# Supplementary material for: Diagnostic and prognostic values of differentially expressed genes in canine mammary carcinoma: An integrated bioinformatics analysis
Source: PLoS One. 2026 Jul 20;21(7):e0354033. doi: 10.1371/journal.pone.0354033 (PMC13384312; doi:10.1371/journal.pone.0354033)
Supplement: S1 Table — (XLSX) [file pone.0354033.s007.xlsx]

## Sheet: S1 Table-RNASeq QC
Data Quality Summary CPA-UN
Sample	Raw reads	Raw data	Effective(%)	Error(%)	Q20(%)	Q30(%)	GC(%)
DMVTumorRNA	70196154	10.5	93.9	0.01	98.95	97.46	49.28
DMVHealthRNA	51733876	7.8	93.06	0.01	98.92	97.41	47.57
RONTumorRNA	78515878	11.8	92.38	0.01	98.71	97.02	48.87
RONHealthRNA	76717600	11.5	88.56	0.01	98.3	96.3	48
EGDTumorRNA	76625792	11.5	91.66	0.01	98.83	97.21	50.82
EGDHealthRNA	82844328	12.4	93.72	0.01	98.95	97.45	49.32
PARTumorRNA	63095796	9.5	87.86	0.01	98.32	96.32	48.36
PARHealthRNA	78449482	11.8	91.71	0.01	98.56	96.78	46.78
NDDTumorRNA	73290390	11	93.7	0.01	98.85	97.28	49.81
NDDHealthRNA	76503346	11.5	91.68	0.01	98.81	97.19	47.13
MARTumorRNA	79251406	11.9	93.45	0.01	98.94	97.44	49.71
MARHealthRNA	79044106	11.9	90.76	0.01	98.64	96.88	49.67
EPGTumorRNA	66079772	9.9	93.26	0.01	98.92	97.4	49.45
EPGHealthRNA	94684846	14.2	94.57	0.01	98.74	96.78	50.09
SMATumorRNA	64552510	9.7	84.93	0.01	96.98	92.91	48.87
SMAHealthRNA	9282228	10.5	89.93	0.01	98.14	95.81	48.84
OAMTumorRNA	69111628	10.4	92.77	0.01	98.06	95.26	49.36
OAMHealthRNA	69899596	10.5	95.06	0.01	98.66	96.49	49.8
ACCTumorRNA	83837256	12.6	96.17	0.01	99.03	97.54	50.41
ACCHealthRNA	60398652	9.1	97.37	0.01	99.1	97.67	50.18
Sample: sample name
Raw reads: total amount of reads of raw data, each four lines taken as one unit. For paired-end sequencing, it equals the amount of read1 and read2, otherwise it equals the amount of read1 for single-end sequencing.
Raw data: (Raw reads) * (sequence length), calculating in G. For paired-end sequencing like PE150, sequencing length equals 150, otherwise it equals 50 for sequencing like SE50.
Effective: (Clean reads/Raw reads)*100%
Error: base error rate
Q20, Q30: (Base count of Phred value > 20 or 30) / (Total base count)
GC: (G & C base count) / (Total base count)
