# Supplementary material for: Diagnostic and prognostic values of differentially expressed genes in canine mammary carcinoma: An integrated bioinformatics analysis
Source: PLoS One. 2026 Jul 20;21(7):e0354033. doi: 10.1371/journal.pone.0354033 (PMC13384312; doi:10.1371/journal.pone.0354033)
Supplement: S2 Table — (XLSX) [file pone.0354033.s008.xlsx]

## Sheet: S2 Table-Public Datasets
Set GSE119810											Set GSE136197											Set GSE135183
Case	Breed	Age (years)	Diagnosis	Tumor diameter (cm)	Grade	Lymphatic vessel invasion	Date of surgery	Survival status (until 01/08/18)	Date of death		Case	Breed	Age (years)	Diagnosis	Tumor diameter (cm)	Grade	Lymphatic vessel invasion	Date of surgery	Survival status	Date of death		Case	Breed	Age (years)	Diagnosis	Tumor diameter (cm)	Grade	Lymphatic vessel invasion	Date of surgery	Survival status	Date of death
CMT-013	Mixed	14	Simple carcinoma	NR	III	Absent	2016-08-30	Yes			CMT-1	Mixed	NR	Carcinoma in benign mixed tumor	2.6	I	NR	2009-07-09	NR			CMT-109	West Highland White Terrier	12	Simple carcinoma	NR	NR	NR	NR	NR
CMT-053	Maltese	10	Simple carcinoma	NR	II	Absent	2016-10-02	Yes			CMT-2	Poodle	NR	Carcinoma in-situ	0.5	I	NR	2009-12-22	Yes (until 02/08/13)			CMT-121	Samoyed	5	Simple carcinoma	NR	NR	NR	NR	NR
CMT-105	Mixed	12	Simple carcinoma	NR	III	Present	2016-11-16	No	2017-01-16		CMT-3	English Setter	NR	Carcinoma in a complex adenoma	1.7	I	NR	Necropsy	NR	2010-02-08		CMT-123	Maltese	14	Simple carcinoma	NR	NR	NR	NR	NR
CMT-107	Maltese	6	Carcinoma in benign mixed tumor	NR	I	Absent	2016-11-19	Yes			CMT-4	English Setter	NR	Carcinoma in benign mixed tumor	1.5	I	NR	2010-02-24	Yes (until 19/02/13)			CMT-126	Tibetan Terrier	12	Simple carcinoma	NR	NR	NR	NR	NR
CMT-121	Mixed	12	Complex carcinoma	NR	II	Absent	2016-12-03	No	2018-05-26		CMT-6	German Shepherd	NR	Carcinoma with multifocal necrosis	2.7	II	NR	2010-10-19	No	2012-12-04		CMT-127	Havanese	13	Simple carcinoma	NR	NR	NR	NR	NR
CMT-169	Mixed	12	Complex carcinoma	NR	I	Absent	2016-12-09	Yes			CMT-8	Chihuahua	NR	Simple carcinoma	7.6	I	NR	2011-02-01	Yes (until 6/09/13)			CMT-128	Chihuahua	8	Simple carcinoma	NR	NR	NR	NR	NR
CMT-184	Shih Tzu	8	Complex carcinoma	NR	I	Absent	2017-01-14	Yes			CMT-9	Mixed	NR	Simple carcinoma	3.6	I	NR	2011-01-21	Yes (until 8/08/13)			CMT-130	Mixed	13	Simple carcinoma	NR	NR	NR	NR	NR
CMT-188	Maltese	15	Carcinoma in benign mixed tumor	NR	I	Absent	2017-01-17	Yes			CMT-10	German Shepherd	NR	Carcinoma	3.6	II	NR	2011-10-28	No	2012-08-06		CMT-131	Bracke	9	Simple carcinoma	NR	NR	NR	NR	NR
CMT-193	Schnauzer	11	Simple carcinoma	NR	III	Present	2017-01-19	No	2017-04-19		CMT-11	Husky	NR	Carcinoma	0.7	II	NR	2012-01-13	Yes (until 26/07/13)			CMT-132	Appenzell Mountain Dog	6	Simple carcinoma	NR	NR	NR	NR	NR
CMT-197	Maltese	13	Simple carcinoma	NR	II	Absent	2017-01-21	No	2017-05-12		CMT-12	Mixed	NR	Periductal carcinoma	8	II	NR	2012-05-01	Yes (until 25/07/13)			CMT-134	Viszla	10	Simple carcinoma	NR	NR	NR	NR	NR
CMT-201	Maltese	13	Complex carcinoma	NR	II	Absent	2018-01-21	Yes			CMT-13	Pitbull	NR	Simple carcinoma	0.6	I	NR	2012-04-25	Yes (until 10/06/13)			CMT-135	Bassett	12	Simple carcinoma	NR	NR	NR	NR	NR
CMT-206	Miniature Pinscher	13	Simple carcinoma	NR	I	Absent	2017-02-02	Yes			CMT-14	Yorkshire Terrier	NR	Carcinoma	0.5	I	NR	2012-04-11	Yes (until 6/05/13)			CMT-136	Beagle	13	Simple carcinoma	NR	NR	NR	NR	NR
CMT-210	Poodle	16	Simple carcinoma	NR	II	Absent	2017-02-04	No	2017-03-21		CMT-15	Papillon	NR	Simple carcinoma	3.2	I	NR	2012-04-06	Yes (until 16/07/13)			CMT-137	Chihuahua	10	Simple carcinoma	NR	NR	NR	NR	NR
CMT-217	Maltese	11	Complex carcinoma	NR	II	Absent	2017-02-08	Yes			CMT-16	Akita	NR	Intraductal carcinoma	NR	I	NR	2012-10-04	Yes (until 28/06/13)			CMT-138	Boxer	9	Simple carcinoma	NR	NR	NR	NR	NR
CMT-231	Pomeranian	16	Carcinosarcoma	NR	III	Absent	2017-02-15	No	2017-03-15		CMT-17	Shih Tzu	NR	Carcinoma in-situ	0.5	I	NR	2012-10-02	No	2013-03-01		CMT-139	Mixed	4	Simple carcinoma	NR	NR	NR	NR	NR
CMT-241	Shih Tzu	14	Simple carcinoma	NR	II	Absent	2017-02-19	Yes			CMT-18	Italian Greyhound	NR	Simple carcinoma	0.5	I	NR	2012-12-19	Yes (until 21/02/13)
CMT-242	Mixed	12	Simple carcinoma	NR	II	Absent	2017-02-20	Yes
CMT-278	Maltese	10	Complex carcinoma	NR	II	Absent	2017-03-18	Yes
CMT-290	Miniature Pinscher	8	Osteosarcoma	NR	II	Absent	2017-03-23	Yes
CMT-292	Shih Tzu	2	Simple carcinoma	NR	I	Absent	2017-03-25	Yes
CMT-301	Dachshund	17	Complex carcinoma	NR	III	Absent	2017-04-03	Yes
CMT-308	Pomeranian	7	Complex carcinoma	NR	II	Absent	2017-04-08	Yes
CMT-321	Miniature Pinscher	12	Simple carcinoma	NR	I	Absent	2017-04-22	Yes
CMT-340	Yorkshire terrier	17	Carcinosarcoma	NR	III	Present	2017-05-09	Yes
CMT-344	Yorkshire terrier	17	Simple carcinoma	NR	III	Present	2017-05-11	Yes
CMT-348	Shih Tzu	15	Complex carcinoma	NR	I	Absent	2017-05-16	Yes
CMT-377	Maltese	10	Complex carcinoma	NR	I	Absent	2017-05-29	Yes
CMT-435	Mixed	13	Complex carcinoma	NR	I	Absent	2017-07-03	Yes
CMT-439	Miniature Pinscher	14	Simple carcinoma	NR	III	Present	2017-07-05	No	2017-11-01
CMT-458	Pomeranian	14	Complex carcinoma	NR	I	Absent	2017-07-22	Yes
CMT-523	Shih Tzu	9	Carcinoma in benign mixed tumor	NR	I	Absent	2017-09-15	Yes
CMT-538	Yorkshire terrier	13	Complex carcinoma	NR	I	Absent	2017-09-25	Yes
CMT-581	Chihuahua	19	Simple carcinoma	NR	III	Present	2017-10-27	No	2018-04-01
CMT-586	Cocker Spaniel	13	Simple carcinoma	NR	I	Absent	2017-10-28	Yes
CMT-606	Poodle	14	Simple carcinoma	NR	I	Absent	2017-11-09	Yes
CMT-613	Shih Tzu	10	Simple carcinoma	NR	III	Present	2017-11-15	Yes
CMT-644	Schnauzer	12	Simple carcinoma	NR	III	Present	2017-12-16	No	2017-12-23
CMT-651	Maltese	14	Carcinoma in benign mixed tumor	NR	I	Absent	2017-12-23	Yes
CMT-667	Maltese	12	Complex carcinoma	NR	I	Absent	2018-01-04	Yes
CMT-678	Mixed	12	Complex carcinoma	NR	I	Absent	2018-01-09	Yes
CMT-685	Maltese	9	Simple carcinoma	NR	I	Absent	2018-01-15	Yes
CMT-688	Maltese	13	Complex carcinoma	NR	I	Absent	2018-01-17	No	2018-01-31
CMT-724	Maltese	12	Complex carcinoma	NR	I	Absent	2018-02-13	Yes
CMT-725	Maltese	14	Complex carcinoma	NR	I	Absent	2018-02-13	No	2018-02-20
CMT-743	Yorkshire terrier	14	Simple carcinoma	NR	III	Present	2018-03-08	Yes
CMT-756	Maltese	14	Carcinoma in benign mixed tumor	NR	II	Absent	2018-03-19	Yes
CMT-785	Old english sheepdog	12	Complex carcinoma	NR	I	Absent	2018-04-20	Yes
