# Supplementary material for: Diagnostic and prognostic values of differentially expressed genes in canine mammary carcinoma: An integrated bioinformatics analysis
Source: PLoS One. 2026 Jul 20;21(7):e0354033. doi: 10.1371/journal.pone.0354033 (PMC13384312; doi:10.1371/journal.pone.0354033)
Supplement: S3 Table — (XLSX) [file pone.0354033.s009.xlsx]

## Sheet: S3 Table-DEGs
Set CPA-UN								Set GSE119810								Set GSE136197								Set GSE135183
DEGs Upregulated padj < 0.05								DEGs Upregulated padj < 0.05								DEGs Upregulated padj < 0.05								DEGs Upregulated padj < 0.05
GenID	baseMean	log2FoldChange	lfcSE	stat	pvalue	padj		GenID	baseMean	log2FoldChange	lfcSE	stat	pvalue	padj		GenID	baseMean	log2FoldChange	lfcSE	stat	pvalue	padj		GenID	baseMean	log2FoldChange	lfcSE	stat	pvalue	padj
HAPLN1	111.802	6.79742	1.04907	6.47948	9.20393e-11	2.81622e-07		LOC106558784	35.1836	6.84539	1.36641	5.00975	5.45006e-07	2.52585e-05		GABRA5	10.0675	5.75711	1.5843	3.63384	0.000279231	0.0117239		COL11A1	586.859	7.08307	0.86376	8.20028	2.39837e-16	1.0536e-13
ACAN	198.142	6.68149	1.02715	6.50488	7.77533e-11	2.81622e-07		LOC102156175	6.56715	6.13307	1.07499	5.70525	1.16171e-08	1.10216e-06		VAX1	29.6288	5.67615	1.21504	4.67157	2.98908e-06	0.00060108		SFRP2	303.691	6.84503	0.847776	8.07411	6.7973e-16	2.7146e-13
ADAM23	10.083	6.51503	1.59512	4.08434	4.42018e-05	0.0118639		LOC102152448	72.4862	5.63378	0.610021	9.23538	2.57362e-20	1.16592e-16		FOXI3	7.81175	4.71293	1.35354	3.48192	0.00049784	0.016475		TFPI2	59.1647	5.57398	0.722352	7.71643	1.19631e-14	3.75384e-12
LOC119868529	6.16843	6.08982	1.70781	3.56586	0.000362658	0.0396401		LOC111095218	4.91688	5.07418	0.739479	6.86183	6.79855e-12	1.92494e-09		COL11A1	4082.19	4.66289	0.567426	8.21763	2.07571e-16	3.17231e-12		WFIKKN2	10.3128	5.32335	0.717442	7.4199	1.1721e-13	3.08942e-11
FGF23	20.671	5.95618	1.20686	4.93526	8.00433e-07	0.000680813		COL11A1	3.30694	4.26468	0.592129	7.20227	5.92181e-13	3.17977e-10		WT1	19.7728	4.61257	0.822701	5.60661	2.06325e-08	2.40702e-05		ESM1	18.3546	5.09766	0.608238	8.38103	5.24686e-17	2.46959e-14
CXCL13	4.99876	5.80722	1.68327	3.44996	0.000560665	0.048725		PPP2R5B	9.02781	4.15906	0.520822	7.98555	1.39895e-15	2.74403e-12		TNFSF4	33.0087	4.57994	1.08448	4.22316	2.409e-05	0.00250454		ACAN	19.037	5.01284	1.51924	3.29958	0.000968296	0.0155245
NEFH	18.3627	5.61949	1.39032	4.04188	5.30245e-05	0.0129767		LOC119871155	1.62863	3.97313	0.917284	4.33141	1.48159e-05	0.000370827		COL6A5	214.765	4.54153	1.10151	4.12301	3.73952e-05	0.00328454		COL8A2	26.6644	4.85375	0.541544	8.9628	3.16537e-19	3.79241e-16
SFRP2	1833.76	5.60177	1.19307	4.69527	2.6625e-06	0.00169002		C5H11orf53	1.85008	3.76158	0.506806	7.42213	1.15251e-13	7.53551e-11		SLC10A4	7.16657	4.52763	1.11095	4.07547	4.59215e-05	0.00377322		SERTM1	7.07495	4.83766	0.800761	6.04133	1.52846e-09	1.76698e-07
PAX5	6.53632	5.56761	1.60276	3.47377	0.000513192	0.0471675		LOC111096113	1.58074	3.73701	0.739345	5.05449	4.31547e-07	2.11321e-05		IBSP	7.86971	4.52003	1.1287	4.00462	6.21171e-05	0.00452064		NEFH	5.8986	4.77583	1.60553	2.97461	0.00293359	0.0353399
FAM187A	13.3201	5.48877	1.31762	4.16568	3.10431e-05	0.0096924		PLK1	7.56189	3.58551	0.545397	6.57412	4.89429e-11	1.25219e-08		KRT2	26.3991	4.44559	0.841035	5.28586	1.25118e-07	8.3138e-05		ARHGEF38	6.8476	4.76175	0.92416	5.15252	2.57011e-07	1.5189e-05
HEPACAM	18.0637	5.03167	1.39304	3.61201	0.000303839	0.03321		IBSP	1.98512	3.5465	1.22898	2.88574	0.00390498	0.0298427		DCC	94.6508	4.40056	0.806857	5.45396	4.92615e-08	4.42861e-05		COL6A5	56.5681	4.69711	0.913686	5.14084	2.7352e-07	1.6021e-05
COL11A1	390.696	4.93549	1.20137	4.10824	3.98688e-05	0.01109		LOC119864750	184.229	3.48576	0.364433	9.5649	1.12315e-21	1.01763e-17		LOC111099007	8.08699	4.36368	1.32995	3.28109	0.00103407	0.028801		ABCA13	8.59106	4.66394	0.898105	5.19309	2.06836e-07	1.29189e-05
GABRA4	9.30192	4.93347	1.21558	4.05852	4.93846e-05	0.0125922		LOC102155118	2.04778	3.47907	0.857095	4.05914	4.92545e-05	0.000976521		HAPLN1	422.249	4.3035	0.809978	5.31311	1.07772e-07	7.48673e-05		COL2A1	5.63509	4.65594	1.08862	4.2769	1.89515e-05	0.000645379
CSPG5	388.738	4.90028	0.921622	5.31701	1.05484e-07	0.000179311		LOC119867827	2.21327	3.43495	0.502046	6.84191	7.81461e-12	2.17859e-09		SYT10	10.1117	4.28675	1.18726	3.61063	0.000305459	0.0123208		ECRG4	9.09362	4.64838	0.647589	7.17798	7.07476e-13	1.63576e-10
LOC102154711	5.99437	4.78634	1.38312	3.46053	0.000539119	0.0476334		LOC111097286	3.81286	3.37772	0.408517	8.26826	1.35931e-16	1.5395e-13		DLX6	40.581	4.01636	1.06985	3.75413	0.000173942	0.00854778		SORCS2	30.3329	4.56382	0.470934	9.691	3.29301e-22	7.2331e-19
LOC111098640	6.88983	4.7663	1.28234	3.71689	0.000201694	0.0301192		HMGCLL1	1.81478	3.372	0.728309	4.6299	3.65835e-06	0.000142096		UPK1B	59.3999	3.90409	0.922137	4.23374	2.29839e-05	0.00240963		CBLN2	4.39809	4.55685	1.0992	4.1456	3.3892e-05	0.00107371
MMP7	146.327	4.53726	1.1156	4.0671	4.76017e-05	0.0125562		LOC102154042	1.23567	3.28865	0.738991	4.45018	8.57964e-06	0.000241416		PRSS16	164.463	3.77737	0.64693	5.83891	5.25439e-09	8.92255e-06		EDIL3	92.0429	4.44302	0.691583	6.42443	1.32369e-10	1.90211e-08
CD300A	114.024	4.30428	0.899121	4.78721	1.69116e-06	0.00123205		CHRNA5	1.82763	3.22742	0.747704	4.31643	1.58571e-05	0.000467725		GAD1	53.6613	3.74982	0.765729	4.89707	9.72783e-07	0.000306919		CILP2	4.17724	4.44297	0.818167	5.4304	5.62279e-08	4.13556e-06
LOC119875938	19.3671	4.25805	0.892454	4.77117	1.83159e-06	0.00150225		PTN	1.28139	3.2263	0.78524	4.10868	3.9792e-05	0.000936624		CDH18	33.7241	3.65665	1.05334	3.47149	0.000517585	0.0168107		TNFSF4	3.32886	4.28811	1.25275	3.42295	0.000619458	0.0110922
LOC111092145	2.97735	4.22319	1.07894	3.91421	9.07009e-05	0.0196562		LOC102152332	1.16729	3.18317	0.678226	4.69338	2.68732e-06	9.29803e-05		NEFH	22.8323	3.63519	0.923529	3.9362	8.27824e-05	0.00544637		DMBT1	3.37591	4.28172	1.35244	3.16591	0.00154598	0.0239522
LOC119871879	4.28946	4.14295	1.1228	3.68983	0.000224401	0.0316667		EVX1	2.14236	3.18201	0.701606	4.53533	5.75137e-06	0.00020827		SOX11	5.78949	3.58252	1.08883	3.29026	0.00100096	0.025066		TGM2	52.5465	4.28037	0.778191	5.5004	3.7892e-08	2.88658e-06
LOC111097804	10.9501	4.06053	1.14221	3.55498	0.000378012	0.0411064		GABRB1	1.86755	3.16654	0.554748	5.70807	1.14268e-08	1.28078e-06		PAK5	3.90969	3.58124	1.14178	3.13653	0.00170957	0.0353073		ETV1	36.8848	4.26394	0.476333	8.95159	3.50394e-19	3.8482e-16
LOC102155151	6.61844	3.98372	1.15329	3.45421	0.000551898	0.0484808		EDIL3	0.984001	3.14503	0.609951	5.15619	2.52024e-07	1.56109e-05		MMP3	10.4609	3.54928	1.08467	3.27222	0.00106708	0.0262612		ADAMDEC1	3.07525	4.17718	1.11121	3.75914	0.000170499	0.00401969
ST8SIA6	23.5366	3.96833	1.12955	3.5132	0.000442748	0.0410105		LOC111096100	4.50114	3.12408	0.55594	5.61945	1.91569e-08	1.66895e-06		CDH7	53.5344	3.54664	0.940926	3.76931	0.000163702	0.00813011		CD300LF	5.84121	4.15373	0.926608	4.48273	7.36952e-06	0.000286498
LOC106558054	8.72094	3.90918	1.13681	3.43873	0.000584449	0.049772		LOC111090243	126.715	3.03814	0.48909	6.21181	5.23772e-10	8.11221e-08		NKX2-5	35.3351	3.53355	0.752874	4.69341	2.68694e-06	0.000547527		RGS4	15.6152	4.11211	0.932338	4.41053	1.03116e-05	0.000378332
SMPDL3A	2490.97	3.81308	0.764209	4.98958	6.05122e-07	0.000680813		LOC119867322	1.11565	2.97555	1.1149	2.66889	0.00761032	0.046988		LOC610614	20.0503	3.53344	0.744354	4.74698	2.06477e-06	0.000574269		INHBA	124.659	4.07951	0.379919	10.7378	6.76105e-27	2.97013e-23
LOC119864750	94.4754	3.78496	1.00049	3.7831	0.000154886	0.0253635		LOC119871819	7.32826	2.97203	0.551361	5.39036	7.03182e-08	4.66179e-06		MUC5B	27.3829	3.46473	0.956544	3.62214	0.000292181	0.0119915		OLR1	3.34643	4.06647	0.930366	4.37083	1.23777e-05	0.000445126
LOC119871519	7.06499	3.67436	0.925474	3.97025	7.17985e-05	0.0174999		COLCA2	118.125	2.96571	0.396928	7.47165	7.91934e-14	5.48251e-11		GPR142	3.22055	3.37823	0.951272	3.55128	0.000383366	0.0139499		SYT8	11.3037	3.98124	0.832135	4.78437	1.71524e-06	8.13136e-05
CHST1	108.765	3.59333	0.805315	4.46202	8.11909e-06	0.00365335		LOC111091460	2.59274	2.95301	0.529819	5.57363	2.49485e-08	2.03645e-06		CDH12	14.2904	3.35321	1.09663	3.05774	0.00223012	0.041413		SERTAD4	20.7772	3.96066	0.467214	8.47718	2.30715e-17	1.38209e-14
TNC	889.314	3.55111	0.644981	5.50576	3.67573e-08	7.38763e-05		LOC102151830	11.8765	2.95041	0.490049	6.02064	1.73729e-09	2.217e-07		LOC102154067	21.9335	3.3116	0.952896	3.4753	0.000510281	0.0186257		MAP1LC3C	4.1181	3.93273	1.00454	3.91498	9.04129e-05	0.00235303
LOC111090369	43.8892	3.52998	0.943509	3.74133	0.000183051	0.0282448		LOC111096958	2.50897	2.92164	0.501685	5.82366	5.75732e-09	6.0656e-07		CALN1	107.319	3.30583	0.585741	5.64384	1.66297e-08	2.11793e-05		LOC102153175	3.99821	3.88226	1.00788	3.8519	0.000117203	0.00313091
SLITRK2	40.1499	3.51408	0.942443	3.72869	0.000192481	0.0265549		MYO15A	3.99018	2.84957	0.418406	6.81054	9.72331e-12	3.57605e-09		EDIL3	5153.07	3.26092	0.639278	5.10094	3.37966e-07	0.000139598		STRA6	10.541	3.84832	0.849118	4.53213	5.83908e-06	0.000235331
LOC106559882	9.20983	3.48216	0.817476	4.25965	2.04746e-05	0.00804008		LOC102155326	1.20639	2.84474	0.830355	3.42593	0.000612705	0.00713091		CNTN1	206.21	3.23935	0.739878	4.37823	1.19649e-05	0.00153664		BGN	275.393	3.83371	0.490193	7.82083	5.24778e-15	1.82001e-12
IL1RL1	242.003	3.42496	0.902153	3.79643	0.000146794	0.0227729		FAM131C	1.57419	2.71225	0.671988	4.03616	5.43342e-05	0.00118859		DOK6	105.12	3.20073	0.949825	3.36981	0.000752204	0.0209778		PCP4	6.72892	3.80542	0.805371	4.72505	2.30055e-06	0.00010658
CTLA4	10.8914	3.41168	0.939472	3.63149	0.000281788	0.0327814		RANBP17	0.84165	2.68709	0.911441	2.94818	0.00319647	0.0247989		COL11A2	709.958	3.18821	0.505798	6.30332	2.91337e-10	8.905e-07		SIX4	6.83593	3.79114	0.848364	4.46876	7.86745e-06	0.00030141
EDIL3	781.196	3.34368	0.78254	4.27285	1.9299e-05	0.00686642		LOC102155413	1.0342	2.68518	0.743565	3.61123	0.000304753	0.00413975		CDH8	11.0233	3.17632	1.02426	3.1011	0.00192806	0.0426354		ASIC2	4.84311	3.78673	0.952462	3.97572	7.01654e-05	0.00191849
LOC111091984	625.992	3.31821	0.829892	3.99836	6.37839e-05	0.0165025		LOC607095	1.48702	2.66121	0.768048	3.46489	0.00053044	0.00634463		TNFSF18	85.2133	3.17067	0.786255	4.03262	5.51587e-05	0.00423613		STK32B	2.28693	3.75619	1.26447	2.97057	0.0029725	0.0355809
KCNS1	32.1142	3.31009	0.810089	4.08608	4.3872e-05	0.0118639		DLX6	55.5661	2.65736	0.368398	7.21328	5.46197e-13	3.17977e-10		AGTR2	43.9235	3.12435	0.847121	3.68819	0.000225852	0.0101223		MMP11	15.5017	3.73527	0.632467	5.90588	3.50779e-09	3.57105e-07
GLTPD2	36.3623	3.11041	0.844365	3.68373	0.00022985	0.0290617		COL2A1	3.08604	2.63409	0.484792	5.43344	5.52782e-08	4.42564e-06		PCSK2	75.8949	3.08465	1.03375	2.98394	0.00284562	0.0478434		LTBP2	209.522	3.73389	0.30462	12.2575	1.53105e-34	1.00889e-30
LOC119866123	93.7687	3.10848	0.734931	4.22961	2.34093e-05	0.00870868		LOC119869322	1.42084	2.63308	0.726572	3.62398	0.000290109	0.0040008		UCN	12.5184	3.0832	0.979549	3.14757	0.00164635	0.034705		FBN2	14.7744	3.70003	1.24302	2.97666	0.00291407	0.035169
LOC102153901	62.1771	3.10479	0.891796	3.48151	0.000498598	0.0468191		LOC102155446	0.653051	2.60349	0.781607	3.33095	0.000865507	0.00919659		SRARP	4.49238	3.03931	0.915532	3.31972	0.000901062	0.0236829		MUC16	63.1385	3.68608	0.9663	3.81463	0.000136385	0.00327996
RSAD2	55.6789	3.07552	0.796909	3.85931	0.000113706	0.0209589		LOC102152572	0.986948	2.59513	0.569077	4.56025	5.10936e-06	0.000159084		PPP1R1C	3.63385	3.01564	0.993301	3.03598	0.00239755	0.043587		MSC	2.99581	3.68007	0.899197	4.09261	4.26537e-05	0.00128635
SPP1	3253.2	3.05166	0.751296	4.06186	4.86838e-05	0.0125922		LOC102151563	6.77791	2.5933	0.426102	6.0861	1.15696e-09	1.53031e-07		ST8SIA1	334.78	3.01026	0.626831	4.80236	1.5681e-06	0.000420442		ITGA10	28.9375	3.67535	0.667135	5.50916	3.60559e-08	2.76268e-06
ADAMTS17	62.3586	3.02539	0.874624	3.45908	0.000542032	0.0434164		MEPE	0.578214	2.55677	0.696805	3.66928	0.000243237	0.0036282		SLC25A41	42.7539	2.98689	0.767858	3.8899	0.000100284	0.00596359		MMP12	37.1242	3.67207	0.823102	4.46125	8.14815e-06	0.000308576
LOC111089962	491.451	3.00185	0.835254	3.59394	0.000325718	0.0371336		PDILT	0.97147	2.55239	0.531123	4.80564	1.54258e-06	6.98253e-05		ADCY8	133.722	2.98453	0.642059	4.64837	3.34563e-06	0.000647232		KCNK1	8.60122	3.64391	0.732767	4.97281	6.59906e-07	3.42398e-05
LRG1	234.233	2.99149	0.64184	4.66081	3.14975e-06	0.00178474		CDKN2C	2.80695	2.55222	0.421482	6.05535	1.40109e-09	2.08727e-07		DLX5	104.051	2.9823	0.623192	4.78552	1.70545e-06	0.000435325		RFLNA	2.59701	3.63393	1.24766	2.91261	0.00358427	0.0410766
KIF26B	97.6792	2.98319	0.602731	4.94945	7.44223e-07	0.000680813		LOC119869019	5.9793	2.52499	0.540171	4.67442	2.9479e-06	9.93551e-05		PAX5	48.4955	2.9785	0.824942	3.61056	0.000305542	0.0123208		ITPRID1	47.7823	3.62331	0.883704	4.10014	4.12899e-05	0.00125094
LOC106558795	28.0415	2.94433	0.695903	4.23096	2.32701e-05	0.00870868		LOC102155693	1.20171	2.51521	0.675249	3.72486	0.000195424	0.00291464		BMPR1B	85.1444	2.974	0.593719	5.00911	5.46821e-07	0.000203831		BMPER	24.1064	3.58104	0.872618	4.10379	4.06443e-05	0.00123707
ADORA3	50.3777	2.90106	0.744345	3.89747	9.7204e-05	0.0198548		BTG4	3.47149	2.48384	0.511664	4.85443	1.20731e-06	5.72939e-05		KCNJ3	90.4497	2.9061	0.836691	3.47333	0.000514042	0.0167865		WNT5B	21.0883	3.55913	0.607113	5.86238	4.5629e-09	4.42165e-07
ANOS1	222.515	2.89024	0.521983	5.53705	3.07617e-08	7.38763e-05		RIOX1	49.2528	2.48162	0.462215	5.36897	7.91883e-08	6.01269e-06		IL1RL2	295.912	2.90181	0.721993	4.01917	5.84034e-05	0.00433291		HTR2A	1.97573	3.5335	1.10105	3.2092	0.00133105	0.0200391
MDFI	185.099	2.83723	0.746719	3.7996	0.000144928	0.0227729		TSPAN8	0.87589	2.47756	0.633076	3.91352	9.09595e-05	0.00177112		LOC111093203	10.0977	2.87114	0.825604	3.47762	0.000505892	0.018534		ST6GAL2	9.66389	3.53016	0.601246	5.87141	4.32099e-09	4.21824e-07
DDX60	358.991	2.8242	0.766291	3.68554	0.00022822	0.0290617		LOC111093865	1.89795	2.47156	0.55528	4.45101	8.54663e-06	0.000240861		GRM8	4.65749	2.8104	0.902158	3.1152	0.0018382	0.0367184		ARHGAP8	2.11223	3.52915	1.07424	3.28526	0.00101887	0.0161585
ADGRF1	115.649	2.7261	0.673565	4.04728	5.18173e-05	0.0129767		THSD1	0.896973	2.45849	0.859361	2.86084	0.00422522	0.0305894		ACAN	2073.29	2.76051	0.696428	3.96382	7.37604e-05	0.0051474		SLC45A1	2.23818	3.51661	0.984535	3.57185	0.000354465	0.00709954
TUBB3	63.6079	2.69075	0.772552	3.48293	0.000495954	0.0419204		LOC119870700	3.96045	2.44637	0.706618	3.46208	0.000536026	0.00638614		CDH2	248.162	2.75844	0.635407	4.34123	1.4169e-05	0.00175818		PCYT1B	2.21691	3.50402	0.919553	3.81056	0.00013865	0.00332836
OASL	164.807	2.67916	0.638056	4.19894	2.68166e-05	0.00872908		OLFM4	2.09631	2.4375	0.860426	2.8329	0.00461282	0.0338528		TRNAR-ACG_3	7.07897	2.71332	0.887935	3.05576	0.00224488	0.0468601		CLEC5A	6.45837	3.49483	0.70517	4.95601	7.19557e-07	3.70431e-05
CCN4	48.0016	2.62598	0.55436	4.73696	2.16946e-06	0.00144307		LOC111093682	0.898442	2.43625	0.599907	4.06105	4.88517e-05	0.000971725		SLC35F1	272.884	2.70882	0.453681	5.97076	2.36155e-09	5.15593e-06		ZBED2	3.84562	3.47346	0.931129	3.73037	0.000191196	0.00438984
S100A8	599.901	2.59408	0.752009	3.44953	0.000561566	0.0440585		LOC102156850	6.31069	2.41651	0.288029	8.3898	4.86976e-17	6.78807e-14		EPYC	88.9657	2.68464	0.686213	3.91225	9.14394e-05	0.00572733		AGR2	4.39302	3.47121	1.0883	3.18958	0.0014248	0.0209804
C1QTNF3	210.56	2.57341	0.700638	3.67296	0.000239761	0.0300665		LOC111096059	0.80263	2.38461	0.658561	3.62094	0.000293531	0.00403266		ADAMTS17	617.779	2.6788	0.41188	6.50383	7.83014e-11	2.9917e-07		RSAD2	23.4347	3.45707	0.963507	3.58801	0.000333208	0.00678724
C18H11orf94	151.685	2.55953	0.730004	3.50619	0.000454567	0.0410105		GPR162	1.17175	2.37983	0.493919	4.81827	1.44808e-06	6.63129e-05		PLA2G2D	24.4096	2.66051	0.845118	3.14809	0.00164342	0.0346912		HAPLN1	9.74019	3.45598	0.840562	4.11151	3.93072e-05	0.00120192
CP	1263.52	2.53998	0.542598	4.68115	2.85267e-06	0.00169002		LOC111092332	2.13105	2.37837	0.524886	4.53122	5.86443e-06	0.000176235		DKK 1,00	1369.55	2.6596	0.658162	4.04095	5.32346e-05	0.00415094		CFB	30.9377	3.45555	0.496704	6.95697	3.47674e-12	6.83881e-10
CD22	60.7226	2.52529	0.692854	3.64477	0.000267631	0.0317402		LOC119871110	0.945268	2.37785	0.694438	3.42413	0.000616772	0.00716444		ADGRB3	25.7977	2.61721	0.820711	3.18895	0.00142789	0.0314204		LOC119870838	1.86765	3.45544	1.18803	2.90855	0.00363109	0.0436458
LOC119876004	108.769	2.51908	0.630048	3.99824	6.38152e-05	0.0165025		LOC119871506	16.69	2.36389	0.538061	4.39335	1.11615e-05	0.000297877		CMSS1	104.787	2.61413	0.66288	3.94359	8.02705e-05	0.00544637		PLSCR1	2.37664	3.44932	1.05073	3.28278	0.00102788	0.0162233
LOC119867055	15.5122	2.51025	0.642082	3.90955	9.24683e-05	0.0196562		PLEKHM3	2.54699	2.35586	0.495957	4.75013	2.03289e-06	8.60613e-05		LOC102157122	14.531	2.60918	0.593147	4.39886	1.08819e-05	0.00168768		LOC102156205	3.00684	3.44518	1.04646	3.29222	0.000993993	0.0170394
CDH2	19.8561	2.5058	0.71527	3.50329	0.000459552	0.0410105		PRKAA2	2.76178	2.35095	0.549762	4.2763	1.90025e-05	0.000545466		SFRP2	6642.4	2.60887	0.500246	5.21517	1.83649e-07	9.7727e-05		LOC111092873	2.41219	3.41727	0.937609	3.64467	0.000267739	0.00625126
SLC4A5	28.3008	2.4979	0.656994	3.80202	0.000143522	0.0227729		LOC111094924	1.73755	2.34997	0.487187	4.82355	1.41023e-06	5.59663e-05		CA10	108.978	2.573	0.71372	3.60506	0.000312078	0.0123562		C6	20.2454	3.41125	0.99913	3.41422	0.000639644	0.0113457
MIA	134.164	2.45162	0.6908	3.54896	0.000386759	0.038672		CSPG5	0.709996	2.34644	0.769156	3.05067	0.00228333	0.0202353		OLFM2	287.207	2.57116	0.555577	4.62791	3.69369e-06	0.000688423		FANK1	2.10734	3.37553	1.09522	3.08206	0.00205575	0.0270927
LOC100855449	48.1358	2.44949	0.678827	3.60842	0.00030807	0.0362924		LOC111096656	48.5627	2.34608	0.539049	4.35226	1.34741e-05	0.000342926		GABRA4	79.7359	2.56869	0.59526	4.31524	1.59428e-05	0.00185996		PLEKHS1	15.2384	3.36823	0.638503	5.2752	1.32611e-07	8.65186e-06
BST2	486.071	2.42997	0.616661	3.94053	8.13006e-05	0.0175186		LOC111091918	1.0702	2.33486	0.722309	3.2325	0.00122714	0.012007		CYP19A1	8.60395	2.56707	0.764332	3.35858	0.00078345	0.0214963		LOC111094052	6.3669	3.35437	0.826156	4.06022	4.90271e-05	0.00156605
FOXP3	14.664	2.39848	0.69719	3.44021	0.000581253	0.044764		LOC111093628	0.665219	2.32214	0.737211	3.1499	0.00163324	0.0150157		COL26A1	95.2137	2.54013	0.587029	4.32709	1.51091e-05	0.00179002		FAM169A	4.98912	3.34531	0.7356	4.54772	5.42295e-06	0.000222645
SPRED3	21.7223	2.39721	0.623259	3.84625	0.000119937	0.0214366		LOC106559651	0.631672	2.30354	0.706533	3.26035	0.00111276	0.0111221		TRPM3	252.34	2.53372	0.544963	4.64934	3.33002e-06	0.000647232		TNN	42.0984	3.33096	0.987325	3.37373	0.000741582	0.0127091
MPEG1	1201.82	2.39459	0.642701	3.72583	0.000194671	0.0265917		LOC111096619	1.09141	2.30267	0.774795	2.97197	0.00295892	0.0234552		LOC611632	12890	2.5271	0.832552	3.03536	0.00240245	0.0485389		LOC119870724	2.01788	3.31426	0.941083	3.52176	0.000428697	0.00893893
COL11A2	75.4364	2.33977	0.630179	3.71287	0.000204925	0.0269124		MSTN	0.622873	2.3012	0.706212	3.25851	0.00111999	0.0119179		OLFM4	1270.84	2.50874	0.826714	3.03459	0.00240864	0.043625		HPX	13.1611	3.29824	1.10354	2.98878	0.00280092	0.0342107
OAS1	249.7	2.3262	0.656384	3.54396	0.00039417	0.0389059		LOC119870701	3.61841	2.30073	0.658934	3.4916	0.000480131	0.00592071		PRG4	156.291	2.49424	0.654951	3.80829	0.000139934	0.00740002		MARVELD3	3.21919	3.2952	0.825132	3.99355	6.50922e-05	0.00179843
NDUFA4L2	389.375	2.30752	0.65801	3.50682	0.000453501	0.0410105		FOXP4	1.38663	2.29974	0.477689	4.81431	1.47709e-06	6.73795e-05		SH2D5	13.8015	2.4446	0.665787	3.67174	0.000240905	0.0105798		CTNND2	3.57752	3.2844	1.03236	3.18144	0.00146547	0.021388
FGF11	43.1963	2.29436	0.603107	3.80424	0.000142241	0.0227729		MPPED2	4.59999	2.28587	0.510531	4.47744	7.55446e-06	0.000260957		KRT127	7.3998	2.44073	0.73791	3.30762	0.000940919	0.0242907		VASH2	24.351	3.27432	0.486215	6.73431	1.64709e-11	2.78294e-09
MX1	441.274	2.27107	0.520981	4.35922	1.30525e-05	0.00499226		LOC119864985	1.26392	2.28287	0.48987	4.66015	3.15977e-06	0.000104868		GDF6	33.4009	2.40561	0.618648	3.8885	0.000100864	0.00597481		LOC119864161	32.4477	3.26131	0.551933	5.90889	3.44422e-09	4.00838e-07
HERC5	53.543	2.22662	0.636437	3.49857	0.000467752	0.0410105		LOC100682875	0.819181	2.26495	0.741514	3.0545	0.00225437	0.0191959		CNTNAP5	182.262	2.39111	0.4997	4.7851	1.70906e-06	0.000435325		DBX2	3.38214	3.22075	0.946133	3.40411	0.000663791	0.011654
LOC119876620	142.244	2.21936	0.589464	3.76505	0.000166515	0.0263504		IGFBP5	24.4678	2.25956	0.258336	8.74661	2.19854e-18	1.29373e-14		ANOS1	2271.45	2.38215	0.443577	5.37032	7.85973e-08	6.32212e-05		ITGB6	20.8	3.17464	0.873979	3.6324	0.000280801	0.00596883
OAS3	144.539	2.18238	0.634476	3.43965	0.00058246	0.044764		LOC111096323	42.7643	2.24621	0.314463	7.14299	9.1321e-13	3.47556e-10		LOC111098621	10.1834	2.38192	0.662581	3.59491	0.000324506	0.0142401		RNF122	5.15837	3.15289	0.771467	4.08687	4.37228e-05	0.0013096
CFB	731.206	2.1685	0.519681	4.17275	3.0094e-05	0.00959185		LOC111096727	0.629801	2.24502	0.679715	3.30289	0.000956949	0.00993746		KCNG1	15.6092	2.38176	0.781384	3.04813	0.00230273	0.0477646		ADAM28	10.8704	3.13637	0.573576	5.46809	4.54903e-08	3.4455e-06
ISG15	193.202	2.15975	0.631317	3.42102	0.000623863	0.0470741		LOC119874451	12.8324	2.23806	0.374888	5.96993	2.37359e-09	2.90621e-07		NDUFA4L2	2582.65	2.36133	0.60578	3.89801	9.69866e-05	0.00590536		CLEC7A	4.55543	3.13532	0.748038	4.19139	2.77257e-05	0.00089778
USP18	104.021	2.12209	0.593118	3.57785	0.000346428	0.0360544		PPBP	3.73232	2.23319	0.452403	4.93629	7.96213e-07	4.1463e-05		LAMA1	4356.16	2.35752	0.515939	4.56938	4.89173e-06	0.000830669		ABCC11	151.83	3.11916	1.0853	2.87401	0.00405297	0.0449992
PIK3AP1	222.318	2.07972	0.536262	3.87818	0.00010524	0.0201259		CHST10	0.963906	2.22101	0.495997	4.47786	7.53953e-06	0.000260957		RBPJL	67.6348	2.35496	0.564811	4.16947	3.05313e-05	0.00286264		SHISAL1	34.8594	3.10971	0.482013	6.45152	1.10737e-10	1.63978e-08
LOC102156844	107.722	2.07398	0.565229	3.66927	0.000243244	0.0324402		LOC119867511	42.8141	2.21296	0.457999	4.8318	1.35306e-06	5.41739e-05		NTRK2	9745.56	2.35082	0.582849	4.03332	5.49939e-05	0.00423613		HOXA1	2.00244	3.09197	0.992709	3.11468	0.00184147	0.0253327
CMKLR1	404.425	2.06706	0.452751	4.56556	4.98153e-06	0.00254041		LOC119869574	0.611739	2.21147	0.691615	3.19754	0.00138605	0.0131971		SLC30A8	28.6375	2.34249	0.787209	2.97569	0.00292333	0.0486681		NXPH3	3.1241	3.09173	0.773194	3.99865	6.3704e-05	0.00177121
CMPK2	157.943	1.99075	0.505961	3.93459	8.33393e-05	0.0177084		LOC106559379	10.9923	2.20471	0.44281	4.9789	6.39474e-07	2.91907e-05		PHYHIPL	30.9029	2.34034	0.619793	3.776	0.000159366	0.00798555		ARHGEF16	2.17039	3.08836	1.00185	3.08266	0.00205158	0.0270648
SLC16A3	180.774	1.97079	0.579331	3.40185	0.000669319	0.0489948		LOC111096417	3.78457	2.20088	0.574755	3.82924	0.000128539	0.00207969		WDR49	44.6149	2.3368	0.698362	3.34612	0.000819523	0.0221677		NYAP2	2.63999	3.08607	0.992015	3.11091	0.00186514	0.0255633
CHST11	72.8559	1.9139	0.553587	3.45727	0.000545678	0.0434809		LRP2	0.687894	2.19833	0.668289	3.2895	0.00100367	0.0109825		TNN	403.735	2.33311	0.689814	3.38223	0.000718991	0.020449		SIX1	4.88806	3.06934	0.838989	3.65838	0.000253818	0.00553819
HPS3	435.09	1.85649	0.47776	3.88581	0.000101988	0.020004		LOC111095549	26.3571	2.19782	0.75269	2.91996	0.00350076	0.0265095		TMEM130	6.43799	2.31429	0.579281	3.99511	6.4663e-05	0.00463965		LOC102152310	3.23213	3.02884	1.02321	2.96013	0.00307509	0.0386329
OLFML2B	909.308	1.83941	0.437395	4.20538	2.60646e-05	0.00866873		GPR37L1	1.71016	2.19629	0.565607	3.88307	0.000103147	0.00194758		PAX6	8.36994	2.31072	0.758896	3.04484	0.00232805	0.0479853		MYBPH	3.07656	3.02631	0.948947	3.18913	0.00142702	0.0209896
SAMHD1	482.352	1.79914	0.463535	3.88134	0.00010388	0.0201173		LOC111097692	8.37259	2.19244	0.461747	4.74815	2.05281e-06	7.46969e-05		APLN	85.995	2.30203	0.57125	4.02982	5.582e-05	0.00424426		IL21R	3.02263	3.01703	0.828548	3.64135	0.000271215	0.0058309
VASH2	242.519	1.77845	0.508343	3.49853	0.000467839	0.0410105		LOC119872859	1.44616	2.19161	0.455159	4.81505	1.47166e-06	5.82271e-05		CCN4	419.976	2.29037	0.486282	4.70995	2.47773e-06	0.000537632		TNFRSF11B	9.60524	2.99319	1.04065	2.87627	0.00402409	0.0448296
IGFBP5	4419.8	1.76572	0.477048	3.70135	0.000214455	0.027571		LOC111098394	2.05566	2.17775	0.605482	3.59673	0.000322244	0.00432547		HECW1	50.6266	2.28206	0.521731	4.37402	1.21977e-05	0.00154064		CMSS1	45.6408	2.9896	0.736924	4.05686	4.97366e-05	0.0014763
SHISAL1	213.319	1.758	0.453911	3.87301	0.000107499	0.0201708		LOC119865393	510.774	2.17769	0.316385	6.88304	5.85892e-12	1.71241e-09		EDDM3B	22.7917	2.25933	0.68295	3.30819	0.000939025	0.0242857		TGFB3	35.8218	2.98464	0.441823	6.75529	1.42547e-11	2.50483e-09
ENO1	4642.82	1.74454	0.491802	3.54725	0.000389273	0.038672		GORAB	1.19794	2.17431	0.515579	4.21722	2.47337e-05	0.000653529		TMEM108	159.081	2.2539	0.50738	4.44222	8.90351e-06	0.00128116		ZCCHC12	2.06429	2.94477	0.920505	3.19908	0.00137867	0.0204612
SLC5A3	54.3909	1.73585	0.492465	3.52482	0.000423764	0.0405881		LOC111097750	1.70399	2.16037	0.613402	3.52194	0.000428393	0.00541347		LOC484960	15.7264	2.25285	0.744895	3.02439	0.00249137	0.0497946		LOC611538	3.63172	2.9191	0.753151	3.87585	0.000106254	0.00288461
GLDN	192.21	1.72419	0.44253	3.89622	9.77055e-05	0.0198548		MMEL1	0.921248	2.15759	0.46245	4.66557	3.07769e-06	0.000122799		LOC111098610	25.9746	2.24393	0.628579	3.56984	0.000357201	0.0152747		STC2	44.8696	2.91832	0.482324	6.05055	1.4435e-09	1.68352e-07
KCNE3	99.6116	1.71505	0.472722	3.62804	0.000285584	0.0327814		LOC119869710	0.619005	2.1475	0.638636	3.36264	0.000772014	0.00841525		IL1RL1	1568.23	2.22787	0.671152	3.31947	0.000901882	0.0236829		TNNI2	11.1648	2.91538	1.01492	2.87254	0.00407192	0.0450956
DOCK10	334.456	1.70031	0.439173	3.87162	0.000108112	0.0201708		LOC119866195	1.69194	2.14316	0.703699	3.04556	0.00232246	0.0195836		PAX9	124.919	2.21884	0.646319	3.43304	0.00059686	0.0184387		MEX3A	2.95114	2.90517	0.96615	3.00696	0.00263873	0.0327148
PANX2	33.409	1.67263	0.481573	3.47326	0.000514182	0.042276		AQP4	0.431547	2.1408	0.742638	2.8827	0.00394285	0.0290322		CA9	770.205	2.20024	0.449506	4.8948	9.84037e-07	0.000306919		SPP1	118.897	2.8963	0.551985	5.24706	1.54546e-07	1.00333e-05
RHBDF2	199.783	1.66208	0.440143	3.77624	0.000159216	0.0234216		LOC119876980	1.80992	2.14079	0.526206	4.06835	4.73471e-05	0.000950141		GABRA2	31.3451	2.19104	0.627867	3.48966	0.000483634	0.0161737		FAM184B	4.27486	2.89516	0.860052	3.36626	0.000761955	0.0129739
HPDL	44.4185	1.63724	0.468165	3.49715	0.000470265	0.0410105		LOC111096418	4.63367	2.13058	0.605157	3.52071	0.000430401	0.00542748		KCNJ10	12.7949	2.18589	0.71486	3.05779	0.00222979	0.0467427		MEST	5.46663	2.89207	0.738775	3.91469	9.05218e-05	0.00235303
CDH11	490.853	1.62013	0.3462	4.67976	2.87212e-06	0.00169002		LOC111096062	3.23825	2.12478	0.443371	4.79232	1.64863e-06	6.30035e-05		ERFE	17.1315	2.17753	0.71984	3.02501	0.00248621	0.0497419		PROM1	13.8301	2.88862	0.677155	4.26581	1.99175e-05	0.000671336
TMEM150B	185.817	1.61324	0.457367	3.52723	0.000419933	0.0405881		LOC111091984	1402.43	2.12031	0.272061	7.7935	6.51774e-15	5.13513e-12		CACNG4	363.758	2.17364	0.546804	3.97516	7.03311e-05	0.0049994		ARVCF	15.2431	2.88534	0.486908	5.92584	3.10696e-09	3.22415e-07
CRELD2	256.117	1.56791	0.316955	4.94679	7.54487e-07	0.000680813		TMEM185B	4.94238	2.11122	0.544156	3.8798	0.000104543	0.00196544		SCUBE3	1201.15	2.16996	0.490323	4.42559	9.61812e-06	0.00133631		LOC119863920	5.65146	2.88114	0.67907	4.24278	2.2077e-05	0.000794825
CKAP4	673.519	1.54621	0.452015	3.42069	0.000624619	0.0470741		LOC106559592	2.47677	2.08886	0.50314	4.15165	3.30082e-05	0.000717196		ISM2	9.37493	2.16405	0.6569	3.29433	0.000986558	0.0250042		HPN	3.43502	2.87968	0.971121	2.96531	0.00302374	0.0360752
LTBP2	972.915	1.5159	0.275768	5.497	3.86306e-08	7.38763e-05		PAQR9	0.689493	2.07666	0.702353	2.95672	0.00310929	0.0252194		FN1	31204.6	2.15017	0.512286	4.19721	2.70223e-05	0.00261924		CHI3L1	24.6156	2.85152	0.901081	3.16455	0.00155321	0.022347
THEMIS2	68.5327	1.5135	0.421991	3.58656	0.000335065	0.0352171		SHMT2	37.2713	2.07165	0.365272	5.67152	1.41535e-08	1.48726e-06		SCRG1	1243.69	2.14522	0.553181	3.87798	0.000105328	0.00614409		KCNN4	21.7746	2.85046	0.496032	5.74654	9.10881e-09	8.07959e-07
PMEPA1	707.368	1.48034	0.372827	3.97059	7.16961e-05	0.0161306		LOC476416	0.633894	2.0705	0.717036	2.88758	0.00388221	0.0287867		MMP13	196.436	2.1255	0.58047	3.66169	0.000250558	0.0108786		LMX1B	6.48097	2.84499	0.828247	3.43496	0.000592641	0.0107875
TRIM14	520.266	1.46518	0.391619	3.74133	0.000183051	0.0261729		CA14	29.7795	2.07031	0.272886	7.58673	3.28085e-14	2.97018e-11		SHANK1	48.2003	2.11866	0.473038	4.47883	7.50536e-06	0.00114704		LOC100856382	537.594	2.83324	0.356519	7.94695	1.91162e-15	8.44093e-13
NAGLU	407.962	1.40703	0.396572	3.54799	0.000388179	0.038672		LOC102152700	0.484215	2.04974	0.626816	3.27008	0.00107516	0.0108722		ST8SIA6	70.3322	2.09428	0.517505	4.04688	5.19042e-05	0.00411012		CHL1	62.2352	2.82942	0.699724	4.04362	5.26325e-05	0.00153801
CASP10	211.858	1.38739	0.336652	4.12114	3.77001e-05	0.01109		COL11A2	0.743556	2.04659	0.52863	3.8715	0.000108169	0.00200795		CACNA2D3	117.168	2.07428	0.506352	4.09652	4.19408e-05	0.00360102		MDFI	5.17384	2.82683	0.721221	3.91951	8.87301e-05	0.00233408
ANKH	279.108	1.36929	0.378971	3.61319	0.000302449	0.03321		GLDN	0.605246	2.04108	0.593376	3.43977	0.0005822	0.00726608		EYA1	52.3209	2.06878	0.58989	3.50705	0.000453098	0.0153919		DHRS3	11.6934	2.82338	0.570368	4.95011	7.41711e-07	3.80351e-05
LOXL3	734.398	1.33649	0.381361	3.50452	0.000457437	0.0410105		LOC119876084	104.787	2.03904	0.451045	4.52069	6.16381e-06	0.000183807		NRXN1	221.938	2.0583	0.42578	4.83419	1.33686e-06	0.000371477		CD22	7.86144	2.82331	0.722171	3.90948	9.24951e-05	0.00238945
CEMIP2	384.472	1.314	0.369627	3.55494	0.00037806	0.038672		DMXL2	10.8128	2.03878	0.283094	7.20176	5.944e-13	3.17977e-10		HMGA2	25.762	2.0511	0.67614	3.03354	0.00241704	0.0487033		IGFBP2	141.634	2.79901	0.725939	3.85571	0.000115393	0.0028613
SLC25A35	51.604	1.30758	0.344151	3.79945	0.00014502	0.0227729		LOC119877837	33.5182	2.03643	0.379558	5.36525	8.08365e-08	5.23157e-06		LOC119873383	7.68434	2.0435	0.645224	3.16711	0.00153962	0.0368207		LRRN1	6.99871	2.79681	0.836739	3.34251	0.000830238	0.0138503
FURIN	1181.28	1.29352	0.313014	4.13248	3.58876e-05	0.0107656		LOC119876505	53.6217	2.03542	0.284388	7.15719	8.23484e-13	3.24399e-10		NDP	184.059	2.04328	0.428372	4.76987	1.84348e-06	0.000454417		SAMD11	10.2541	2.796	0.638087	4.38185	1.17676e-05	0.000424891
SHMT2	313.976	1.2885	0.346883	3.7145	0.000203603	0.0269124		LOC111090939	1.21286	2.01004	0.593462	3.38698	0.000706659	0.00791432		SEPTIN3	165.763	2.03349	0.57472	3.53822	0.000402831	0.0143595		LOC102151128	5.78869	2.78509	0.877755	3.17297	0.00150888	0.0236459
SRXN1	246.437	1.27877	0.362836	3.52438	0.000424478	0.0405881		TEKT2	3.27716	2.00131	0.349144	5.73203	9.9235e-09	1.12298e-06		LOC111093527	5.35008	2.02974	0.638807	3.17739	0.00148606	0.0361966		SMOC2	89.5986	2.77738	0.545087	5.0953	3.4819e-07	1.97793e-05
PPARGC1B	97.2741	1.26654	0.277994	4.556	5.21372e-06	0.00257306		LOC102154270	424.515	2.00039	0.339458	5.89289	3.79508e-09	4.35257e-07		GAL3ST3	8.37611	2.01421	0.677898	2.97125	0.00296589	0.049109		NREP	22.094	2.77379	0.841717	3.29539	0.000982845	0.0156815
CHPF	588.329	1.16292	0.34103	3.41003	0.000649562	0.048241		SLC22A18	3.12315	1.99114	0.422694	4.7106	2.46994e-06	0.000100933		VAT1L	36.3143	2.00617	0.617685	3.24789	0.00116266	0.027764		PTPRU	44.6574	2.77288	0.403952	6.8644	6.67736e-12	1.23945e-09
DOCK4	252.02	1.15928	0.288954	4.01201	6.02046e-05	0.0141703		DBF4B	0.766883	1.99082	0.608285	3.27284	0.00106474	0.0115068		GPC2	106.451	1.99992	0.513287	3.89631	9.76696e-05	0.00592335		F5	46.1195	2.77285	0.649229	4.27099	1.94604e-05	0.000661003
OTUD3	240.497	1.14406	0.231821	4.93512	8.01009e-07	0.000680813		LOC111092199	3.19269	1.99015	0.726213	2.74045	0.00613549	0.0400631		GPHA2	208.457	1.99433	0.584693	3.41091	0.000647463	0.0192888		XAF 1	3.63256	2.7657	0.885204	3.12437	0.00178189	0.0246641
PACSIN1	125.336	1.13583	0.333782	3.4029	0.00066675	0.0489948		PCP4	0.996521	1.98542	0.543683	3.65179	0.000260416	0.00386975		LOC119877399	75.5917	1.98024	0.609283	3.25012	0.00115356	0.0308245		CD8B	2.33089	2.7588	0.97146	2.83984	0.00451355	0.0489524
PDE4B	449.515	1.08457	0.286536	3.78511	0.000153641	0.0228209		LOC119867301	0.810737	1.98299	0.731428	2.71112	0.0067056	0.0428917		LOC102156106	54.4911	1.97873	0.617388	3.205	0.00135063	0.0342813		WNK2	5.86634	2.75484	0.717554	3.83921	0.000123433	0.00299581
PLEKHM1	214.895	1.05575	0.243669	4.33274	1.47267e-05	0.0054952		LOC111091443	49.5895	1.9809	0.374736	5.28613	1.24931e-07	7.54627e-06		TFRC	1376.18	1.97847	0.342317	5.77965	7.48562e-09	1.10113e-05		PKP2	10.7887	2.74861	0.549989	4.99757	5.80563e-07	3.0483e-05
SLC46A1	343.879	1.04567	0.254229	4.11309	3.90405e-05	0.01109		ADAM11	0.689083	1.97716	0.626143	3.15769	0.00159026	0.0156355		CCL20	19.2015	1.96725	0.650787	3.02288	0.0025038	0.0498413		MAL	13.687	2.72817	0.879041	3.10357	0.00191198	0.0259506
MAST3	191.414	1.03787	0.266659	3.89214	9.93644e-05	0.0198548		LOC106557520	0.959537	1.97467	0.6921	2.85316	0.0043287	0.0311359		CEMIP	157.087	1.9653	0.460739	4.26554	1.99421e-05	0.00216153		BAMBI	2.9341	2.69938	0.890712	3.03058	0.00244081	0.0307234
TNFRSF21	957.156	1.00511	0.270991	3.70901	0.000208068	0.0269765		LOC119867841	0.703915	1.97432	0.74804	2.63932	0.00830719	0.0498459		APBA2	37.9019	1.95601	0.524526	3.72911	0.000192158	0.00904088		COMP	45.066	2.6911	0.883165	3.04711	0.00231057	0.0295337
DEGs Downregulated padj < 0.05								LOC119866844	4.39186	1.9736	0.353513	5.58283	2.36631e-08	1.96697e-06		CNTN4	53.0121	1.94912	0.640432	3.04344	0.00233886	0.0479853		HEYL	33.9223	2.64442	0.46964	5.63073	1.79446e-08	1.45983e-06
GenID	baseMean	log2FoldChange	lfcSE	stat	pvalue	padj		LOC102155387	1.22976	1.9729	0.557284	3.5402	0.000399825	0.00513846		ELFN1	22.3008	1.93627	0.56792	3.4094	0.000651052	0.0193204		DKK 3,00	30.3553	2.63814	0.4097	6.4392	1.20109e-10	1.75879e-08
ADD3	1091.17	-1.02042	0.293521	-3.47646	0.000508082	0.0422453		LOC102157087	0.724131	1.97034	0.561006	3.51215	0.000444491	0.00556642		LOC106558237	46.9133	1.91844	0.553334	3.46705	0.000526199	0.0188928		CACNA1D	12.9304	2.63615	0.584539	4.5098	6.48875e-06	0.000256803
MAN1A1	2383.61	-1.03305	0.268666	-3.8451	0.000120501	0.0214366		RNF223	2.30847	1.96915	0.488174	4.0337	5.49058e-05	0.00119223		TTYH1	200.694	1.91563	0.590759	3.24265	0.00118422	0.028147		PMEPA1	122.678	2.63147	0.283195	9.29209	1.5129e-20	2.49232e-17
LOC100683303	240.772	-1.04154	0.285451	-3.64874	0.000263528	0.0336633		TRNAV-CAC_6	0.820499	1.96258	0.532356	3.68659	0.000227279	0.00342489		LOC102155961	56.4865	1.90793	0.407506	4.68195	2.84154e-06	0.000676047		DIO3	9.63555	2.60439	0.885022	2.94274	0.00325322	0.040198
FOXN3	614.031	-1.13368	0.323075	-3.50904	0.00044973	0.0410105		ISCA2	578.248	1.95911	0.232145	8.43914	3.1967e-17	9.4055e-14		MAP7D2	129.288	1.89132	0.417223	4.5331	5.81237e-06	0.000945005		FZD2	11.1579	2.60118	0.563242	4.61823	3.87034e-06	0.000166147
LOC100688055	538.35	-1.16836	0.299037	-3.90707	9.34211e-05	0.0196562		DOCK10	107.804	1.953	0.403531	4.83977	1.29988e-06	6.09492e-05		CRYM	227.41	1.87757	0.598118	3.13912	0.00169454	0.0352207		LOC119879510	20.8298	2.5934	0.598556	4.33277	1.47245e-05	0.000561064
LOC111096175	67.3226	-1.17194	0.3266	-3.58831	0.000332827	0.0373054		ANGEL2	74.2301	1.94911	0.240602	8.10098	5.45192e-16	1.28327e-12		NMNAT2	261.406	1.87437	0.478638	3.91606	9.00077e-05	0.00568425		LTF	143.963	2.58819	0.742419	3.48615	0.000490023	0.00919944
LOC119873220	497.833	-1.2009	0.339666	-3.53553	0.000406956	0.0423015		HPS3	493.507	1.94271	0.245934	7.89932	2.80431e-15	4.12549e-12		LOC102151128	420.603	1.87421	0.504248	3.71684	0.000201732	0.0104741		SPRED3	8.15313	2.57868	0.805271	3.20225	0.00136358	0.0203288
ZNF358	684.513	-1.20846	0.347952	-3.47307	0.000514537	0.042276		LOC111091928	4.56083	1.93843	0.48396	4.00535	6.19267e-05	0.00117505		PTN	239.365	1.8598	0.621057	2.99457	0.0027483	0.0468037		COL12A1	2131.22	2.57009	0.452722	5.67696	1.37106e-08	1.15828e-06
ISLR	369.081	-1.21916	0.358007	-3.40541	0.000660645	0.0488271		LOC119867960	7.52236	1.93829	0.347561	5.57683	2.44941e-08	2.00841e-06		IGFBP5	48735.9	1.84204	0.377121	4.88447	1.03707e-06	0.000372344		SFRP1	54.6266	2.56957	0.635688	4.04218	5.29568e-05	0.00154066
BBLN	1416.53	-1.23802	0.343883	-3.60012	0.000318076	0.0341249		ALKBH5	7.75493	1.93312	0.288121	6.70941	1.95417e-11	6.6599e-09		PFN4	6.1359	1.81991	0.593386	3.06699	0.00216223	0.0406962		RUNX2	97.7113	2.56747	0.323113	7.94605	1.92557e-15	7.25061e-13
SESN1	511.169	-1.28251	0.279166	-4.59408	4.34673e-06	0.00229312		LOC111095814	2.80764	1.9211	0.68174	2.81794	0.0048333	0.0336202		KCNH8	105.365	1.81767	0.475748	3.82065	0.000133102	0.00718799		OAS3	22.7417	2.56457	0.497176	5.15827	2.49241e-07	1.49307e-05
RNF125	247.63	-1.3274	0.303469	-4.3741	1.21932e-05	0.00485239		LOC111096851	1.53205	1.92098	0.527692	3.64034	0.000272276	0.00380409		TAGLN3	32.9928	1.81297	0.506592	3.57877	0.000345216	0.0128682		CLU	890.393	2.56421	0.620718	4.13104	3.61124e-05	0.00112512
LOC119871436	168.823	-1.37616	0.351054	-3.92008	8.85179e-05	0.0195883		HIF1A	9.54796	1.92056	0.370955	5.17734	2.25068e-07	1.43958e-05		PEG10	299.809	1.81189	0.547653	3.30846	0.000938096	0.0242857		KIF26B	65.8762	2.56401	0.407376	6.29395	3.09478e-10	4.03823e-08
PABPC5	34.4145	-1.38272	0.385612	-3.58577	0.000336081	0.0352171		RHCG	0.878541	1.91562	0.578655	3.31047	0.000931408	0.0104001		CSPG5	663.487	1.81016	0.49695	3.64255	0.00026995	0.011492		LOC102156332	10.8195	2.54515	0.506342	5.02656	4.99368e-07	2.95158e-05
MYORG	110.159	-1.45765	0.418755	-3.48092	0.000499703	0.0420053		HOXA3	6.88796	1.91254	0.319336	5.98913	2.10967e-09	2.99141e-07		GABRA3	372.297	1.80648	0.510133	3.54119	0.000398326	0.0143595		PTPRZ1	15.3664	2.53684	0.702606	3.61062	0.00030547	0.00638001
LOC111092977	190.515	-1.5003	0.417972	-3.58947	0.000331348	0.0373054		LOC111097888	4.85261	1.91165	0.395503	4.83347	1.34171e-06	5.40983e-05		ENPP6	50.3344	1.80312	0.532726	3.3847	0.000712562	0.0203743		RARRES1	35.1532	2.53593	0.432949	5.85734	4.70343e-09	4.49177e-07
CA11	185.294	-1.57019	0.416942	-3.76597	0.000165907	0.0239801		IGSF11	0.502075	1.90599	0.68099	2.79884	0.0051286	0.0366288		INHBA	676.792	1.80142	0.399382	4.51051	6.46715e-06	0.00103751		CLDN3	2.54124	2.51925	0.785008	3.2092	0.00133106	0.0200391
UBXN11	58.8752	-1.57709	0.448362	-3.51746	0.000435705	0.0410105		PCDHA13	1.56159	1.89382	0.522767	3.62268	0.000291562	0.00423208		DDAH1	310.499	1.79366	0.413645	4.33622	1.44952e-05	0.00175818		MDGA1	5.93748	2.51398	0.599486	4.19356	2.74615e-05	0.000891417
FGL2	3740.62	-1.58171	0.406309	-3.89287	9.90642e-05	0.0198548		LOC119867810	11.5105	1.8923	0.505238	3.74535	0.000180142	0.00273626		TPBGL	14.9697	1.78857	0.580605	3.08052	0.00206637	0.0395275		SERINC2	5.52955	2.48456	0.725281	3.42565	0.000613332	0.0110146
EFCAB2	86.1783	-1.67604	0.449529	-3.72844	0.000192665	0.0265549		GFRAL	0.922797	1.89088	0.547523	3.45352	0.000553319	0.00701725		SLC26A4	3427.39	1.78509	0.570981	3.12635	0.00176991	0.0359269		C5H11orf52	2.93528	2.48331	0.809014	3.06956	0.00214378	0.0279812
CSRP2	522.962	-1.69392	0.446138	-3.79685	0.000146546	0.0227729		LOC106559371	0.531431	1.88698	0.685492	2.75274	0.00590986	0.0390422		GPX2	413.54	1.77814	0.465975	3.81595	0.000135659	0.00722398		MYBL1	5.18192	2.48223	0.78019	3.18156	0.00146482	0.021388
ALDH1L1	346.555	-1.89578	0.542445	-3.49488	0.000474266	0.0410105		COPG2	18.0497	1.88368	0.344389	5.46963	4.50979e-08	3.79112e-06		SFRP1	9145.35	1.77521	0.457725	3.87834	0.000105171	0.00614409		ADAMTS19	6.05494	2.47901	0.599144	4.13758	3.50991e-05	0.00110663
FMN2	70.3513	-1.91377	0.512429	-3.73471	0.000187931	0.0265549		LOC119867815	3.84704	1.88263	0.679696	2.76982	0.00560877	0.0374766		MEX3A	326.318	1.77464	0.370728	4.78691	1.69368e-06	0.000435325		COL13A1	4.99853	2.47516	0.838222	2.95286	0.00314842	0.0372624
WIPF3	116.28	-1.93499	0.548824	-3.5257	0.000422369	0.0405881		MSLNL	2.1415	1.87933	0.527106	3.56536	0.000363354	0.005103		CHADL	675.217	1.76677	0.403805	4.3753	1.21267e-05	0.00154064		TMEM119	86.7262	2.47297	0.381696	6.4789	9.23914e-11	1.39957e-08
ZNF385D	31.0165	-1.93576	0.557162	-3.47432	0.000512142	0.0471675		ANO1	29.7087	1.87564	0.458953	4.08678	4.37403e-05	0.00101181		SPHKAP	335.637	1.76634	0.514536	3.43288	0.000597209	0.0184387		ADAMTS6	29.7756	2.47058	0.475153	5.19955	1.99767e-07	1.25968e-05
SLC10A6	133.041	-1.95767	0.372308	-5.25819	1.45477e-07	0.000222566		LOC111093891	0.523971	1.87348	0.561406	3.33711	0.000846532	0.00903949		TLDC2	105.119	1.75915	0.438298	4.01359	5.98029e-05	0.00440711		TGFB2	46.3508	2.46676	0.481415	5.12398	2.99159e-07	1.72922e-05
LOC481674	92.8108	-2.02336	0.511187	-3.95815	7.5531e-05	0.0177959		QRFPR	1.70404	1.8669	0.561633	3.32405	0.000887204	0.0100592		CLDN10	276.177	1.75419	0.556749	3.15078	0.00162837	0.0345165		CH25H	21.2972	2.46611	0.530322	4.65021	3.31605e-06	0.00014519
LOC106557839	25.5506	-2.02566	0.514377	-3.93808	8.21364e-05	0.0189315		COL24A1	0.695051	1.86066	0.680349	2.73486	0.00624065	0.0424779		PDE1C	431.339	1.73861	0.41634	4.17594	2.96764e-05	0.00283466		ELF3	11.397	2.46551	0.705237	3.49601	0.00047228	0.00891715
RETN	88.9213	-2.06175	0.590585	-3.49104	0.000481151	0.0413547		SPAG5	2.39909	1.85677	0.34277	5.41697	6.06171e-08	4.75602e-06		NDST3	139.846	1.73787	0.502383	3.45924	0.000541694	0.0172297		OLFML2B	338.724	2.46022	0.386022	6.37325	1.85062e-10	2.57575e-08
TMEM236	40.6554	-2.07056	0.596537	-3.47097	0.000518577	0.042276		LOC489707	3.06379	1.85414	0.315146	5.88344	4.01835e-09	4.57966e-07		GABRB1	44.8317	1.7268	0.479842	3.59869	0.000319824	0.0125362		RTP4	42.8592	2.45116	0.607291	4.03621	5.43207e-05	0.00156994
IP6K3	50.3879	-2.22033	0.612874	-3.62282	0.000291409	0.0327814		PPM1L	1.05681	1.8535	0.600751	3.0853	0.00203345	0.0187319		SAMD5	506.843	1.71771	0.407296	4.21735	2.47189e-05	0.00253543		KLRG1	2.90521	2.45008	0.799256	3.06545	0.00217343	0.0282482
METTL24	385.579	-2.24786	0.658674	-3.41271	0.000643207	0.0480021		LOC119873587	2.08211	1.85055	0.367062	5.04153	4.61832e-07	2.22576e-05		LOC119865807	37.4043	1.71667	0.455282	3.77056	0.000162883	0.00906042		TNIP3	3.15107	2.43788	0.844974	2.88515	0.00391231	0.0439885
TMEM132C	32.6858	-2.26794	0.589571	-3.84677	0.000119686	0.0214366		DHRS13	0.548279	1.84645	0.626574	2.9469	0.0032098	0.025821		VEGFA	4950.97	1.71279	0.413403	4.14315	3.42569e-05	0.00311636		LOC102151182	4.02482	2.43395	0.826016	2.94661	0.00321273	0.0399609
ZBTB16	1944.29	-2.48452	0.659793	-3.7656	0.000166148	0.0239801		LOC119876388	1.81283	1.84627	0.555864	3.32144	0.000895543	0.00944693		C29H8orf34	17.5147	1.71073	0.562512	3.04124	0.00235607	0.0432266		GPR65	5.08112	2.42753	0.794815	3.05421	0.00225651	0.0290477
SLC6A7	55.7306	-2.50319	0.701359	-3.56907	0.000358257	0.0370336		LOC119877499	3.40815	1.84263	0.420492	4.38209	1.17548e-05	0.000310509		LOC102156844	228.058	1.7091	0.465438	3.67202	0.000240637	0.0117912		LOC477072	33.2071	2.42497	0.665098	3.64603	0.000266325	0.00623692
NKD2	64.3335	-2.51213	0.725235	-3.46388	0.000532446	0.0428731		LOC111091123	1.83024	1.84084	0.621743	2.96078	0.00306864	0.0240722		LOC111093739	12.514	1.70883	0.517934	3.29931	0.000969234	0.0277455		DACT3	6.49112	2.42461	0.732611	3.30955	0.000934476	0.0150556
PTPRD	410.756	-2.57747	0.672881	-3.83051	0.00012788	0.0219825		PAPOLG	3.32817	1.83999	0.485958	3.78632	0.000152894	0.00260406		BGN	11610.6	1.69812	0.303502	5.5951	2.20496e-08	2.40702e-05		SHANK2	20.4983	2.42126	0.791183	3.06031	0.00221111	0.0286814
JPH1	58.1297	-2.66953	0.762044	-3.50311	0.000459853	0.0410105		LOC483954	6.37332	1.83435	0.550893	3.32978	0.000869155	0.00922669		TNFRSF11B	400.536	1.68815	0.429564	3.92991	8.49778e-05	0.00546687		ARMH4	11.9932	2.41734	0.59971	4.03085	5.55756e-05	0.00159224
TCAP	242.221	-2.67412	0.762982	-3.50483	0.000456896	0.0410105		LOC111097032	0.67416	1.83376	0.635191	2.88695	0.00388995	0.0288066		PKMYT1	132.595	1.68456	0.397922	4.23339	2.30194e-05	0.00240963		SULF1	83.0337	2.40869	0.340094	7.08241	1.41673e-12	3.01147e-10
TMEM82	21.6861	-2.95205	0.618597	-4.77217	1.82252e-06	0.0012674		LOC119873609	0.69794	1.82451	0.560505	3.25511	0.00113347	0.0112587		FOXI1	372.359	1.68228	0.542371	3.10172	0.001924	0.0377951		IGFBP7	196.591	2.40601	0.303201	7.93537	2.09863e-15	7.68273e-13
LOC106557652	17.3422	-2.97123	0.626207	-4.74481	2.08706e-06	0.00158057		LOC100856607	17.4432	1.82394	0.341831	5.3358	9.51259e-08	6.02719e-06		AADAT	448.347	1.68152	0.382718	4.39363	1.11472e-05	0.00146864		SLC5A3	20.2466	2.38245	0.440195	5.41227	6.22313e-08	4.48168e-06
LOC111090688	53.9136	-2.97538	0.8592	-3.46296	0.000534259	0.0475999		LOC119877433	1.71738	1.82348	0.542211	3.36306	0.000770847	0.00841525		LOC477072	3190.21	1.67627	0.427118	3.9246	8.68748e-05	0.0061097		LOC119877777	5.72193	2.38036	0.668034	3.56324	0.000366308	0.00789007
CPZ	56.5911	-3.02921	0.667638	-4.5372	5.70047e-06	0.00265412		MAMLD1	2.49189	1.81997	0.67891	2.68073	0.00734622	0.047447		FGF9	63.6272	1.67438	0.536285	3.12219	0.00179514	0.0361909		COL7A1	47.4391	2.3781	0.552063	4.30766	1.64989e-05	0.000573877
LOC102152941	18.2654	-3.23459	0.934021	-3.46309	0.000534016	0.0475999		LOC111095623	4.63914	1.81523	0.388414	4.67344	2.96195e-06	9.95798e-05		HUNK	212.929	1.65817	0.540933	3.06539	0.0021739	0.0407652		GPX3	107.691	2.37201	0.747483	3.17332	0.00150704	0.0218496
TTN	92.7845	-3.38529	0.934363	-3.6231	0.000291095	0.0327814		TM4SF4	1.58803	1.81508	0.528495	3.43443	0.000593791	0.00737944		ANLN	616.951	1.65738	0.459523	3.60673	0.000310078	0.0123364		FGF1	6.1417	2.36732	0.709421	3.33697	0.000846956	0.0140403
GCGR	206.378	-3.39772	0.943971	-3.59939	0.000318966	0.0341249		DNAI3	1.72095	1.80892	0.588481	3.07388	0.00211291	0.0191431		LOC119873395	357.893	1.63994	0.423711	3.87041	0.000108652	0.00693876		BHLHE41	49.0323	2.36537	0.300742	7.8651	3.68799e-15	1.31362e-12
PLPPR3	9.69154	-3.43449	0.864878	-3.97108	7.15489e-05	0.0161306		LOC111096172	0.661822	1.80856	0.683734	2.64513	0.00816604	0.0493256		ERCC6L	64.7173	1.63871	0.487258	3.36314	0.000770624	0.0212974		LOC119876943	14.8347	2.36495	0.614471	3.84875	0.000118721	0.00315461
MT-III	112.672	-3.51109	1.02114	-3.43839	0.000585189	0.044764		LOC102152665	0.966586	1.79899	0.522229	3.44483	0.000571419	0.00672819		TUBB4A	784.356	1.63226	0.366911	4.44866	8.64075e-06	0.00126978		SHROOM2	29.0711	2.36092	0.432381	5.46028	4.75393e-08	3.58012e-06
LOC111092205	9.23473	-3.56412	0.950364	-3.75027	0.000176644	0.0275422		CA9	11.0886	1.7941	0.32759	5.47665	4.33442e-08	3.72349e-06		ZNF660	37.9269	1.6297	0.4553	3.57939	0.000344399	0.0128682		SEL1L3	3.68087	2.35944	0.821847	2.87091	0.00409298	0.0452149
PAX6	4.18841	-3.60729	0.998709	-3.61195	0.000303902	0.03321		LOC111090025	2.76223	1.79251	0.458555	3.90904	9.2664e-05	0.00160452		CDCA2	259.056	1.62878	0.416476	3.91085	9.19703e-05	0.00572989		FMOD	107.202	2.35844	0.501202	4.70557	2.5316e-06	0.000114653
ZNF804A	6.05688	-3.67233	1.05883	-3.46831	0.000523747	0.0423958		FMOD	1.1297	1.78655	0.464034	3.85003	0.000118103	0.00213838		GLDC	90.3241	1.61825	0.417293	3.87798	0.000105329	0.00614409		DPYSL3	256.651	2.32824	0.32995	7.05634	1.70941e-12	3.52005e-10
ABCB11	10.4475	-3.69903	1.04232	-3.54883	0.000386946	0.038672		LOC111092042	1.71901	1.78578	0.522161	3.41998	0.000626251	0.00724668		CDC7	777.523	1.61487	0.380594	4.24302	2.20535e-05	0.00234058		LOC102152940	3.21892	2.32591	0.792814	2.93374	0.0033491	0.0411457
LOC100686736	13.1676	-3.72283	0.888361	-4.19067	2.78132e-05	0.0096685		LOC111093782	1.90459	1.78382	0.485643	3.67311	0.000239612	0.00341612		ECRG4	1164.2	1.61451	0.441852	3.65395	0.000258232	0.0111171		C1QTNF6	30.7531	2.32035	0.547698	4.23655	2.26977e-05	0.000751592
LOC111098850	19.921	-3.76944	0.964903	-3.90655	9.36228e-05	0.0196562		LOC111092454	1.27365	1.77908	0.434476	4.09477	4.22593e-05	0.000862365		GDF11	281.913	1.613	0.347983	4.63528	3.56456e-06	0.000680965		RUNX1	44.283	2.3198	0.361118	6.42395	1.32782e-10	1.90211e-08
LOC102152218	3.09815	-3.89134	0.992779	-3.91964	8.86808e-05	0.0195883		LOC119867699	0.670228	1.7761	0.620361	2.86302	0.00419628	0.0304163		DNAL1	71.4668	1.59924	0.423414	3.777	0.000158727	0.00797967		GPR68	4.66937	2.31461	0.814082	2.84321	0.00446615	0.0486399
PTH2R	12.1766	-3.92966	1.1389	-3.45041	0.000559745	0.0440585		LOC119866215	1.34276	1.77346	0.619725	2.86168	0.00421397	0.0305201		DSN1	633.956	1.59788	0.402246	3.97241	7.115e-05	0.00503419		NUAK1	63.0496	2.30947	0.386973	5.96802	2.40143e-09	2.63737e-07
LHX8	18.8315	-3.9494	1.03095	-3.83084	0.000127707	0.0219825		PDK3	5.63059	1.76877	0.303984	5.81862	5.93352e-09	7.35069e-07		SLCO2A1	776.226	1.59773	0.358186	4.46061	8.17275e-06	0.00122455		ST6GALNAC2	4.90524	2.30632	0.683479	3.37438	0.000739814	0.0126953
LOC119874322	33.5278	-3.97871	1.12241	-3.54478	0.000392938	0.041768		LOC102155341	0.722291	1.76697	0.589099	2.99945	0.00270469	0.0219586		LOC119864161	39.9519	1.58514	0.452146	3.50582	0.000455206	0.017374		MYO1F	17.4279	2.30172	0.469586	4.9016	9.5059e-07	4.70971e-05
EEF1A2	649.206	-3.98202	1.09853	-3.62486	0.000289121	0.0327814		ADRA1D	3.97255	1.76601	0.320249	5.5145	3.49766e-08	3.14229e-06		TAFA5	46.0215	1.57104	0.477387	3.29092	0.000998606	0.025066		SLC12A2	113.06	2.30023	0.364782	6.30578	2.86755e-10	3.77915e-08
DES	3078.59	-4.02281	1.15915	-3.47049	0.000519503	0.042276		LOC119866417	1.87278	1.76088	0.606927	2.9013	0.00371621	0.0278102		LOC102153308	34.5006	1.5496	0.3485	4.4465	8.72808e-06	0.00148581		MACC1	8.16731	2.29202	0.777628	2.94746	0.00320399	0.0377687
KRT28	8.2506	-4.10498	1.02413	-4.00828	6.11633e-05	0.0141778		SCGB1A1	1.67681	1.75939	0.553375	3.17939	0.00147586	0.0146949		BRCA1	207.594	1.54458	0.372651	4.14484	3.40046e-05	0.00311193		CMKLR1	78.2843	2.28807	0.400293	5.71599	1.09067e-08	9.39475e-07
HBM	8.67011	-4.11073	0.884066	-4.64981	3.32247e-06	0.00181537		LOC119864174	742.218	1.75893	0.419726	4.19065	2.78153e-05	0.000629264		HJURP	128.958	1.54239	0.391205	3.94268	8.05762e-05	0.00544637		STOML1	6.85538	2.28675	0.622183	3.67537	0.000237507	0.00525186
LOC111096648	19.5806	-4.18669	0.910863	-4.5964	4.29852e-06	0.00266505		TMPRSS3	1.76486	1.75821	0.665975	2.64005	0.0082894	0.0497737		SLC30A3	98.8262	1.54236	0.450221	3.42579	0.000613017	0.0186257		LOC119876292	4.05497	2.28587	0.724585	3.15473	0.00160648	0.0246607
LOC111095201	5.70478	-4.2575	1.04423	-4.07717	4.55872e-05	0.0134261		TMEM100	1.15184	1.75626	0.605697	2.89956	0.00373682	0.0290097		UGT8	912.047	1.53912	0.393863	3.90775	9.31586e-05	0.00576414		OASL	9.64546	2.28127	0.709545	3.21511	0.00130394	0.0197071
LOC111095419	5.5419	-4.26606	1.18505	-3.59989	0.000318353	0.0368889		FAM187A	12.5439	1.75573	0.425979	4.12163	3.76206e-05	0.000901745		MKI67	1104.64	1.53539	0.434495	3.53374	0.000409729	0.0145288		MFGE8	77.5078	2.27872	0.320828	7.10264	1.22394e-12	2.6736e-10
CAMK2B	13.8874	-4.40671	1.28108	-3.43985	0.000582031	0.044764		DHX58	0.584615	1.7476	0.563591	3.10083	0.00192978	0.0180537		CLEC5A	230.387	1.52422	0.298102	5.1131	3.16918e-07	0.000139598		ATP1B1	72.6673	2.27171	0.506081	4.48883	7.16157e-06	0.000279238
SERPINB13	5.51771	-4.43205	1.18834	-3.72961	0.000191776	0.0265549		LOC102157368	5.01187	1.74384	0.396031	4.4033	1.06619e-05	0.000287079		CDK1	334.714	1.51341	0.416388	3.63462	0.000278395	0.011721		RFXAP	3.80685	2.26962	0.794774	2.85568	0.00429442	0.0471242
LOC119869612	2.10335	-4.45284	1.27647	-3.4884	0.000485913	0.0464134		LOC111093162	2.06568	1.7436	0.541749	3.21846	0.0012888	0.0124556		MIA	471.439	1.50716	0.318024	4.73913	2.1464e-06	0.000510986		CDH11	242.918	2.2695	0.403666	5.62223	1.88513e-08	1.50878e-06
CAVIN4	70.7311	-4.50093	1.21123	-3.71601	0.000202393	0.0269124		LOC111090662	0.798433	1.74286	0.541176	3.2205	0.00127966	0.0123805		TM4SF18	1677.77	1.50319	0.415798	3.6152	0.000300121	0.0122287		LOC487476	3.79245	2.2694	0.785762	2.88815	0.00387516	0.0461728
LOC111093132	73.5629	-4.59827	1.06604	-4.3134	1.6076e-05	0.00681783		POLDIP3	26.6563	1.73779	0.268962	6.46108	1.03958e-10	2.2657e-08		TNFSF15	86.9007	1.49961	0.407903	3.67639	0.000236557	0.0104187		LMO7	60.0502	2.26842	0.597724	3.79509	0.00014759	0.00352023
LOC102155732	5.62125	-4.59838	1.17205	-3.92338	8.73158e-05	0.0195883		LOC119866301	1.21785	1.73612	0.480188	3.61549	0.000299777	0.00409269		CPXM2	3145.93	1.49347	0.502129	2.97427	0.00293687	0.0487803		ACTA2	177.048	2.26605	0.48105	4.71062	2.46959e-06	0.00011257
MYH7	235.551	-4.64013	0.949783	-4.88547	1.03184e-06	0.000803697		LOC119865702	0.968006	1.73489	0.523451	3.31434	0.000918591	0.00964973		FGF11	176.032	1.49205	0.336537	4.43353	9.27047e-06	0.00131186		PALM3	4.23782	2.25659	0.727297	3.10271	0.00191758	0.025973
LOC111098686	52.5907	-4.84095	1.22059	-3.96606	7.30692e-05	0.0176072		LOC486100	14.1683	1.72587	0.35413	4.87356	1.09605e-06	4.62974e-05		LOC119867824	11.1234	1.47952	0.48547	3.0476	0.00230677	0.0477984		LOC477699	36.7561	2.25277	0.440221	5.11736	3.0984e-07	2.00901e-05
CA15	292.105	-4.86113	1.34115	-3.6246	0.000289405	0.0327814		ANKRD28	2.06829	1.7246	0.461844	3.73415	0.000188348	0.00298743		PIK3AP1	1519.04	1.4658	0.373304	3.92655	8.61725e-05	0.00548739		FOXS1	13.3082	2.24979	0.567959	3.96118	7.45798e-05	0.00203496
COX6A2	30.8811	-4.91898	1.11544	-4.4099	1.0342e-05	0.00427626		RANBP3	65.3001	1.7229	0.248472	6.93398	4.09164e-12	1.92618e-09		FMOD	3721.79	1.46001	0.427741	3.41331	0.000641783	0.019157		KIAA1217	137.859	2.24585	0.261038	8.60353	7.72981e-18	6.79141e-15
GSX2	5.21743	-4.93419	1.42974	-3.45112	0.000558271	0.0440585		PHLDA1	3.03732	1.71934	0.335352	5.12695	2.94472e-07	1.80502e-05		SERPINE1	956.391	1.45965	0.402801	3.62376	0.000290356	0.0119915		MX1	70.0741	2.24002	0.653978	3.42523	0.000614289	0.0110146
MYOM3	14.4231	-4.9796	1.12589	-4.42282	9.74229e-06	0.0041402		H2BC8	1.16082	1.71928	0.464771	3.6992	0.000216277	0.00331427		SYT1	1253.3	1.45951	0.483598	3.01803	0.00254425	0.0450565		FN1	3657.86	2.23862	0.377717	5.92672	3.09047e-09	3.22415e-07
CPLX4	16.9033	-4.97965	1.09773	-4.5363	5.72495e-06	0.00265412		LOC119877243	2.07787	1.71712	0.455685	3.76822	0.000164417	0.00254432		PGAM1	12778.3	1.45008	0.29431	4.92705	8.34794e-07	0.000283515		CDH1	136.753	2.23778	0.533468	4.19477	2.73146e-05	0.000888836
ACTA1	847.505	-5.01618	1.20185	-4.17372	2.99662e-05	0.0102489		L3MBTL2	36.9186	1.7159	0.257496	6.66382	2.66805e-11	8.16598e-09		RLBP1	397.354	1.45002	0.393287	3.68692	0.000226987	0.0101434		SERPINE1	71.0019	2.23608	0.571808	3.91055	9.20867e-05	0.0023843
TNNC2	231.188	-5.10743	1.0462	-4.88191	1.05065e-06	0.000803697		LOC106557492	0.905064	1.71161	0.500519	3.41967	0.000626963	0.00725028		NGEF	2371.57	1.43985	0.391119	3.68137	0.000231985	0.0103065		ALDH1A3	31.7486	2.23292	0.616983	3.61909	0.000295645	0.00621421
LOC119870922	20.0869	-5.14136	1.35642	-3.79038	0.000150419	0.024919		TMEM231	7.87018	1.70557	0.289885	5.8836	4.01433e-09	5.13529e-07		LOC119867267	46.4677	1.43513	0.362455	3.95946	7.5119e-05	0.00559764		CDC42EP3	20.7775	2.22718	0.416533	5.34694	8.94533e-08	6.10832e-06
LOC119873932	5.02225	-5.17396	1.32537	-3.90379	9.46977e-05	0.0196869		MATN4	4.1641	1.70272	0.438803	3.88039	0.00010429	0.00196383		HK2	862.546	1.432	0.41111	3.48326	0.000495347	0.0164574		ROBO1	109.429	2.22717	0.340032	6.54988	5.75845e-11	9.13662e-09
LOC111098803	3.31831	-5.17928	1.39176	-3.72139	0.000198133	0.0297972		LOC119868529	19.7825	1.70015	0.443308	3.83515	0.000125487	0.00204125		LEPR	305.155	1.43153	0.383064	3.73705	0.000186189	0.00886455		EPCAM	27.6229	2.22606	0.757	2.94064	0.00327537	0.0382001
NRK	8.37364	-5.20271	1.45074	-3.58625	0.000335463	0.0352171		LOC100683063	10.5562	1.69767	0.419176	4.05001	5.12148e-05	0.00100223		EPHB1	832.262	1.4186	0.456877	3.105	0.00190279	0.0376108		LAMB3	26.028	2.22502	0.505715	4.39975	1.08376e-05	0.000395648
PCK1	1572.72	-5.25102	1.50517	-3.48866	0.000485449	0.041491		SAMD9L	1.83047	1.6973	0.410281	4.13691	3.52009e-05	0.000852426		LOC479758	80.4482	1.41852	0.388499	3.6513	0.000260919	0.0123558		SPRY4	16.0507	2.21493	0.424262	5.22067	1.78273e-07	1.14051e-05
TNNC1	306.077	-5.29252	1.36028	-3.89076	9.99295e-05	0.0198548		LOC490770	1.06457	1.69038	0.564891	2.9924	0.00276793	0.0223132		CENPE	198.255	1.41845	0.368409	3.8502	0.000118021	0.00660702		EMR4	5.34084	2.20868	0.780662	2.82924	0.00466586	0.0498815
MYLPF	180.521	-5.37472	1.08859	-4.9373	7.92099e-07	0.000680813		LOC106558795	3.29531	1.68543	0.402651	4.18582	2.84135e-05	0.00063881		WNT5A	305.941	1.41215	0.407518	3.46525	0.000529748	0.0169904		NES	97.5598	2.20558	0.366777	6.0134	1.81672e-09	2.06401e-07
SLC7A13	4.49071	-5.61272	1.51214	-3.71177	0.000205814	0.0269124		SLC51B	335.219	1.68181	0.217596	7.72904	1.08357e-14	1.27525e-11		CDC45	153.431	1.40395	0.39846	3.52345	0.000425965	0.0148631		KCNE3	7.80124	2.20119	0.630623	3.4905	0.000482119	0.00908836
TNNT1	277.859	-5.8475	1.59701	-3.66153	0.000250715	0.0303836		LOC119873670	0.536143	1.67992	0.609173	2.7577	0.00582087	0.0385808		NUF2	185.103	1.38407	0.388373	3.56375	0.000365589	0.0134634		LURAP1L	11.1377	2.19697	0.495056	4.43783	9.08711e-06	0.000337349
NRAP	100.988	-5.88592	1.1682	-5.03844	4.6934e-07	0.00059837		CSNK1D	193.314	1.67479	0.27311	6.1323	8.66186e-10	1.41585e-07		EXO1	89.0139	1.38403	0.391115	3.53868	0.000402138	0.0143595		C1QTNF3	48.3987	2.18168	0.539706	4.04234	5.29203e-05	0.00154066
LOC106558361	15.0537	-5.92689	1.09275	-5.42382	5.83395e-08	0.000123709		MIR8893	0.632034	1.66707	0.536029	3.11003	0.00187066	0.0176546		ZBED6	115.819	1.38386	0.400079	3.45896	0.000542269	0.0172297		FBLIM1	25.8213	2.18143	0.406775	5.36275	8.1963e-08	5.74659e-06
LOC119870906	39.9258	-5.94664	1.40153	-4.24297	2.20578e-05	0.00850429		FAM13C	2.48292	1.66436	0.444994	3.74018	0.000183885	0.00293244		CHST1	300.735	1.38291	0.330912	4.17909	2.92682e-05	0.00282329		EYA2	7.34061	2.17736	0.582312	3.73917	0.000184629	0.0042539
KLHL41	90.3672	-6.0402	1.7779	-3.39738	0.000680348	0.049565		LOC111097690	0.816374	1.66399	0.575036	2.89372	0.00380708	0.0283552		STK26	441.717	1.38256	0.301582	4.58435	4.55399e-06	0.000790893		FHOD3	25.0739	2.17262	0.444075	4.89245	9.95887e-07	4.89731e-05
MYH3	67.8784	-6.10478	1.72749	-3.5339	0.000409478	0.0401577		LOC111092967	3.32135	1.65942	0.355682	4.66545	3.07939e-06	0.000102388		PHLDA1	5756.21	1.3778	0.372309	3.70069	0.000215018	0.00969357		KBTBD2	3.25833	2.1644	0.741213	2.92008	0.00349945	0.040314
LOC119864630	12.5418	-6.16351	1.30831	-4.71105	2.46441e-06	0.00172971		TMEM176A	0.854703	1.65825	0.559941	2.96148	0.00306169	0.0249882		TFPI2	1263.28	1.37367	0.39579	3.47069	0.000519113	0.0168107		TNFRSF14	4.72918	2.16407	0.643225	3.3644	0.000767096	0.0130278
LOC106559134	33.1559	-6.29003	1.65661	-3.79693	0.000146498	0.0246547		CCL28	1.29296	1.65484	0.465107	3.55797	0.000373733	0.00521144		KAZALD1	559.084	1.37303	0.348213	3.94307	8.04435e-05	0.00544637		DKK 2,00	79.0577	2.16387	0.523532	4.13321	3.57725e-05	0.00111982
MRGPRG	35.0889	-6.35425	1.54618	-4.10965	3.96257e-05	0.01109		LOC119866092	0.856735	1.65457	0.607724	2.72256	0.00647778	0.0417588		GPM6B	5333.94	1.37145	0.387698	3.53743	0.000404047	0.0143606		MX2	27.1926	2.16144	0.674692	3.20359	0.00135726	0.0202804
MYLK2	21.7895	-6.35644	1.7105	-3.71612	0.000202305	0.0269124		ZNF148	0.621608	1.65219	0.579349	2.85181	0.00434714	0.0323194		RCOR2	113.461	1.3712	0.299997	4.57071	4.86086e-06	0.000830669		C25H8orf58	4.54845	2.15989	0.644776	3.34983	0.000808603	0.013558
CKM	1588.17	-6.89281	1.45537	-4.73613	2.17838e-06	0.00159284		EHF	3.71255	1.64438	0.318127	5.16893	2.35439e-07	1.48432e-05		TK1	424.312	1.36997	0.362566	3.77853	0.000157754	0.00796724		LOC119868852	7.14669	2.15737	0.56408	3.82458	0.000130995	0.00342617
HABP2	35.7959	-7.11697	1.94984	-3.65004	0.000262204	0.0313395		ITPRID1	4.83683	1.64246	0.39086	4.20217	2.64369e-05	0.000685322		SOX6	264.214	1.36279	0.371999	3.66343	0.000248864	0.0108359		LOC119865621	5.63911	2.15733	0.752349	2.86747	0.00413774	0.0482297
TGM6	16.7811	-7.20517	1.78343	-4.04006	5.34368e-05	0.0129767		LOC102157122	4.52093	1.6395	0.435746	3.76252	0.000168211	0.00259258		LATS1	195.316	1.35428	0.304137	4.45285	8.47363e-06	0.00125731		LOC478702	3.99262	2.15508	0.717374	3.00412	0.00266352	0.034954
MYL1	116.86	-7.31712	1.99849	-3.66133	0.000250913	0.0303836		LOC111091930	7.53517	1.63814	0.607969	2.69444	0.00705066	0.0445951		FAM83B	501.577	1.35139	0.409111	3.30324	0.000955762	0.0245082		NRG1	17.473	2.15095	0.630277	3.41271	0.000643194	0.0113781
TNNT3	85.6471	-7.6232	2.11019	-3.61256	0.000303189	0.03321		TEX261	3.11692	1.63484	0.480739	3.40068	0.000672177	0.00815551		H2BC11	72.7386	1.35063	0.377192	3.58076	0.000342595	0.0128682		LOC477353	18.5541	2.14544	0.649172	3.30489	0.000950148	0.0165867
ALB	36.8191	-8.15755	2.32968	-3.50158	0.000462514	0.0410105		LOC119867341	1114.96	1.63392	0.260143	6.28083	3.36775e-10	5.44883e-08		ESM1	1011.57	1.34963	0.42966	3.14117	0.00168276	0.0352192		TRAF4	5.7322	2.13105	0.645517	3.3013	0.000962366	0.0154483
MYL3	102.096	-8.22628	2.36627	-3.47647	0.000508055	0.0422453		LOC119871545	7.30406	1.6292	0.408789	3.98543	6.73591e-05	0.00125837		TOP2A	1412.52	1.34586	0.448455	3.0011	0.00269002	0.0464538		STAMBPL1	6.6804	2.12227	0.625221	3.39442	0.000687732	0.0119731
NPY	949.458	-8.59008	1.68985	-5.08335	3.70833e-07	0.000515761		LOC106558903	2.00329	1.62359	0.447507	3.62809	0.000285527	0.00395871		VASH2	893.963	1.33911	0.360097	3.71875	0.000200211	0.00927218		KRT18	36.6337	2.11563	0.676237	3.12853	0.00175684	0.0245529
LMOD2	31.6901	-8.83585	2.42877	-3.63799	0.000274777	0.0323371		MCM10	7.32686	1.62182	0.549578	2.95103	0.00316713	0.0256002		KIF23	440.646	1.33745	0.398009	3.36034	0.000778465	0.0214401		AS3MT	5.20384	2.11459	0.641981	3.29385	0.000988256	0.0157407
DHRS7C	7.48664	-22.4257	2.95927	-7.57813	3.50581e-14	1.78785e-10		LOC111097530	2.10447	1.61926	0.476269	3.39988	0.000674149	0.00764835		DSG3	1495.61	1.3369	0.370215	3.61114	0.000304849	0.0123208		TPX2	12.0647	2.11016	0.535847	3.93798	8.21688e-05	0.00219656
LOC119877199	7.76514	-22.4608	2.95915	-7.5903	3.19177e-14	1.58338e-10		LOC119876620	422.513	1.61524	0.285093	5.66564	1.46477e-08	1.33717e-06		EFNB3	163.664	1.33574	0.307971	4.33723	1.44289e-05	0.00175818		COL15A1	313.949	2.10548	0.373903	5.63108	1.79085e-08	1.45983e-06
KRT1	7.84696	-22.4939	2.95915	-7.60149	2.92739e-14	1.78785e-10		LOC111097108	40.8944	1.61138	0.302583	5.32541	1.00723e-07	6.33753e-06		CHST11	559.974	1.33019	0.230535	5.77004	7.92545e-09	1.10113e-05		ALX4	10.2549	2.10499	0.695219	3.02781	0.0024633	0.0309733
JSRP1	9.76353	-22.787	2.64578	-8.6126	7.14249e-18	1.09273e-13		BGN	3.71042	1.60483	0.394372	4.06932	4.71501e-05	0.00106538		MEI1	269.816	1.32843	0.388942	3.4155	0.000636649	0.0191534		NDUFA4L2	11.1679	2.08693	0.586506	3.55824	0.000373353	0.00740204
LOC100856429	13.9297	-23.0172	2.95803	-7.78128	7.17962e-15	1.52244e-10		STYXL2	1.61601	1.60444	0.416036	3.8565	0.000115022	0.00210528		E2F1	403.105	1.32756	0.358372	3.70443	0.000211867	0.00957976		MSI2	18.5863	2.07922	0.505161	4.11595	3.85582e-05	0.00118177
								CENPX	5.56089	1.60375	0.427868	3.74823	0.000178083	0.0028554		CDKL5	106.847	1.32552	0.418162	3.16986	0.0015251	0.0328283		WWC1	20.6901	2.07922	0.552046	3.76638	0.000165629	0.00392595
								SERTAD4	0.855434	1.60231	0.465347	3.44325	0.000574774	0.00720464		GTSE1	200.528	1.32178	0.378128	3.49559	0.000473009	0.0158531		ARNTL2	14.8273	2.07902	0.539377	3.85448	0.000115976	0.0028613
								PNMA8C	0.47435	1.59849	0.604669	2.64358	0.00820339	0.0494645		LOXL2	2946.31	1.31596	0.350281	3.75687	0.000172051	0.00850955		TMEM64	40.0696	2.07864	0.397801	5.22532	1.73855e-07	1.11767e-05
								LOC119866187	14.5095	1.5941	0.313146	5.0906	3.56928e-07	1.8273e-05		PRC1	381.396	1.31483	0.331442	3.96701	7.27806e-05	0.00510871		LOC478384	9.0455	2.0707	0.623379	3.32173	0.000894604	0.0158568
								IL1B	2.21991	1.59222	0.397509	4.00548	6.18909e-05	0.00130985		LOC102151579	77.59	1.3139	0.365799	3.59186	0.00032833	0.0143198		PRSS35	28.9731	2.07	0.500407	4.13663	3.5245e-05	0.00110858
								LOC119866892	1.39448	1.5913	0.473224	3.36268	0.00077189	0.00841525		CADM4	284.951	1.30644	0.34019	3.84032	0.000122875	0.00673084		SOX4	60.5765	2.0683	0.347195	5.95717	2.56647e-09	2.77242e-07
								LOC111090004	1.17277	1.5904	0.433055	3.67252	0.000240171	0.00341612		RAB6B	485.58	1.30613	0.286319	4.5618	5.07163e-06	0.000851756		MRI1	2.37142	2.06538	0.70166	2.94356	0.00324463	0.0380436
								WDR87	4.89299	1.58959	0.396939	4.00463	6.21155e-05	0.0013101		SH3TC2	815.827	1.30411	0.337396	3.86523	0.000110986	0.00637667		LOC119878299	180.484	2.06397	0.473901	4.35528	1.32898e-05	0.000515554
								LOC111093566	1.84949	1.58064	0.466893	3.38544	0.00071064	0.00793928		MIR8856	72.4192	1.30198	0.332974	3.91017	9.22301e-05	0.00572989		ADAMTS17	32.1764	2.06243	0.398132	5.18026	2.21577e-07	1.36555e-05
								CEACAM16	0.803887	1.57972	0.589459	2.67996	0.00736318	0.0474834		HSPA4L	216.275	1.30162	0.359394	3.62171	0.000292667	0.0119915		COL4A1	1061.47	2.05795	0.410759	5.01011	5.43986e-07	2.86768e-05
								LOC119865625	3.10601	1.57802	0.412427	3.82619	0.000130144	0.0020963		PCYT1B	228.902	1.29989	0.296579	4.38294	1.17086e-05	0.00151646		CHPF	39.2833	2.04724	0.335434	6.10326	1.03923e-09	1.2451e-07
								TM4SF18	8.08194	1.57516	0.528164	2.98232	0.00286069	0.0237262		MYO15B	113.032	1.29964	0.363645	3.57392	0.000351678	0.0130454		IGSF11	10.1678	2.04142	0.693975	2.94163	0.00326493	0.038112
								HAT1	1.04088	1.57161	0.482009	3.26054	0.00111201	0.0118437		CILP2	414.201	1.28831	0.314636	4.0946	4.2289e-05	0.00361063		EGFLAM	22.0703	2.03955	0.406783	5.01386	5.33486e-07	2.835e-05
								CD4	1.15339	1.56967	0.49304	3.18365	0.0014543	0.0145294		OVOL3	30.6835	1.286	0.418398	3.07363	0.00211473	0.0402484		OSBPL3	54.2951	2.03874	0.306147	6.65935	2.75036e-11	4.47494e-09
								NACC2	0.643195	1.56258	0.52597	2.97085	0.00296972	0.0244416		SPAG5	273.507	1.28596	0.383188	3.35594	0.000790946	0.0216631		COL4A2	700.818	2.03571	0.361432	5.63234	1.77784e-08	1.45983e-06
								INHBA	0.809914	1.55873	0.576787	2.70243	0.00688343	0.0454863		COLGALT2	77.6995	1.2851	0.344238	3.73318	0.000189079	0.00894641		KRT19	36.5733	2.02424	0.659084	3.07129	0.00213137	0.0279207
								LOC111093077	0.506711	1.55782	0.550152	2.83161	0.00463136	0.0326302		CEP85L	58.5723	1.28133	0.371509	3.44898	0.000562699	0.0176949		LOXL2	98.9112	2.01982	0.482128	4.18938	2.79714e-05	0.000903516
								LOC111093158	6.67059	1.55738	0.346672	4.49237	7.0434e-06	0.00020586		NCKAP5	242.113	1.27369	0.306234	4.1592	3.19362e-05	0.00295807		CD180	10.576	2.01842	0.587962	3.43291	0.000597138	0.010827
								ZSCAN2	0.807344	1.55328	0.471597	3.29366	0.000988924	0.0108671		DPF3	85.3542	1.26211	0.377167	3.34629	0.000819004	0.0221677		LOC119878322	517.699	2.01521	0.473765	4.2536	2.10364e-05	0.000760663
								GFRA1	0.82383	1.55221	0.570267	2.7219	0.00649083	0.0437345		DNAH1	158.731	1.26067	0.325197	3.87665	0.000105907	0.00615426		DDX60	49.2548	2.00845	0.703173	2.85627	0.00428656	0.0470771
								CCDC12	4.59008	1.5507	0.355654	4.36013	1.29982e-05	0.000400462		LSAMP	128.54	1.26042	0.425169	2.96451	0.00303166	0.0499816		CALHM5	13.6488	2.00531	0.517314	3.87639	0.000106016	0.00267659
								HSPA12A	1.53126	1.54725	0.434304	3.5626	0.000367203	0.0051473		SLC16A1	590.809	1.25671	0.331764	3.78797	0.000151882	0.0078403		PRICKLE1	39.6109	2.00282	0.298352	6.71295	1.90724e-11	3.14194e-09
								LOC111093758	5.34356	1.54292	0.387894	3.9777	6.95853e-05	0.00128538		SULF1	1047.87	1.25501	0.381165	3.29257	0.000992757	0.025066		EVA1A	24.7281	1.99204	0.54091	3.68276	0.000230723	0.00512766
								SOWAHC	1.01553	1.5394	0.488689	3.15005	0.00163242	0.0159171		SIX1	245.484	1.25461	0.392023	3.20034	0.00137265	0.0306251		OAS1	12.2799	1.98781	0.565774	3.51343	0.000442358	0.00844905
								LRRC14	7.66243	1.53866	0.364566	4.22051	2.4375e-05	0.000649026		GLS2	70.6567	1.25364	0.322237	3.89042	0.000100072	0.00596359		THBS4	26.4589	1.98057	0.683061	2.89956	0.0037369	0.0424557
								PRKAG1	9.14658	1.53676	0.28808	5.33451	9.58009e-08	7.09107e-06		EGLN3	2111.84	1.25032	0.369602	3.38288	0.000717303	0.020449		CD86	27.7273	1.98038	0.394293	5.0226	5.0977e-07	2.71994e-05
								STK26	1.07455	1.53536	0.493228	3.11287	0.00185277	0.0175142		C1QTNF6	855.512	1.24897	0.370509	3.37095	0.000749099	0.0209778		HOXA9	5.06206	1.97832	0.664	2.9794	0.00288817	0.0348883
								SLBP2	1.10339	1.53265	0.477016	3.213	0.00131354	0.0133729		CCSAP	398.407	1.24886	0.359537	3.47352	0.000513682	0.0167865		WDR27	11.7005	1.96853	0.53534	3.67716	0.000235845	0.00522396
								LOC119872532	0.753122	1.53053	0.566809	2.70026	0.00692848	0.0440221		LOC119876004	364.55	1.24818	0.383604	3.25382	0.00113866	0.0306337		CCN2	326.877	1.94623	0.268878	7.23834	4.5422e-13	1.06896e-10
								KIF25	8.70074	1.53042	0.527418	2.90173	0.00371109	0.0288733		NKD1	471.29	1.24795	0.421822	2.95848	0.00309165	0.0495192		THBS1	2086.42	1.94353	0.411834	4.71921	2.36766e-06	0.000109103
								NAPRT	3.89965	1.5277	0.344074	4.44002	8.99484e-06	0.000301596		KIF15	228.899	1.24716	0.383222	3.25441	0.00113627	0.0272615		RASL12	21.5469	1.94216	0.48812	3.97886	6.92454e-05	0.00189727
								NEFM	1.44847	1.52664	0.517545	2.94978	0.00318005	0.0256694		PLCH1	135.776	1.24689	0.380002	3.28128	0.00103338	0.0255967		TPM2	170.748	1.93722	0.422414	4.58607	4.51665e-06	0.000190175
								LOC111098598	14.9781	1.52189	0.312658	4.8676	1.12959e-06	4.70559e-05		MPP6	222.225	1.24059	0.392527	3.16051	0.00157494	0.0336641		TPM1	423.713	1.92819	0.227127	8.48947	2.07581e-17	1.30272e-14
								ATP6V0A4	71.0997	1.51983	0.321345	4.7296	2.2496e-06	9.38849e-05		SLC2A1	5318.99	1.24051	0.282566	4.39015	1.13274e-05	0.00147963		SLC11A1	15.338	1.92579	0.492976	3.90645	9.36605e-05	0.00241084
								LOC111095193	3.76165	1.51955	0.376262	4.03855	5.37816e-05	0.0010401		CCNF	189.659	1.23614	0.383095	3.22673	0.00125214	0.0290386		IGF2	21.4288	1.92538	0.624243	3.08434	0.00204005	0.0270303
								PROM1	1.5992	1.51716	0.5247	2.89149	0.00383424	0.0295223		SAPCD2	121.18	1.2286	0.370287	3.31798	0.000906722	0.0237692		BCAR3	8.60162	1.92447	0.629929	3.05507	0.00225011	0.0290158
								SIDT1	4.3157	1.51634	0.3935	3.85347	0.000116454	0.00211831		OTOGL	21.4105	1.22396	0.408137	2.9989	0.00270958	0.0467051		CCN4	30.4999	1.89633	0.513108	3.69578	0.000219214	0.0049385
								IFGGC1	1.18953	1.51345	0.517338	2.92545	0.00343958	0.0271681		LOC119874670	261.227	1.22128	0.354989	3.44034	0.000580983	0.0199178		PALLD	209.67	1.8911	0.243977	7.75114	9.10745e-15	3.00068e-12
								LOC484343	4.6039	1.50876	0.391842	3.85042	0.000117915	0.0019487		VEPH1	138.52	1.22006	0.319412	3.81971	0.00013361	0.00719		LOC119877341	8.30708	1.88282	0.62396	3.01753	0.00254845	0.0337985
								LOC102151895	238.809	1.5072	0.326591	4.61495	3.93186e-06	0.000125882		BNIP3	2784.15	1.21977	0.338224	3.6064	0.000310472	0.0123364		GALNT6	19.8639	1.8716	0.503095	3.72017	0.000199086	0.00453153
								CHST9	0.517231	1.50673	0.56435	2.66984	0.0075887	0.0469014		PLCB4	1376.95	1.21543	0.33626	3.61456	0.000300857	0.0122287		SPINT1	25.3226	1.86677	0.592666	3.14979	0.00163387	0.024835
								LOC111095420	1.05999	1.50632	0.552279	2.72746	0.0063824	0.0413055		MID1	1072.5	1.21488	0.182161	6.66925	2.57112e-11	1.96472e-07		ST14	10.3692	1.86436	0.625342	2.98135	0.00286982	0.0347303
								UBAP1L	2.99016	1.50533	0.352651	4.26862	1.96685e-05	0.000559127		ADAMTS6	389.937	1.20939	0.355365	3.40324	0.00066593	0.0196096		MYH14	45.9041	1.85918	0.645988	2.87804	0.00400156	0.0446542
								DZIP1	4.05372	1.5034	0.359359	4.18356	2.86976e-05	0.000728769		GALNT16	1586.25	1.20178	0.367576	3.26948	0.00107747	0.0263191		EDNRA	6.57976	1.85729	0.607529	3.05713	0.00223468	0.0289254
								LOC106558328	1.64465	1.50161	0.475803	3.15594	0.00159981	0.0147909		KIF20A	235.676	1.20153	0.380241	3.15992	0.00157812	0.0336786		LOC119874749	6.44911	1.85267	0.62364	2.97073	0.00297091	0.0377822
								LOC102157043	1.35196	1.5014	0.474209	3.16612	0.00154488	0.0143637		LOC100682707	46.34	1.20097	0.341556	3.51618	0.000437809	0.0169851		ANO1	21.2968	1.8484	0.503259	3.67285	0.000239859	0.00529498
								SLC39A4	12.4567	1.49953	0.295614	5.0726	3.92418e-07	2.26163e-05		MMP17	327.415	1.19817	0.326708	3.6674	0.000245029	0.01073		CD80	9.07658	1.84582	0.531569	3.4724	0.000515819	0.00961524
								CYB561	1.63271	1.49273	0.351029	4.25243	2.11464e-05	0.000586963		FKBP10	2084.07	1.19663	0.229531	5.21337	1.8544e-07	9.7727e-05		ADAM12	73.7554	1.84501	0.526308	3.50557	0.000455631	0.0086524
								LOC119877173	11.6393	1.49198	0.485951	3.07022	0.00213902	0.0184841		PANX2	188.028	1.19163	0.360934	3.30152	0.000961624	0.0245351		KIF11	7.63262	1.84488	0.590533	3.1241	0.00178351	0.0246641
								ULK4	1.62766	1.49094	0.412696	3.61268	0.000303045	0.00437612		LOC119865621	100.576	1.19103	0.200724	5.93369	2.96195e-09	6.49885e-06		PRSS23	88.5191	1.84246	0.29215	6.30656	2.85305e-10	3.77915e-08
								CRISP2	0.954354	1.49063	0.555312	2.6843	0.00726809	0.0471285		CENPK	47.5289	1.18887	0.305424	3.89252	9.92103e-05	0.005946		IGDCC4	28.552	1.83974	0.532442	3.45529	0.000549704	0.0101464
								LOC119870787	0.967237	1.4886	0.500665	2.97324	0.00294677	0.0233896		SNPH	222.38	1.18694	0.3104	3.82391	0.000131352	0.00711863		C30H15orf39	7.02861	1.83521	0.502399	3.65289	0.000259304	0.00561144
								LOC119868456	11.2538	1.48425	0.371591	3.99431	6.48823e-05	0.00121838		GPSM2	1471.11	1.18286	0.272612	4.33898	1.43145e-05	0.00175818		IFI44	51.6269	1.82964	0.415947	4.39874	1.0888e-05	0.000395725
								USP37	19.7008	1.47775	0.28079	5.26283	1.41857e-07	9.70053e-06		FAM171B	458.337	1.18094	0.31998	3.69067	0.000223667	0.0100538		WFDC1	12.7298	1.82474	0.628674	2.90253	0.00370164	0.0421277
								LOC102152598	2.03644	1.47752	0.411584	3.58984	0.000330875	0.00440543		IGDCC4	1115.79	1.18028	0.213295	5.53353	3.13848e-08	3.19769e-05		CENPF	21.6968	1.82408	0.473299	3.85396	0.00011622	0.0028613
								LOC111097479	4.34493	1.47711	0.364415	4.05338	5.04826e-05	0.000994343		STON1	461.275	1.17971	0.326882	3.60899	0.000307389	0.0123364		MDK	33.6038	1.81333	0.36731	4.93678	7.9421e-07	4.02573e-05
								TTC34	1.54318	1.47674	0.552193	2.67432	0.00748803	0.0481829		POU2F2	143.369	1.17696	0.29744	3.95698	7.59045e-05	0.00524814		RHBDF2	8.60106	1.8005	0.572992	3.14228	0.00167637	0.0236794
								LOC119867962	1.35838	1.47574	0.429125	3.43896	0.000583963	0.00685362		RGS4	158.981	1.17599	0.341353	3.44508	0.00057089	0.0178654		LOXL1	50.7307	1.79978	0.313221	5.74606	9.13467e-09	8.07959e-07
								LOC119871843	4.76363	1.4744	0.353123	4.17532	2.97563e-05	0.000660802		IDE	537.722	1.17275	0.297131	3.94691	7.91677e-05	0.00542565		MYO1D	103.325	1.79897	0.238497	7.54296	4.59417e-14	1.31623e-11
								PPM1N	3.73126	1.47224	0.304498	4.83498	1.33156e-06	6.19414e-05		CLCN5	975.331	1.1668	0.264088	4.41824	9.95093e-06	0.00135786		IRX3	12.7649	1.79714	0.446388	4.02596	5.67431e-05	0.00160821
								LRRC75B	0.876939	1.47101	0.535847	2.74521	0.00604722	0.0414742		LOC102152031	64.1642	1.16613	0.373436	3.1227	0.001792	0.0406158		RDH10	15.1562	1.791	0.484122	3.69947	0.00021605	0.00487555
								LOC111098043	1.1455	1.46344	0.554743	2.63805	0.00833842	0.049941		MRAS	1467.44	1.16434	0.277025	4.20301	2.63393e-05	0.00266585		ZNF827	27.2207	1.7873	0.315877	5.65822	1.5295e-08	1.2839e-06
								ARMC9	3.74802	1.46324	0.432116	3.38622	0.000708635	0.00851316		FNDC4	160.237	1.16094	0.29267	3.96671	7.28718e-05	0.00510871		MTX2	7.89316	1.78564	0.563633	3.16809	0.00153442	0.0221491
								TNN	1.67607	1.4588	0.496539	2.93795	0.00330396	0.026353		CDCA5	74.3758	1.16082	0.38347	3.02716	0.00246865	0.0443864		CCN3	75.2209	1.75536	0.618941	2.83606	0.00456733	0.0492174
								FZD1	18.2317	1.45843	0.21933	6.64945	2.94188e-11	8.24356e-09		RRM2	217.125	1.15992	0.386919	2.99784	0.00271896	0.0467051		CPXM2	127.456	1.74612	0.444964	3.92419	8.7023e-05	0.00229375
								SCUBE1	1.43606	1.45565	0.486256	2.99358	0.00275727	0.0232953		ABCC4	254.462	1.15734	0.346986	3.3354	0.000851755	0.0229583		PDLIM5	97.9978	1.74078	0.299099	5.82008	5.88198e-09	5.49777e-07
								LOC111092238	1.72813	1.45434	0.502806	2.89246	0.00382243	0.0284398		E2F3	679.53	1.15602	0.310009	3.72898	0.000192258	0.00904088		STAC2	22.6714	1.74	0.56306	3.09025	0.00199989	0.0266228
								HEY1	2.49601	1.45406	0.398644	3.64751	0.000264792	0.00391992		COL4A2	9848.71	1.15232	0.364331	3.16284	0.00156236	0.033583		CTSD	85.0399	1.73834	0.350661	4.95732	7.1471e-07	3.69379e-05
								LOC106558208	1.11721	1.45291	0.523244	2.77673	0.00549092	0.0368754		PDE5A	198.187	1.15182	0.370039	3.11271	0.00185377	0.0368895		SYNPO	65.3069	1.73828	0.28219	6.15996	7.27648e-10	9.04686e-08
								MOSPD1	0.693891	1.45174	0.508097	2.85721	0.00427386	0.0319194		DISC1	145.23	1.14826	0.269692	4.25769	2.06553e-05	0.00220752		FOXP4	29.581	1.72316	0.278679	6.18332	6.27669e-10	7.87814e-08
								LOC106559416	3.8043	1.44974	0.32834	4.41537	1.00839e-05	0.00027561		RIMKLA	274.031	1.13899	0.275405	4.13569	3.53897e-05	0.00314695		KRT7	120.58	1.72141	0.573069	3.00384	0.00266594	0.0329282
								THUMPD1	78.1027	1.44782	0.386167	3.74922	0.000177387	0.0028554		PLEKHA8	246.417	1.12981	0.301207	3.75095	0.000176168	0.00860184		TRPS1	277	1.7214	0.294445	5.84626	5.02751e-09	4.73268e-07
								LOC111090916	5.13993	1.44671	0.399988	3.61688	0.000298173	0.00408107		CLCN2	616.774	1.1217	0.279525	4.01289	5.99803e-05	0.00440711		APOBR	32.0461	1.7186	0.461836	3.72124	0.000198244	0.00452017
								TRMT61A	4.04855	1.44454	0.465911	3.10047	0.00193216	0.0180617		CENPH	146.238	1.11733	0.350513	3.18769	0.00143412	0.0314471		SDC1	54.958	1.71813	0.516909	3.32385	0.000887843	0.0145533
								LOC102152418	1.79599	1.43778	0.531466	2.70531	0.00682405	0.0434958		CIT	409.261	1.11278	0.33382	3.33348	0.000857682	0.0230147		CSPG4	47.2946	1.71507	0.357532	4.79698	1.61073e-06	7.69125e-05
								PSMD4	11.6538	1.43775	0.321171	4.47658	7.5848e-06	0.00026101		HMMR	237.703	1.10831	0.286118	3.87362	0.000107232	0.00620765		PTK7	38.842	1.713	0.37571	4.55936	5.13094e-06	0.000212644
								LOC119867355	54.9141	1.42958	0.240003	5.95652	2.57669e-09	3.05177e-07		LOC100855995	69.9009	1.10724	0.359534	3.07965	0.00207247	0.044874		EPHB3	19.7066	1.71007	0.460027	3.71732	0.000201347	0.00456721
								LOC111094509	75.9698	1.42686	0.279829	5.09904	3.41379e-07	1.77253e-05		GJC1	141.819	1.10641	0.369211	2.99667	0.00272945	0.0467647		IDH2	30.1608	1.70866	0.434852	3.9293	8.51938e-05	0.00226796
								MDFIC	3.40546	1.42639	0.298667	4.77586	1.78937e-06	7.79965e-05		WNK3	180.633	1.10164	0.349045	3.15617	0.00159855	0.034026		FARP1	74.8654	1.70706	0.347275	4.91559	8.85147e-07	4.41869e-05
								MAL2	1.77251	1.42432	0.386566	3.68455	0.000229109	0.00344806		MYBL2	356.14	1.09674	0.316827	3.46164	0.000536897	0.0171303		EFR3B	6.77614	1.70536	0.505774	3.37178	0.00074685	0.0127662
								KAZALD1	8.06635	1.4125	0.294877	4.79015	1.66656e-06	7.45288e-05		ADGRA3	2909.19	1.09581	0.245554	4.46262	8.09649e-06	0.00122455		CAPG	66.9036	1.70459	0.302023	5.6439	1.66242e-08	1.37793e-06
								R3HDM2	13.4789	1.4125	0.272738	5.17897	2.23111e-07	1.43958e-05		TNS4	1042.96	1.09451	0.333702	3.27991	0.00103842	0.0256798		PDGFA	11.9292	1.70268	0.483951	3.51829	0.000434335	0.00830783
								LOC119865893	5.4674	1.40809	0.438262	3.2129	0.00131404	0.0126309		TOX	214.856	1.09233	0.339348	3.21892	0.00128673	0.0294962		TTYH2	9.49381	1.70086	0.564965	3.01055	0.00260772	0.0323912
								SHANK2	5.7133	1.40703	0.420079	3.34945	0.00080972	0.00936897		RBBP8	1189.86	1.08926	0.329911	3.30167	0.000961116	0.0245351		ZFHX4	89.7846	1.69942	0.358658	4.73828	2.1554e-06	0.000100375
								LOC111092134	9.58992	1.40566	0.355423	3.95488	7.6572e-05	0.00138479		MYRF	342.537	1.08502	0.301379	3.60017	0.00031801	0.0125262		KIAA1755	12.0967	1.69845	0.466695	3.63931	0.000273369	0.0058581
								LOC119873584	4.47664	1.40468	0.513354	2.73627	0.00621397	0.0404466		CCNT1	203.56	1.08421	0.327711	3.30844	0.000938165	0.0242857		FSIP1	10.665	1.69589	0.58111	2.91837	0.00351869	0.0404992
								LOC106557676	1.21278	1.40429	0.518101	2.71045	0.00671916	0.0429633		MCM10	179.541	1.08363	0.312531	3.46727	0.000525766	0.0169521		QSOX1	88.73	1.69537	0.291804	5.80994	6.24941e-09	5.80007e-07
								ITGA4	1.72377	1.40342	0.478991	2.92994	0.00339028	0.0268869		SERPINE2	866.105	1.08175	0.360818	2.99806	0.00271706	0.0467051		CCDC3	34.4417	1.69313	0.498697	3.3951	0.000686027	0.0119592
								LOC119865299	0.741004	1.39827	0.489412	2.85705	0.00427603	0.0309202		GNAQ	1340.5	1.07669	0.204931	5.25391	1.48903e-07	9.10276e-05		DAPP1	8.91672	1.69082	0.517059	3.27008	0.00107519	0.0168646
								SAMHD1	6.99045	1.39691	0.45442	3.07406	0.00211168	0.0191431		MET	1140.31	1.07315	0.300925	3.56618	0.000362221	0.0133716		MAN2A2	36.3059	1.68779	0.315217	5.35437	8.58564e-08	5.95527e-06
								LOC111093567	32.7652	1.39679	0.273597	5.10526	3.3034e-07	1.7251e-05		SIX4	831.167	1.07185	0.315761	3.3945	0.000687546	0.0199858		THNSL1	17.0598	1.68083	0.41039	4.09569	4.20912e-05	0.00127229
								LOC119877442	10.9556	1.39579	0.318707	4.37954	1.18931e-05	0.000313247		BICDL1	110.67	1.06941	0.332172	3.21945	0.00128435	0.0294962		AGRN	45.4202	1.67347	0.338395	4.94531	7.60241e-07	3.87137e-05
								LOC119873395	4.62855	1.39474	0.497679	2.80249	0.00507097	0.0348468		ERO1A	2024.97	1.06653	0.316456	3.37022	0.000751078	0.0209778		LOC119876297	7.47214	1.67332	0.508356	3.29164	0.000996064	0.0170394
								SPEM3	2.25526	1.39205	0.320109	4.34868	1.3696e-05	0.000416508		OSBPL3	2828.57	1.06409	0.249224	4.26962	1.95809e-05	0.00215291		ZNF697	9.7045	1.66497	0.486959	3.41911	0.000628256	0.011204
								LOC119872487	13.7763	1.39187	0.316926	4.39177	1.12434e-05	0.000299611		MED12L	70.0956	1.06002	0.340311	3.11485	0.00184036	0.0367184		DACT1	18.0146	1.66476	0.514512	3.23561	0.00121383	0.0185366
								LOC119877441	8.75728	1.38942	0.378909	3.66691	0.000245504	0.00348377		ENO1	18949	1.05627	0.293222	3.60229	0.000315425	0.0124564		TNIK	35.0032	1.6638	0.346843	4.797	1.61063e-06	7.69125e-05
								LOC111097150	177.631	1.3873	0.393627	3.5244	0.00042445	0.00538241		P4HA1	2683.29	1.05582	0.253216	4.16966	3.05054e-05	0.00286264		IGFBP5	1959.01	1.66365	0.47438	3.50699	0.000453198	0.0086186
								ANXA13	1.78363	1.38609	0.362057	3.82836	0.000128998	0.00227955		CEMIP2	2178.75	1.05497	0.179545	5.8758	4.20814e-09	8.03912e-06		ARRDC1	10.3637	1.66247	0.416019	3.99614	6.43825e-05	0.00178631
								IL17B	8.96064	1.38541	0.302187	4.58461	4.54844e-06	0.000169938		IGF2R	11210.7	1.05204	0.259511	4.05395	5.03608e-05	0.00405086		PYGL	52.65	1.65737	0.442819	3.74277	0.000181999	0.00421542
								TNFRSF14	1.54749	1.38535	0.372723	3.71683	0.000201735	0.00313221		CDCA3	128.648	1.04836	0.352273	2.97598	0.00292057	0.0486681		BASP1	34.818	1.65415	0.372272	4.4434	8.85481e-06	0.000330588
								LOC608379	2.54704	1.38192	0.494169	2.79645	0.00516666	0.0353036		SOBP	463.212	1.04648	0.227416	4.60162	4.1922e-06	0.000753757		LOC119873485	20.2977	1.64073	0.539643	3.04039	0.00236268	0.0321004
								LOC119865942	16051	1.378	0.284858	4.83749	1.3149e-06	5.3305e-05		DHRS13	186.641	1.04259	0.269988	3.86162	0.000112639	0.00639949		MSX1	6.72855	1.63895	0.551421	2.97224	0.00295638	0.0354847
								LOC102155960	0.825925	1.37296	0.501653	2.73688	0.00620253	0.0403866		GPRASP1	410.592	1.03609	0.329915	3.14047	0.00168679	0.0352192		LOC106557817	8.75179	1.63443	0.546024	2.99333	0.00275948	0.0357446
								LOC111092280	1.78053	1.37167	0.490909	2.79415	0.0052037	0.035463		ACAP2	446.681	1.03493	0.338106	3.06096	0.00220631	0.041171		ADGRA3	26.2186	1.62674	0.348426	4.66882	3.02932e-06	0.000134876
								TMEM205	24.4219	1.37157	0.191035	7.1797	6.98621e-13	3.57481e-10		HILPDA	144.964	1.02878	0.343099	2.9985	0.00271316	0.0467051		CERS6	20.7947	1.61389	0.425048	3.79695	0.000146486	0.0035037
								LOC102155748	0.803509	1.37079	0.488616	2.80547	0.00502439	0.0346503		ORC6	65.5008	1.02737	0.338791	3.03245	0.00242581	0.0438223		CD82	14.8978	1.60932	0.4316	3.72873	0.000192451	0.00440332
								CPXM2	2.7966	1.3685	0.390109	3.508	0.000451484	0.00604496		TRIM59	1072.01	1.02481	0.327256	3.13153	0.00173899	0.0356751		LOC111094054	15.6789	1.60868	0.523027	3.07572	0.00209993	0.02963
								CATSPERD	1.9483	1.36677	0.39049	3.50014	0.000465017	0.00618394		LOC111091730	128.235	1.01291	0.3084	3.28442	0.00102194	0.0285817		GSAP	16.2447	1.60503	0.488442	3.28602	0.00101612	0.0161343
								LOC106558058	3.17729	1.3651	0.458813	2.97529	0.00292713	0.0232745		CDKN2A	535.402	1.01189	0.316964	3.19246	0.00141069	0.0312005		TM4SF1	75.8364	1.60317	0.2723	5.88754	3.91987e-09	3.91364e-07
								LOC111092958	9.65074	1.36343	0.425581	3.20369	0.00135677	0.0129754		CKAP2L	291.028	1.01148	0.302979	3.33844	0.00084249	0.0254773		PLAT	43.3547	1.59372	0.343642	4.63774	3.52241e-06	0.000153715
								LOC102153166	11.3727	1.36309	0.325446	4.18838	2.80959e-05	0.000634029		P3H4	1144.46	1.01066	0.220351	4.5866	4.50518e-06	0.000790893		IL34	5.78067	1.59095	0.561396	2.83392	0.00459815	0.0493478
								KIAA0100	15.5124	1.36288	0.224324	6.0755	1.23605e-09	1.91409e-07		PRRT3	77.5146	1.00958	0.265486	3.80277	0.000143089	0.0075149		PADI2	29.3962	1.5903	0.487506	3.26212	0.00110583	0.0172062
								LOC111098268	4.11946	1.36213	0.392265	3.47248	0.000515677	0.00621942		XIAP	126.652	1.00958	0.331682	3.04381	0.00233599	0.0479853		NUP210	15.1288	1.58909	0.503684	3.15493	0.00160535	0.0228801
								LOC111092379	1.01944	1.36014	0.487828	2.78815	0.00530094	0.0360039		SLC35B4	148.056	1.0092	0.321523	3.13882	0.00169627	0.0352207		UBA7	12.4644	1.58687	0.507432	3.12726	0.00176445	0.0245552
								PIM2	1.56252	1.35782	0.386446	3.51359	0.000442089	0.00593266		CHGA	212.647	1.00659	0.320523	3.14045	0.00168687	0.0352192		PAPPA	43.0123	1.58644	0.414246	3.82971	0.000128293	0.00310233
								PPP1R3C	4.06046	1.35517	0.411024	3.29707	0.000976992	0.0107863		POLE	585.717	1.00629	0.280562	3.5867	0.000334886	0.0145341		LOC484306	12.2998	1.58388	0.509525	3.10855	0.00188008	0.0274835
								LOC111097728	4.66575	1.35353	0.399294	3.38982	0.000699384	0.00786116		DEGs Downregulated padj < 0.05								PLOD1	60.3831	1.58244	0.313437	5.04867	4.44897e-07	2.4329e-05
								LOC111098278	1.12872	1.35079	0.509839	2.64944	0.00806263	0.0488312		GenID	baseMean	log2FoldChange	lfcSE	stat	pvalue	padj		SORT1	54.4769	1.57093	0.29167	5.38598	7.20521e-08	5.10524e-06
								LOC119869257	48.6719	1.35053	0.263571	5.12398	2.99146e-07	1.58504e-05		ICAM2	194.838	-1.00658	0.292817	-3.43758	0.000586935	0.0177427		TUBB2A	14.687	1.569	0.454886	3.4492	0.000562241	0.0103057
								CLU	59.1987	1.35012	0.306137	4.41017	1.03291e-05	0.000334883		RAMP2	765.39	-1.00809	0.30143	-3.34435	0.00082477	0.0217774		DDR1	30.8603	1.5663	0.437195	3.58261	0.000340176	0.00691848
								ICAM2	1.25571	1.346	0.415729	3.23768	0.00120508	0.0125398		C30H15orf65	25.4686	-1.02408	0.320167	-3.19859	0.001381	0.0298968		PLA2G4A	27.6152	1.56549	0.46653	3.3556	0.00079192	0.0133291
								MYO18A	66.2806	1.34555	0.320728	4.19531	2.72497e-05	0.000698697		LOC111093913	35.8841	-1.02462	0.293054	-3.49635	0.000471664	0.0176279		MKI67	53.7455	1.55866	0.438982	3.55063	0.000384309	0.00755942
								PRELP	3.04773	1.34482	0.357715	3.75946	0.000170281	0.00278726		JUN	4856.7	-1.02705	0.286662	-3.58279	0.000339939	0.0124938		COL18A1	120.192	1.54933	0.339932	4.55775	5.17051e-06	0.000213612
								LOC119867351	107.89	1.34403	0.431045	3.11807	0.00182038	0.0163383		MPC1	304.245	-1.0292	0.268428	-3.83419	0.00012598	0.00662266		LOXL3	37.1757	1.5471	0.30269	5.11115	3.20198e-07	1.83474e-05
								LOC111093991	4.76209	1.34324	0.41795	3.21387	0.0013096	0.012613		NPR 1,00	1879.86	-1.03142	0.306142	-3.3691	0.000754139	0.0206379		SLC2A1	25.6143	1.54532	0.473334	3.26475	0.0010956	0.0171077
								IFT52	0.847296	1.33479	0.450358	2.96384	0.00303824	0.0248658		CFAP92	95.9714	-1.03207	0.315038	-3.27602	0.00105282	0.0252273		CMTM4	27.7474	1.54228	0.346113	4.45599	8.35054e-06	0.000314434
								TMX2	1.15613	1.33301	0.435214	3.0629	0.00219205	0.019622		LOC102152339	43.2825	-1.0377	0.339264	-3.05868	0.00222317	0.0467032		SAMSN1	7.01783	1.54104	0.51876	2.97063	0.00297192	0.0355809
								TMEM88	1.30938	1.33263	0.38519	3.45966	0.000540849	0.00691124		LPIN1	586.513	-1.03883	0.303489	-3.42297	0.000619413	0.018283		FAM136A	7.24114	1.53573	0.469838	3.26864	0.00108067	0.0169146
								MECOM	2.00078	1.33095	0.386555	3.44311	0.000575073	0.00720464		LOC102155017	14.3691	-1.04062	0.322076	-3.23097	0.00123371	0.0320975		SPATA13	33.6551	1.53516	0.374157	4.10299	4.07841e-05	0.00123847
								LOC111096423	25.7582	1.33016	0.299331	4.44378	8.83931e-06	0.000246838		SMTNL2	584.132	-1.04291	0.251049	-4.1542	3.26422e-05	0.0028848		RFK	20.5479	1.53094	0.358973	4.26479	2.00094e-05	0.000672714
								NELFE	104.072	1.32867	0.314165	4.22921	2.34513e-05	0.000633025		PNPLA2	2374.81	-1.04593	0.276322	-3.78519	0.000153589	0.00762045		SESN3	155.726	1.52912	0.250763	6.09787	1.07493e-09	1.27626e-07
								TRIM24	2.1076	1.32687	0.374657	3.54156	0.000397772	0.00544981		NOVA1	581.536	-1.0473	0.344652	-3.03871	0.00237592	0.0422436		SLC6A6	171.921	1.52707	0.253019	6.03538	1.58592e-09	1.81746e-07
								MATN3	8.78605	1.3197	0.251697	5.2432	1.57813e-07	1.04932e-05		DUSP1	8547.29	-1.04748	0.325412	-3.21894	0.00128663	0.0287227		SEPTIN6	20.3011	1.52339	0.470744	3.23614	0.00121158	0.0185237
								PCLAF	1.28594	1.31648	0.386391	3.40711	0.000656541	0.00799052		HOXB6	153.237	-1.05363	0.322362	-3.26848	0.00108125	0.025663		CHKA	11.7334	1.52268	0.491365	3.09888	0.00194251	0.026202
								FUT2	15.4232	1.31425	0.218448	6.01631	1.78437e-09	2.59262e-07		TXNIP	35799.7	-1.05871	0.236341	-4.47959	7.47881e-06	0.00111249		COG6	23.9758	1.52194	0.436448	3.4871	0.000488285	0.00917989
								LOC111097065	2.40876	1.31346	0.469961	2.79483	0.00519263	0.0354142		CD34	3728.15	-1.05907	0.332082	-3.18919	0.00142674	0.0305783		HMGN4	24.5298	1.52111	0.37943	4.00894	6.09915e-05	0.00170388
								LOC102154321	9.3867	1.31319	0.277093	4.73918	2.14587e-06	7.74606e-05		APOL5	1018.87	-1.06396	0.327938	-3.24441	0.00117696	0.0272459		FBXO32	52.9099	1.5086	0.382189	3.94727	7.90487e-05	0.00212471
								LOC119873589	1.71066	1.30906	0.453226	2.88832	0.00387311	0.0287524		GRTP1	238.149	-1.06569	0.335968	-3.17202	0.00151385	0.0317655		FAIM	10.2034	1.50713	0.482165	3.12575	0.00177352	0.0245929
								FUT4	3.80887	1.30774	0.399245	3.27554	0.00105462	0.0114289		ALOXE3	127.298	-1.0683	0.286723	-3.72591	0.00019461	0.00883328		LOC119873516	57.6431	1.50618	0.385055	3.91159	9.1691e-05	0.00259728
								LOC111095248	32.6051	1.30656	0.294429	4.43762	9.096e-06	0.000253193		SPEG	855.375	-1.06844	0.346992	-3.07916	0.00207584	0.0386461		BHLHE40	164.121	1.50392	0.252676	5.95198	2.64918e-09	2.8385e-07
								FBXW8	192.139	1.30572	0.296771	4.39975	1.08373e-05	0.000348483		LOC119877329	143.051	-1.07158	0.344996	-3.10606	0.00189596	0.0423442		PCDH7	82.0603	1.49948	0.32586	4.60162	4.19218e-06	0.000178799
								TCAF2	9.88503	1.30184	0.422469	3.08151	0.00205955	0.018863		CACNA1I	57.5837	-1.07238	0.314022	-3.41498	0.00063787	0.0186094		ATAD2	29.1473	1.49903	0.445508	3.36476	0.000766106	0.0130277
								STAC3	8.53626	1.30166	0.374514	3.4756	0.000509716	0.00662744		MGST2	33.8375	-1.08297	0.344763	-3.14119	0.0016826	0.0342116		CLDN1	42.5866	1.48767	0.483248	3.07847	0.00208065	0.0273662
								GTF2IRD1	3.084	1.30013	0.352334	3.69005	0.000224214	0.00340048		LSP1	6699.29	-1.08305	0.348082	-3.11147	0.00186161	0.0360888		PDE7B	24.3956	1.48766	0.37671	3.94907	7.8455e-05	0.00211443
								LOC119872263	3.99891	1.29841	0.473719	2.74089	0.00612723	0.0400631		SPON2	930.564	-1.08446	0.338649	-3.20231	0.00136332	0.0297711		ERRFI1	53.6724	1.48753	0.444862	3.3438	0.000826402	0.0138037
								LOC111094469	2.07407	1.29731	0.443424	2.92566	0.00343725	0.0261998		LOC119867506	288.62	-1.08515	0.353427	-3.07037	0.00213794	0.0455918		LOC484356	8.51696	1.48471	0.505049	2.93973	0.00328494	0.04049
								EIF5A2	4.6287	1.2971	0.295976	4.38246	1.17349e-05	0.000371258		PRDM16	94.6224	-1.08769	0.357203	-3.04502	0.00232667	0.0417135		SEMA4D	9.14272	1.48097	0.465426	3.18196	0.00146282	0.021388
								ALPL	1.79849	1.29418	0.447951	2.88911	0.00386335	0.0296872		ESAM	703.706	-1.0891	0.339966	-3.20355	0.00135745	0.0297294		LOC481722	83.7788	1.47972	0.281221	5.26177	1.42676e-07	1.03478e-05
								RENBP	29.0915	1.29324	0.189187	6.83575	8.15778e-12	3.28182e-09		HOXB7	108.049	-1.09241	0.321113	-3.40197	0.00066903	0.0190731		IFIH1	36.2076	1.46757	0.380502	3.85692	0.000114825	0.0028613
								BAZ1B	8.88578	1.29287	0.34169	3.78375	0.000154483	0.00261457		ISLR	805.145	-1.09313	0.35387	-3.08909	0.00200774	0.0379477		LOC119876147	38.707	1.46507	0.438427	3.34165	0.000832818	0.015064
								MBD3L1	206.849	1.29198	0.460816	2.80368	0.00505235	0.0362625		CRIP1	6641.41	-1.10576	0.349973	-3.15955	0.00158013	0.0328212		RORB	25.3155	1.46408	0.466054	3.14144	0.0016812	0.0237117
								PSD2	3.49676	1.2915	0.383911	3.36407	0.000768029	0.00902089		ABLIM2	942.367	-1.11162	0.349242	-3.18296	0.00145779	0.0309347		SHROOM3	13.2791	1.46277	0.487743	2.99906	0.00270812	0.0333243
								PREX1	1.16617	1.29117	0.440016	2.93437	0.0033423	0.0265961		LOC102155709	501.919	-1.11247	0.277756	-4.00519	6.19676e-05	0.00507748		TOP2A	20.1684	1.46272	0.423767	3.45171	0.000557052	0.0102533
								DDN	2.08767	1.28996	0.418279	3.08397	0.00204255	0.0187803		ARHGEF15	658.328	-1.12163	0.332699	-3.37131	0.000748119	0.020548		MYL9	66.1624	1.46247	0.348567	4.19565	2.7209e-05	0.000887594
								FBXL14	20.0754	1.28948	0.307264	4.19664	2.70907e-05	0.000696138		CXCL12	2609.1	-1.12378	0.365183	-3.07729	0.00208891	0.0388414		NOL4L	14.889	1.46113	0.372293	3.92468	8.68468e-05	0.00229369
								CCRL2	6.28599	1.28922	0.461066	2.79617	0.00517129	0.0368631		LOC119866164	446.882	-1.12487	0.354764	-3.17075	0.00152047	0.0366369		EXTL2	15.487	1.4568	0.452227	3.2214	0.00127568	0.0193689
								RSKR	6.89045	1.28908	0.300276	4.29299	1.76282e-05	0.000508496		LOC111098019	49.7342	-1.12601	0.346605	-3.24867	0.00115944	0.0308981		CTIF	17.5188	1.4547	0.395605	3.67716	0.000235849	0.00522396
								FAM131A	8.6016	1.28739	0.306026	4.20679	2.59026e-05	0.00067561		ALDH1L1	982.798	-1.13592	0.349832	-3.24704	0.0011661	0.0270363		ATP6V1C1	13.0336	1.45229	0.457285	3.1759	0.00149374	0.0217045
								IFGGB2	3.01342	1.2868	0.418962	3.0714	0.00213057	0.0192494		RASAL1	670.406	-1.1367	0.368516	-3.08454	0.0020387	0.0383324		NDUFA13	10.3072	1.44919	0.471896	3.071	0.0021334	0.0279207
								LOC111090234	5.05936	1.28421	0.336249	3.81923	0.000133869	0.00214107		SELENOP	14078.4	-1.13685	0.348863	-3.25874	0.00111909	0.026234		BTBD19	9.0418	1.44187	0.494158	2.91783	0.00352474	0.0404992
								LOC106560046	5.16817	1.28279	0.483436	2.65347	0.00796679	0.0483801		LOC111097072	11.753	-1.14396	0.318872	-3.58751	0.00033385	0.014521		ACTN1	139.574	1.44125	0.296284	4.86441	1.14798e-06	5.62425e-05
								LOC106557975	13.3977	1.27874	0.399026	3.20466	0.00135221	0.0129442		S100A4	2556.23	-1.14426	0.370201	-3.09091	0.00199545	0.0378531		FZD7	34.6593	1.4401	0.356077	4.04436	5.24663e-05	0.00153801
								MC1R	7.86223	1.27711	0.278217	4.59034	4.42533e-06	0.000166395		LOC119865018	777.476	-1.14481	0.366292	-3.12542	0.00177554	0.0404401		RNF213	262.102	1.43879	0.399702	3.59965	0.000318645	0.00658216
								PAQR4	87.2219	1.27699	0.30254	4.2209	2.43329e-05	0.000649026		HS3ST1	189.92	-1.14645	0.365453	-3.13707	0.00170646	0.0343491		NEDD4L	46.2038	1.43799	0.244469	5.88209	4.05116e-09	3.98435e-07
								LTF	22.3169	1.2754	0.341248	3.73745	0.000185898	0.00295653		USHBP1	132.673	-1.14869	0.348771	-3.29354	0.00098935	0.0243119		DENND3	20.2329	1.43676	0.43622	3.29365	0.000988946	0.0157407
								RFNG	7.4492	1.27517	0.296599	4.29933	1.71318e-05	0.000500307		RUNX1T1	714.851	-1.15942	0.340465	-3.40542	0.000660629	0.019014		CCND1	23.8011	1.4365	0.397501	3.61383	0.000301711	0.00633161
								PSME4	0.797993	1.2737	0.455922	2.79367	0.00521134	0.0370812		RIPOR3	454.86	-1.16555	0.328689	-3.54606	0.000391044	0.0138236		ITGAX	25.3233	1.42789	0.389644	3.66459	0.000247733	0.00542338
								DBH	2.53832	1.27215	0.413671	3.07528	0.00210307	0.0191127		ANGPTL4	1420.5	-1.16564	0.371599	-3.13683	0.00170785	0.0343491		TCF7	18.8181	1.42507	0.496336	2.87117	0.00408955	0.0452149
								PTPN7	2.84894	1.27119	0.345215	3.68231	0.000231132	0.00347406		RORC	171.96	-1.16711	0.364069	-3.20573	0.00134721	0.0295914		REL	74.6033	1.4248	0.296081	4.81221	1.49273e-06	7.23258e-05
								OR4S7	2.72188	1.26773	0.376987	3.3628	0.000771558	0.00904429		LOC111092644	33.2669	-1.17091	0.346732	-3.377	0.000732799	0.0232646		PTPRF	58.1972	1.41769	0.414222	3.42253	0.000620405	0.0110941
								LOC119866720	10.3768	1.26634	0.342469	3.69768	0.000217579	0.00316453		LRRN4CL	641.896	-1.17502	0.388683	-3.0231	0.00250203	0.0435076		HERC6	20.1864	1.41741	0.487037	2.91028	0.00361105	0.0412749
								LOC111096346	4.40019	1.26557	0.290571	4.35545	1.32796e-05	0.000340368		NAALAD2	533.263	-1.17818	0.387579	-3.03986	0.00236689	0.042233		PATJ	42.9432	1.41161	0.451197	3.12858	0.00175652	0.0245529
								BOLL	118.742	1.2619	0.1847	6.83214	8.36558e-12	3.28182e-09		LOC102153067	60.2133	-1.18816	0.368231	-3.22666	0.00125242	0.0324136		IGF2R	83.2036	1.41121	0.347799	4.05755	4.95903e-05	0.00147528
								MYOM1	1.20952	1.26082	0.477849	2.63853	0.00832653	0.0499123		IGFBP6	967.746	-1.19552	0.340514	-3.51093	0.000446536	0.0149076		NOTCH3	92.4354	1.4075	0.276602	5.08853	3.60853e-07	2.03234e-05
								CD37	10.2603	1.25961	0.27904	4.5141	6.35861e-06	0.000225405		VWCE	190.904	-1.19745	0.351621	-3.40552	0.00066038	0.019014		DSG2	36.4267	1.40223	0.440702	3.1818	0.00146363	0.021388
								PDE11A	1.86043	1.25858	0.381817	3.29628	0.000979735	0.0108065		EGFL7	707.988	-1.19935	0.357071	-3.35887	0.000782625	0.0209593		LAPTM5	45.5999	1.40181	0.347487	4.03413	5.48059e-05	0.0015805
								LAG3	2.98196	1.25743	0.316322	3.97516	7.03326e-05	0.00144617		LOC119872476	70.1267	-1.203	0.338658	-3.55224	0.000381959	0.0158742		LOC119866751	17.4146	1.39828	0.470204	2.97377	0.00294163	0.0374895
								SHC3	35.464	1.25581	0.380096	3.30393	0.000953396	0.0105854		TBX15	363.547	-1.20372	0.356339	-3.37803	0.000730079	0.0201631		ADCY7	56.8509	1.39585	0.394519	3.53811	0.000402996	0.00779895
								LOC119873571	13.9586	1.25496	0.281948	4.45103	8.54603e-06	0.000240861		ENDOU	247.074	-1.20745	0.379128	-3.18481	0.00144849	0.030781		TNS3	28.1248	1.38619	0.326424	4.2466	2.17042e-05	0.000720503
								LOC100683481	1.65309	1.25478	0.417054	3.00868	0.00262389	0.0214662		PPARG	167.07	-1.20858	0.331877	-3.64165	0.000270899	0.0111813		CGNL1	152.074	1.38554	0.282067	4.9121	9.01075e-07	4.48123e-05
								LAMA3	9.89035	1.25466	0.287244	4.36792	1.25436e-05	0.00039158		TPPP3	786.306	-1.21007	0.364212	-3.32242	0.000892404	0.0229794		RAB31	124.535	1.38536	0.236419	5.85976	4.63526e-09	4.45898e-07
								ADGRG1	0.925171	1.25411	0.44023	2.84876	0.00438904	0.0325638		PLXDC1	1817.57	-1.21605	0.386449	-3.14674	0.00165102	0.0337941		KPNA2	10.101	1.38484	0.468844	2.95374	0.0031395	0.0372082
								HTRA2	130.777	1.25289	0.2095	5.9804	2.22593e-09	3.082e-07		SDR16C5	411.184	-1.21709	0.296747	-4.10143	4.10602e-05	0.00341594		PLEKHA6	28.9533	1.38455	0.372719	3.71472	0.000203426	0.00460645
								MIA	1.11894	1.24967	0.467873	2.67096	0.00756346	0.0485886		KIF26A	117.869	-1.21969	0.376832	-3.23671	0.00120918	0.0277355		VAV2	45.967	1.3809	0.388258	3.55665	0.000375619	0.0074318
								LOC119870447	1.37354	1.24769	0.425313	2.93359	0.00335071	0.0257052		ATOH8	234.4	-1.22081	0.361789	-3.37438	0.000739826	0.0203574		REXO2	17.9295	1.38076	0.389537	3.54461	0.00039319	0.00766804
								LOC102154659	1.18807	1.2476	0.464599	2.68532	0.00724607	0.0454976		SHC2	199.6	-1.22177	0.35457	-3.44577	0.00056944	0.0173385		WWP2	42.803	1.37942	0.357863	3.85461	0.000115914	0.0028613
								LOC102152366	3.80025	1.24588	0.36732	3.39182	0.00069431	0.00782437		OTUD1	624.179	-1.22755	0.307913	-3.98668	6.70043e-05	0.00461776		LOC102156733	11.8759	1.3786	0.460541	2.99344	0.0027585	0.0357446
								LOC119867527	4.10649	1.24526	0.420242	2.96319	0.00304467	0.0239695		LOC111092800	200.863	-1.22929	0.374102	-3.28598	0.00101628	0.0285266		UNC5B	73.1123	1.37552	0.317485	4.33254	1.47402e-05	0.000518029
								LOC100687509	2.3843	1.24493	0.45526	2.73454	0.00624675	0.0405725		LOC111092977	173.058	-1.22934	0.29287	-4.19756	2.69801e-05	0.00313363		HECTD2	24.3736	1.37084	0.411329	3.3327	0.00086007	0.0142041
								LOC479821	3.67631	1.24386	0.409423	3.03809	0.00238084	0.0199184		CHST7	309.815	-1.23786	0.349982	-3.53692	0.000404828	0.014079		LOC106559997	9.45336	1.37074	0.457996	2.9929	0.00276341	0.0357647
								ALCAM	4.48887	1.24112	0.253499	4.89595	9.78324e-07	4.81753e-05		CDKN1C	591.28	-1.23922	0.305499	-4.05638	4.98394e-05	0.00387972		ICMT	12.2631	1.36837	0.480713	2.84654	0.00441975	0.0482584
								LOC102151806	11.4327	1.24105	0.361951	3.42878	0.000606302	0.00707001		ZBTB16	4793.65	-1.24129	0.405051	-3.06453	0.00218015	0.0398474		SORBS2	57.2267	1.36764	0.340277	4.01919	5.83998e-05	0.00164455
								LOC480552	3.00363	1.24076	0.328686	3.77491	0.000160068	0.00248551		ROBO2	677.938	-1.24632	0.307646	-4.05116	5.09642e-05	0.0039266		TBC1D1	52.4133	1.3648	0.292819	4.66091	3.14821e-06	0.000138763
								NME7	418.888	1.23927	0.216057	5.73585	9.70246e-09	1.10862e-06		WNT10A	60.528	-1.2474	0.376147	-3.31627	0.000912281	0.0233097		PDE4D	61.5774	1.36136	0.236695	5.75155	8.84274e-09	7.92779e-07
								LRRC10	1.37124	1.23739	0.407818	3.03417	0.00241202	0.0209964		HORMAD2	12.4396	-1.25212	0.412199	-3.03765	0.00238432	0.0422928		RIMS1	40.6394	1.35971	0.457865	2.96969	0.00298105	0.0356509
								ACAN	2.96598	1.2344	0.417188	2.95885	0.00308789	0.0251324		HSPA12B	735.981	-1.25287	0.384846	-3.25552	0.00113185	0.0264461		VCAM1	66.3228	1.35762	0.384605	3.52991	0.000415694	0.00803289
								LRRN4	11.8151	1.23435	0.257584	4.79202	1.65109e-06	7.44507e-05		HMCN1	2446.63	-1.25433	0.379657	-3.30387	0.000953612	0.0239273		DNAH10	41.9478	1.35204	0.346778	3.89885	9.66519e-05	0.00247335
								IGFBP2	7.02375	1.23099	0.291664	4.2206	2.43653e-05	0.000649026		CNRIP1	93.9296	-1.25696	0.36276	-3.46499	0.000530242	0.0165277		XPR1	10.1241	1.34265	0.450567	2.97991	0.00288331	0.0348615
								THSD4	1.66045	1.22893	0.458128	2.68251	0.00730729	0.0472524		EBF3	556.613	-1.25744	0.351371	-3.57867	0.000345343	0.0125023		CD74	840.216	1.3388	0.357304	3.74694	0.000179002	0.00417535
								DENND3	2.2964	1.22881	0.328676	3.73866	0.000185004	0.0029463		LOC475605	251.435	-1.25895	0.3949	-3.18803	0.00143247	0.0354474		ADAP2	29.2706	1.33707	0.427693	3.12625	0.00177052	0.0245877
								TES	1.24924	1.22852	0.41535	2.95779	0.00309855	0.0251682		CLDN23	515.433	-1.2594	0.293685	-4.28825	1.80083e-05	0.00194645		TRIM14	33.136	1.33268	0.380495	3.5025	0.000460919	0.00872766
								HRK	1.66519	1.22503	0.437969	2.79708	0.00515672	0.0367815		COQ8A	2987.34	-1.26262	0.254214	-4.96677	6.80762e-07	0.000243518		BNIP3	31.014	1.33207	0.373411	3.56731	0.000360666	0.00720184
								LOC106559304	3.38406	1.22255	0.434606	2.813	0.00490821	0.0340381		ANK1	174.556	-1.26938	0.370286	-3.42811	0.000607802	0.0180467		INHBB	60.4265	1.32608	0.389284	3.40646	0.000658108	0.0116007
								LOC119865701	203.837	1.22244	0.277238	4.40934	1.03684e-05	0.000280426		SCN8A	60.0106	-1.27699	0.431621	-2.9586	0.00309044	0.0495192		EML4	52.5545	1.3258	0.337454	3.92884	8.53562e-05	0.00226796
								LOC119866165	22.1244	1.22232	0.28414	4.30183	1.69394e-05	0.000415932		JPH2	409.488	-1.28108	0.427509	-2.99661	0.00273003	0.0455733		ZNF81	11.0291	1.32076	0.425321	3.10532	0.00190074	0.0258247
								LOC119876299	1.50807	1.22106	0.364288	3.3519	0.000802602	0.00863656		LOC119873573	37.3783	-1.28248	0.305907	-4.19238	2.76046e-05	0.00313363		PPP1R26	14.7856	1.31994	0.372136	3.54692	0.000389765	0.00762123
								PIEZO2	1.29428	1.2193	0.460941	2.64524	0.00816342	0.0493256		ECSCR	502.668	-1.28512	0.375882	-3.41895	0.000628633	0.0184465		GPC1	15.1582	1.31967	0.38472	3.43021	0.000603122	0.0109034
								PARVA	3.03489	1.21919	0.319396	3.81717	0.000134992	0.00235367		SOX17	186.646	-1.28557	0.413981	-3.10538	0.00190036	0.0366508		CXCL16	27.7206	1.31965	0.354536	3.72219	0.000197505	0.00451114
								NES	3.76099	1.21912	0.328209	3.71446	0.000203635	0.00315754		ALX3	46.6075	-1.29302	0.332982	-3.88316	0.000103109	0.00586783		MYLK	164.758	1.31938	0.246512	5.35221	8.68869e-08	5.99519e-06
								STXBP5L	3.06809	1.21875	0.375596	3.24485	0.00117511	0.0123092		SULT2B1	207.861	-1.29454	0.373357	-3.4673	0.000525706	0.016489		GALNT1	126.423	1.31924	0.216517	6.09301	1.10804e-09	1.30383e-07
								SLC30A9	1.6756	1.21208	0.449547	2.69622	0.00701318	0.0459567		HRCT1	88.7253	-1.3108	0.431334	-3.03893	0.00237416	0.0422436		COL5A1	845.93	1.30991	0.401876	3.2595	0.0011161	0.0173457
								LOC102153873	1.97412	1.21197	0.411066	2.94836	0.00319467	0.0247989		HRC	148.876	-1.31094	0.441748	-2.96761	0.00300121	0.0483282		NPNT	22.538	1.30447	0.453575	2.87597	0.00402788	0.044834
								STC2	8.01711	1.21122	0.324938	3.72755	0.000193349	0.00305439		FCGR2B	3086.48	-1.31426	0.354857	-3.70365	0.000212522	0.00930882		ACVR1	26.9127	1.30408	0.336234	3.87848	0.00010511	0.00265882
								ENTPD8	55.077	1.21007	0.287675	4.2064	2.59475e-05	0.00067561		NRGN	138.778	-1.33704	0.330587	-4.04444	5.24479e-05	0.00395969		FXYD5	30.257	1.29704	0.332182	3.9046	9.43818e-05	0.00241996
								CAD	0.868608	1.20998	0.443221	2.72997	0.00633392	0.0430141		CHP2	160.508	-1.34312	0.450937	-2.97851	0.00289657	0.0471486		SKIL	58.7954	1.29408	0.296829	4.35967	1.30261e-05	0.000461482
								LCORL	2.23027	1.20815	0.443324	2.72521	0.00642614	0.0415293		PTPRD	410.648	-1.3456	0.431332	-3.11964	0.00181075	0.0354288		KIF21B	22.2574	1.29377	0.356423	3.62987	0.000283569	0.00600828
								LOC102154760	11.874	1.2069	0.412533	2.92558	0.00343817	0.0261998		CDNF	53.5995	-1.34769	0.395921	-3.40393	0.000664227	0.0190446		ARFGEF3	29.0997	1.29362	0.403296	3.20763	0.00133833	0.0200886
								HMGCL	22.194	1.20478	0.196108	6.14344	8.07542e-10	1.35771e-07		FOXD1	35.3968	-1.35504	0.432936	-3.12989	0.00174872	0.0348338		CDKN1A	20.6414	1.29093	0.43965	2.93626	0.00332191	0.0386744
								LOC102156726	2.01617	1.20397	0.450888	2.67021	0.00758031	0.0468655		STK32B	1487.27	-1.35839	0.453701	-2.99402	0.00275327	0.0457572		PCMTD1	78.9372	1.28901	0.233193	5.52767	3.24507e-08	2.51569e-06
								TTPA	2.2894	1.20358	0.366941	3.28003	0.00103796	0.0112795		LYPD6	59.2578	-1.36357	0.45375	-3.00512	0.00265473	0.0450166		RUNX3	15.0647	1.28413	0.44664	2.8751	0.00403904	0.0449142
								FADS3	8.13186	1.20328	0.274133	4.38941	1.1366e-05	0.000360556		DCN	29186.6	-1.36446	0.439564	-3.10413	0.00190839	0.0366645		DTNB	12.4395	1.27938	0.450545	2.83962	0.00451674	0.0489524
								LOC111093428	3.5362	1.2027	0.355145	3.3865	0.000707895	0.00792326		ELF5	8343.17	-1.36492	0.444469	-3.0709	0.00213412	0.0394012		ENO1	121.162	1.27326	0.291981	4.36078	1.29597e-05	0.000461482
								DEF8	3.06421	1.2018	0.309915	3.87784	0.000105387	0.0019701		HOXD9	239.497	-1.36766	0.362911	-3.76859	0.000164175	0.0078804		MYO19	18.1315	1.27124	0.442733	2.87134	0.00408738	0.0452149
								LOC102152383	4.14679	1.19829	0.332406	3.60491	0.000312262	0.00421332		KLF2	2096.01	-1.36811	0.358423	-3.81703	0.000135067	0.00696275		UTP6	15.8624	1.27122	0.372186	3.41555	0.000636533	0.0113057
								LOC119867530	66.6762	1.19613	0.215484	5.5509	2.8421e-08	2.22951e-06		GPD1	254	-1.36968	0.38547	-3.55328	0.000380463	0.0135132		TP53INP1	21.7702	1.27114	0.397193	3.20031	0.00137279	0.0203968
								TMEM213	17.1944	1.19483	0.293624	4.06926	4.71632e-05	0.00106538		CNDP1	111.508	-1.37297	0.416177	-3.299	0.00097029	0.0240159		TAGLN	255.38	1.27044	0.278005	4.56987	4.88035e-06	0.000204185
								LOC119872629	8.09921	1.1934	0.3057	3.90384	9.46797e-05	0.00163011		YPEL4	58.1101	-1.3759	0.38993	-3.52857	0.000417809	0.0142988		TSPAN11	37.4665	1.26996	0.317257	4.00293	6.25619e-05	0.00174314
								GNPDA2	2.3752	1.19334	0.356319	3.34908	0.000810797	0.00936897		LMO3	104.458	-1.37635	0.442021	-3.11375	0.00184724	0.0359029		F3	37.8106	1.26904	0.448134	2.83182	0.00462839	0.0496318
								LOC111098228	172.692	1.19114	0.355038	3.35496	0.000793776	0.00859367		PDE6H	304.717	-1.38442	0.408083	-3.39249	0.000692608	0.0195782		CTNNB1	205.737	1.26668	0.148899	8.50699	1.7851e-17	1.2382e-14
								H2AC14	1.95521	1.19098	0.387665	3.07218	0.00212502	0.019238		METTL24	1042.84	-1.3869	0.308156	-4.50064	6.775e-06	0.00102816		SS18	36.7738	1.25798	0.32641	3.85399	0.000116209	0.0028613
								LOC119872475	5.50942	1.18703	0.342622	3.46455	0.000531112	0.00634847		CACNA1H	380.189	-1.39436	0.401799	-3.4703	0.000519886	0.0163405		IL27RA	20.8432	1.25696	0.392416	3.20314	0.00135938	0.0202891
								LOC111093979	4.7713	1.18633	0.407028	2.91462	0.00356127	0.0268443		SEMA3B	1021.99	-1.40195	0.334258	-4.19423	2.73805e-05	0.00263696		LRRC32	43.2009	1.25463	0.42884	2.92563	0.00343757	0.0396706
								NGEF	3.64193	1.18633	0.316464	3.74871	0.00017775	0.0028554		BMP4	601.472	-1.40721	0.349574	-4.02551	5.68509e-05	0.00414625		RAI14	93.5359	1.25198	0.314245	3.98409	6.77395e-05	0.00186376
								SAT1	3.64981	1.18616	0.36256	3.27162	0.00106932	0.0115352		KLF4	2742.65	-1.40931	0.393092	-3.58518	0.000336851	0.0124938		GLIS2	27.4879	1.25179	0.300923	4.15985	3.18461e-05	0.00101132
								LOC106559158	5.4584	1.18577	0.363346	3.26346	0.0011006	0.0110309		LOC119877926	200.406	-1.40981	0.418177	-3.37132	0.000748099	0.0235986		SHTN1	25.6913	1.25178	0.425057	2.94497	0.00322983	0.0379714
								ADGRF1	2.18206	1.18298	0.366625	3.22669	0.00125232	0.0129399		HTRA3	1886.63	-1.41326	0.378055	-3.73824	0.000185315	0.00857171		LOC119878212	91.2771	1.25082	0.407644	3.06841	0.00215199	0.0300259
								LOC111093565	4.89362	1.18119	0.37201	3.17514	0.00149764	0.014018		NOSTRIN	332.399	-1.41741	0.321775	-4.40499	1.05788e-05	0.00139418		PRMT1	14.2737	1.24852	0.418057	2.98649	0.00282201	0.034341
								TAGAP	18.0563	1.17814	0.228598	5.15376	2.55319e-07	1.57322e-05		CCN5	1215.36	-1.41885	0.447626	-3.16971	0.0015259	0.0319291		PLXNA2	45.9525	1.24833	0.383531	3.25484	0.00113457	0.0175705
								LOC111096218	21.5628	1.17284	0.235674	4.97657	6.47225e-07	2.94683e-05		EMX2	93.0952	-1.42758	0.374026	-3.8168	0.000135194	0.00696275		PLXNB1	33.4568	1.24723	0.419469	2.97335	0.00294571	0.0354087
								SLC14A1	7.82102	1.17206	0.371468	3.1552	0.00160386	0.015743		LOC119864211	17.7003	-1.42789	0.470753	-3.03319	0.0024198	0.0487093		PIEZO2	43.1969	1.2393	0.415167	2.98507	0.00283513	0.0344586
								MKKS	0.997219	1.17054	0.422788	2.76862	0.0056294	0.039205		CNTN3	292.399	-1.42845	0.352888	-4.04787	5.16855e-05	0.00394174		TBC1D14	24.8495	1.23571	0.327197	3.77664	0.000158957	0.00377458
								S100A13	1014.41	1.17054	0.248826	4.70423	2.54821e-06	0.000103771		FAIM2	379.16	-1.44327	0.392057	-3.68128	0.000232066	0.00999016		SEPTIN4	38.9394	1.23525	0.422049	2.9268	0.00342469	0.0395565
								ZNF165	1.41251	1.17004	0.391862	2.98584	0.00282796	0.0236524		XPNPEP2	89.1944	-1.44356	0.483607	-2.98499	0.00283586	0.0465638		CHMP6	9.65962	1.23304	0.419082	2.94225	0.00325832	0.0380687
								KCNH7	7.23943	1.16927	0.298794	3.91329	9.10464e-05	0.00177112		MGLL	2277.88	-1.45849	0.339956	-4.29023	1.78485e-05	0.00194316		TMEM131L	29.4851	1.23002	0.421515	2.91809	0.00352183	0.0404992
								GTSE1	1.2259	1.16653	0.408815	2.85343	0.00432497	0.0321951		PROX1	438.992	-1.46168	0.431039	-3.39107	0.000696202	0.0195875		EFNA5	31.2548	1.22607	0.40797	3.0053	0.00265315	0.0328085
								KLHL38	1.7097	1.16558	0.435748	2.6749	0.00747506	0.0481258		LOC119864977	14.6664	-1.46415	0.351954	-4.16007	3.1815e-05	0.00341441		CEP170B	19.5113	1.22419	0.421673	2.90318	0.00369396	0.0420767
								LOC119865184	1.99835	1.16538	0.373078	3.1237	0.00178593	0.016117		LOC608395	30.2916	-1.46569	0.405024	-3.61878	0.000295994	0.0133753		CTSZ	19.9346	1.22316	0.359326	3.40402	0.000664008	0.011654
								LOC119872176	2.75302	1.16534	0.350891	3.32109	0.000896664	0.00944693		LOC102157027	23.7518	-1.4692	0.395329	-3.71639	0.000202088	0.0104741		ATP8B1	60.6036	1.21405	0.2709	4.48153	7.41089e-06	0.000287259
								LOC119865689	1.57266	1.16496	0.376902	3.09088	0.00199562	0.0175292		ADAM33	1346.56	-1.47016	0.404185	-3.63734	0.000275467	0.0113316		LOC119877479	17.5047	1.21357	0.392482	3.09205	0.00198782	0.0286678
								MFGE8	4.61075	1.16387	0.347038	3.35372	0.000797331	0.00925749		DPT	1300.08	-1.484	0.490853	-3.0233	0.00250034	0.0435076		VWA1	16.0818	1.21101	0.397959	3.04305	0.00234191	0.0298203
								CRIP3	1.24563	1.16158	0.431813	2.69001	0.00714491	0.0465606		SPAG8	24.9182	-1.48756	0.400406	-3.71512	0.000203106	0.00908175		SMARCAD1	22.6021	1.20678	0.34089	3.54009	0.000399993	0.00776363
								CHRNA3	14.0559	1.16124	0.339303	3.42241	0.000620684	0.00765705		ITIH5	3029.71	-1.48878	0.360432	-4.13054	3.61916e-05	0.00307199		MICAL2	62.9414	1.20162	0.306645	3.9186	8.90654e-05	0.00233592
								LOC102153074	2.99343	1.15969	0.355781	3.25956	0.00111586	0.0111469		GPX3	33328.4	-1.49474	0.454823	-3.28643	0.00101466	0.0246272		SLC5A6	35.1113	1.19955	0.393419	3.04905	0.00229569	0.0294022
								PRKACB	2.26541	1.15912	0.414858	2.79401	0.00520581	0.0370642		C18H11orf96	67.1611	-1.49558	0.440566	-3.39467	0.000687113	0.0195515		PHLDA1	48.4277	1.19946	0.383666	3.1263	0.0017702	0.0245877
								SLC25A44	46.1044	1.15693	0.178846	6.46885	9.87508e-11	2.19283e-08		LOC102153186	30.6411	-1.49766	0.38265	-3.91391	9.0815e-05	0.00621281		SFXN1	19.1386	1.18881	0.382809	3.10549	0.00189966	0.0258247
								CTTNBP2	15.8018	1.15483	0.31731	3.63943	0.000273239	0.00402472		LOC119868038	24.6088	-1.5005	0.387471	-3.87256	0.000107698	0.00693876		CADM1	26.2941	1.18366	0.369241	3.20567	0.00134749	0.0201802
								LOC119873847	47.2612	1.15467	0.293051	3.94015	8.14306e-05	0.0014538		LTBP4	22672.1	-1.5172	0.382372	-3.96786	7.25223e-05	0.00490799		ATP5F1C	17.5161	1.1836	0.344408	3.43661	0.000589049	0.0107373
								GPRC5C	1.57421	1.15435	0.367984	3.13695	0.00170713	0.0164413		FOS	14007.6	-1.5185	0.466122	-3.25773	0.00112306	0.0262816		PGAM1	54.7754	1.18125	0.349648	3.37839	0.000729107	0.0125771
								LOC111095984	4.46049	1.15387	0.290342	3.97418	7.06217e-05	0.00129862		PALM	455.151	-1.52868	0.401923	-3.80341	0.000142719	0.00724394		CDK6	38.8276	1.17789	0.343871	3.42538	0.000613939	0.0110146
								MROH6	5.50817	1.15323	0.282826	4.07753	4.55166e-05	0.00104017		LOC119866743	10.2433	-1.52943	0.477456	-3.20329	0.00135869	0.0343095		PSMA4	29.6188	1.17101	0.38372	3.05172	0.00227533	0.0292146
								TMEM150B	96.6917	1.15159	0.179405	6.41895	1.37219e-10	2.8838e-08		RASSF6	1904.56	-1.53658	0.394794	-3.8921	9.93805e-05	0.00571677		DLA-DRA	212.172	1.16807	0.335145	3.48527	0.000491638	0.00921664
								TNS3	6.71295	1.14871	0.316774	3.62628	0.000287528	0.00418284		RNF182	62.1978	-1.53683	0.462545	-3.32255	0.000891985	0.0229794		AFAP1	87.3379	1.16722	0.242914	4.80508	1.54686e-06	7.44018e-05
								IER3IP1	3.0534	1.1465	0.296091	3.87212	0.000107894	0.00200601		HSPB8	182.708	-1.54737	0.444507	-3.48109	0.00049937	0.0160654		SPARC	1620.57	1.16659	0.403694	2.88979	0.00385501	0.0434232
								LOC111092918	10.507	1.14649	0.330804	3.46576	0.000528731	0.00632835		ASB9	172.221	-1.54913	0.398045	-3.89184	9.94872e-05	0.00571677		TPD52	23.3922	1.1665	0.389938	2.99151	0.00277605	0.0339383
								LOC111098800	104.291	1.14593	0.151424	7.5677	3.79903e-14	2.15132e-11		LOC119866867	19.7506	-1.55121	0.424633	-3.65307	0.00025912	0.0123001		LIG3	12.5661	1.1651	0.3892	2.99357	0.00275739	0.0338043
								C5H11orf52	5.22093	1.14458	0.245446	4.66326	3.11235e-06	0.000122979		TBX1	356.933	-1.56572	0.382913	-4.08897	4.33301e-05	0.00351625		CBX4	12.4683	1.16192	0.402076	2.88981	0.00385475	0.0434232
								FGFR4	6.52476	1.14157	0.328656	3.47347	0.000513784	0.00665206		CD300LG	178.806	-1.56832	0.391992	-4.00088	6.31061e-05	0.00440979		FGD6	29.7659	1.16154	0.344182	3.3748	0.0007387	0.0126927
								SUGT1	1.99515	1.14114	0.36411	3.13406	0.00172407	0.0165637		ZNF683	20.7953	-1.56901	0.520694	-3.01331	0.00258414	0.0443703		LPIN2	45.6712	1.15815	0.283488	4.08537	4.40062e-05	0.0013151
								CD19	3.05308	1.14091	0.318509	3.58202	0.000340948	0.00482286		BAIAP3	836.123	-1.56941	0.323931	-4.84488	1.26685e-06	0.000352466		ITGA1	125.961	1.15738	0.290015	3.99075	6.58635e-05	0.00181593
								LOC111097028	26.4504	1.13923	0.374425	3.0426	0.00234544	0.0197509		KANK3	841.521	-1.57152	0.384427	-4.08797	4.35173e-05	0.00351625		CALM2	104.065	1.15375	0.229367	5.03014	4.90121e-07	2.63857e-05
								ASPDH	1.4811	1.13594	0.384743	2.95247	0.0031524	0.0254987		LOC111093714	10.6374	-1.5731	0.516924	-3.0432	0.00234079	0.0479853		PAPSS1	24.155	1.15194	0.290858	3.96048	7.47987e-05	0.00203672
								NDUFA4L2	4.44796	1.13237	0.333871	3.39164	0.000694759	0.00837768		LOC111098044	18.175	-1.58095	0.387762	-4.07711	4.55981e-05	0.00430825		PHLDB2	84.2761	1.14616	0.282869	4.05192	5.07999e-05	0.0015011
								SLIT1	6.5614	1.13216	0.327481	3.45718	0.000545859	0.0069451		ANGPTL1	357.709	-1.58582	0.522596	-3.0345	0.00240933	0.0425856		PML	47.3189	1.14346	0.344505	3.31912	0.000903006	0.0147104
								LOC106559197	2.1122	1.13148	0.344665	3.28284	0.00102766	0.0104973		ADCY2	370.768	-1.58737	0.46069	-3.44563	0.000569729	0.0173385		CALD1	489.745	1.1393	0.22367	5.09367	3.51201e-07	1.98647e-05
								CENPS	7.68715	1.1275	0.237695	4.74349	2.1007e-06	8.86133e-05		LOC119870498	84.1512	-1.59402	0.446564	-3.56952	0.000357639	0.0152747		MCCC1	21.9826	1.13801	0.354658	3.20875	0.00133315	0.0200391
								LOC102153901	121.62	1.12478	0.242049	4.64689	3.36969e-06	0.00011042		CFD	3759.53	-1.59838	0.446005	-3.58378	0.000338663	0.0124938		HSPG2	530.542	1.13588	0.269112	4.22086	2.43377e-05	0.000797876
								ADPRS	1.39098	1.12377	0.388021	2.89617	0.00377751	0.0292676		ALOX15	183.117	-1.59865	0.439746	-3.63539	0.000277557	0.0113316		CD200	23.5968	1.13422	0.397365	2.85435	0.00431251	0.0472834
								CLDN20	1.70288	1.12159	0.41331	2.71366	0.00665439	0.0444218		CADM3	150.863	-1.60767	0.468035	-3.43495	0.000592667	0.01788		SAMHD1	70.4977	1.12678	0.375783	2.99848	0.00271328	0.0333566
								LOC111091293	131.782	1.12127	0.231398	4.84561	1.26221e-06	5.17477e-05		SLC26A10	106.069	-1.61136	0.478548	-3.3672	0.00075936	0.0206468		CCDC8	30.6451	1.12519	0.366526	3.06987	0.00214154	0.0279812
								COL5A1	7.16057	1.1209	0.391614	2.86226	0.00420626	0.0315309		BCHE	36355.1	-1.61374	0.50738	-3.18054	0.00146999	0.0311058		AKIRIN1	18.2386	1.12474	0.388765	2.89312	0.00381436	0.0431007
								LOC111098870	40.4922	1.11908	0.192879	5.80199	6.55335e-09	6.74735e-07		DGKG	218.281	-1.61611	0.293951	-5.49787	3.844e-08	3.60952e-05		CTDSPL	21.0181	1.12456	0.33841	3.32306	0.000890359	0.0145764
								GDPD3	4.60928	1.1184	0.308368	3.62682	0.000286928	0.00417985		MC5R	1640.36	-1.61647	0.532534	-3.03543	0.00240191	0.0425131		RCN2	16.8339	1.12367	0.363847	3.0883	0.00201305	0.0267683
								LOC119875013	7.05744	1.11823	0.350803	3.18762	0.00143448	0.0135316		HIF3A	175.488	-1.6181	0.430942	-3.75479	0.000173484	0.00824817		HLA-DRB1	145.346	1.11397	0.340633	3.27028	0.00107441	0.0168646
								C5H17orf49	15.9978	1.11483	0.242256	4.60189	4.18681e-06	0.000158439		PDK4	5126.86	-1.6306	0.314117	-5.19108	2.09083e-07	0.000104709		APP	436.085	1.11396	0.161252	6.90821	4.9079e-12	9.24018e-10
								PDE6C	1.65885	1.11268	0.385541	2.88602	0.0039015	0.0298354		LOC102153499	81.1956	-1.6455	0.452353	-3.63765	0.000275135	0.0127538		MXRA8	62.7626	1.11094	0.327134	3.396	0.000683795	0.0119361
								LOC111090977	11.3368	1.11103	0.261491	4.24881	2.14908e-05	0.000509065		LOC119866157	85.1994	-1.64602	0.482636	-3.41047	0.0006485	0.0214865		RFFL	28.3923	1.11093	0.33048	3.36155	0.00077505	0.0131459
								STOML1	2.05466	1.10783	0.380966	2.90794	0.00363823	0.0284732		LOC106559854	12.6491	-1.64769	0.486383	-3.38763	0.000704996	0.0226676		GNE	26.4652	1.11062	0.387406	2.86682	0.0041462	0.0456572
								LOC111096046	2.66167	1.1077	0.298496	3.71093	0.000206499	0.00304473		LOC102153034	167.198	-1.64837	0.522482	-3.15489	0.0016056	0.0375638		TIAM2	25.5787	1.10852	0.330334	3.35577	0.000791446	0.0133291
								C37H2orf88	13.2068	1.10656	0.248772	4.4481	8.6634e-06	0.000292148		GRIA1	199.275	-1.65176	0.506267	-3.26263	0.00110382	0.0260751		ADAR	91.8191	1.10824	0.235289	4.71013	2.47558e-06	0.00011257
								LOC119867055	32.7692	1.1044	0.248372	4.44654	8.72643e-06	0.000244786		NPY1R	176.753	-1.65336	0.484823	-3.41024	0.000649047	0.0187579		DCBLD2	34.8223	1.10782	0.326898	3.3889	0.00070174	0.0122008
								COL15A1	55.1886	1.10364	0.17932	6.15458	7.52773e-10	1.28397e-07		SDR42E2	10.8607	-1.6571	0.43691	-3.79278	0.000148971	0.00751053		VEGFA	58.5845	1.09497	0.325941	3.35942	0.000781057	0.0132138
								NINJ2	6.71226	1.10069	0.296106	3.71721	0.000201435	0.00313168		HOXB5	45.4012	-1.66092	0.444066	-3.74027	0.000183826	0.00855046		SOCS5	39.0124	1.0924	0.326372	3.34711	0.00081658	0.013657
								FUT11	9.86937	1.10059	0.248479	4.4293	9.45391e-06	0.000312537		EPOR	235.688	-1.66316	0.402191	-4.13526	3.54554e-05	0.0030266		PEG3	117.486	1.09188	0.264766	4.12393	3.7246e-05	0.00114957
								LOC119878794	2.9024	1.09667	0.351432	3.12057	0.00180504	0.0162362		GCGR	250.354	-1.66561	0.473396	-3.51844	0.000434097	0.0146456		SKAP2	34.3907	1.09147	0.366006	2.98212	0.00286258	0.0346745
								SMN	1.66901	1.09636	0.406409	2.69767	0.00698263	0.0442727		PRDM8	56.5584	-1.66788	0.423569	-3.93769	8.22698e-05	0.00523455		HYPK	23.1449	1.08237	0.346697	3.12195	0.00179658	0.0247929
								LOC111097691	22.2985	1.09523	0.26871	4.07589	4.5839e-05	0.000927064		KERA	266.216	-1.68393	0.530281	-3.17554	0.0014956	0.0315588		GMPS	25.3364	1.08124	0.276373	3.91227	9.1434e-05	0.00237206
								TMEM150C	6.01392	1.09211	0.247201	4.4179	9.9663e-06	0.000325815		CELF4	207.38	-1.691	0.405711	-4.168	3.07284e-05	0.00277468		ARHGDIB	55.3944	1.081	0.329855	3.27721	0.0010484	0.0165075
								ABCG5	11.0752	1.0876	0.270362	4.02274	5.75239e-05	0.0012422		MAB21L1	64.0869	-1.69183	0.433084	-3.90648	9.36517e-05	0.00556136		LUM	575.784	1.07917	0.286958	3.76073	0.000169416	0.00400132
								LOC102157082	4.09468	1.08755	0.344703	3.15504	0.00160478	0.0148293		PDE4C	141.768	-1.69469	0.359788	-4.71026	2.47403e-06	0.000526824		TSPAN18	39.088	1.07662	0.369143	2.91653	0.00353946	0.0406329
								LOC119871225	2.19038	1.08684	0.402943	2.69726	0.00699131	0.044297		PTP4A3	733.595	-1.69867	0.504756	-3.36533	0.000764532	0.0206961		SMARCC1	120.176	1.07457	0.174767	6.14859	7.81758e-10	9.62877e-08
								LOC102156283	1.54919	1.08531	0.362706	2.99225	0.0027693	0.0223132		PLAC9	1258.02	-1.70841	0.420682	-4.06105	4.88532e-05	0.0038427		C1QC	56.8275	1.07217	0.371648	2.88491	0.00391521	0.0439885
								LOC611589	1.90302	1.08528	0.318165	3.41104	0.000647151	0.0074097		LOC111097118	40.4233	-1.71013	0.466185	-3.66836	0.000244112	0.0118439		MYEF2	27.2661	1.06915	0.320108	3.33996	0.000837903	0.0139252
								FAM3D	1.46618	1.08376	0.371534	2.91698	0.00353434	0.0278232		TMEM52	135.306	-1.71424	0.40915	-4.18976	2.79251e-05	0.00267227		KDM5B	70.5952	1.06833	0.234046	4.56463	5.00381e-06	0.000208369
								LOC119868081	7.27275	1.08274	0.37871	2.85903	0.00424935	0.0307518		CCDC192	36.5404	-1.72466	0.56308	-3.0629	0.00219202	0.0399672		GSDMD	18.0797	1.06781	0.35884	2.97572	0.00292298	0.0352443
								SLC6A13	31.2653	1.08065	0.373359	2.89439	0.003799	0.0283182		LOC119877537	107.954	-1.72588	0.488736	-3.5313	0.00041352	0.0165934		MYH9	1266.52	1.06095	0.206886	5.12817	2.92577e-07	1.69862e-05
								HAGH	10.0433	1.07491	0.251943	4.26647	1.98586e-05	0.000559451		SPAAR	99.0665	-1.72707	0.436214	-3.95923	7.51905e-05	0.00502072		FAT1	527.566	1.05752	0.206948	5.11007	3.22034e-07	2.07498e-05
								LOC119870945	30.7934	1.07473	0.143869	7.47023	8.00569e-14	3.71977e-11		LOC102151706	31.7602	-1.74375	0.532544	-3.27437	0.00105896	0.029165		TXNDC11	53.111	1.05249	0.296633	3.54813	0.000387983	0.00759767
								SYNGR2	2.66103	1.07451	0.379674	2.83007	0.00465373	0.0340608		LOC608379_1	56.8229	-1.75087	0.571596	-3.06313	0.00219035	0.0463588		NIBAN2	49.7057	1.05145	0.270377	3.88883	0.000100728	0.00256273
								DOK1	131.724	1.07374	0.207823	5.16662	2.38369e-07	1.48432e-05		HAND2	70.8665	-1.75668	0.51073	-3.43955	0.000582673	0.0176493		CDR2L	19.7397	1.05055	0.352029	2.98426	0.00284263	0.0344646
								LOC607806	58.2614	1.07216	0.248097	4.32152	1.5496e-05	0.000385189		CARD14	26.1957	-1.76185	0.543547	-3.24139	0.00118949	0.0274514		MAPKAPK3	23.108	1.04885	0.286991	3.65465	0.000257531	0.00558223
								ADCY5	1.93664	1.07157	0.344165	3.11355	0.00184849	0.0175019		SCARA5	2301.56	-1.76261	0.397203	-4.43754	9.09921e-06	0.0012658		SH3BP4	41.2939	1.0438	0.323177	3.22981	0.00123872	0.0188512
								SND1	1.99762	1.07129	0.369426	2.89989	0.00373296	0.0289988		TPPP	1500.95	-1.76712	0.336354	-5.25376	1.49022e-07	9.07594e-05		CREB3L2	120.928	1.04361	0.191833	5.44021	5.32176e-08	3.9402e-06
								LOC100856382	6.56401	1.07096	0.330556	3.23988	0.00119579	0.0117562		TRIM63	258.912	-1.77035	0.460757	-3.84225	0.00012191	0.00646255		TXNDC5	53.8129	1.0432	0.282777	3.68913	0.000225026	0.00505216
								BGLAP	13.4497	1.07056	0.226027	4.73642	2.17523e-06	9.14297e-05		LOC102152941	15.6374	-1.77049	0.426878	-4.14753	3.36086e-05	0.003493		DOCK5	61.9167	1.03985	0.33842	3.07267	0.00212154	0.0278207
								PPIE	5.98276	1.06849	0.396895	2.69213	0.00709971	0.0463174		HMCN2	578.17	-1.77961	0.490516	-3.62803	0.000285592	0.0115653		MPRIP	322.598	1.03855	0.183909	5.6471	1.63174e-08	1.36106e-06
								ZWILCH	1.53163	1.0655	0.395017	2.69734	0.00698952	0.0458527		MYOM1	838.471	-1.78024	0.442017	-4.02753	5.63662e-05	0.00413096		UACA	143.9	1.02542	0.219121	4.67968	2.87321e-06	0.000128796
								LOC111096309	12.9752	1.06394	0.226234	4.70285	2.56558e-06	8.97509e-05		COL28A1	403.402	-1.78231	0.503614	-3.53903	0.000401597	0.0140527		PPM1H	39.7778	1.02527	0.336164	3.04992	0.00228903	0.0293454
								NDUFA13	4.6003	1.06304	0.268836	3.95422	7.67834e-05	0.00155002		UCP3	57.0415	-1.78773	0.55377	-3.2283	0.00124529	0.0282191		ITPR1	91.831	1.02495	0.229441	4.46715	7.92688e-06	0.000302807
								STAP1	51.8829	1.06299	0.195926	5.42545	5.78082e-08	4.59692e-06		LOC102152030	27.5832	-1.79595	0.45533	-3.94429	8.00361e-05	0.00588655		DLA-DQA1	185.379	1.02453	0.345745	2.96324	0.00304415	0.0384049
								LOC111090252	46.6796	1.06262	0.274581	3.86997	0.000108849	0.00182298		KYNU	605.133	-1.79877	0.530252	-3.3923	0.000693097	0.0195782		GAPDH	70.7937	1.02114	0.284388	3.59067	0.00032983	0.00676022
								WDR27	3.3721	1.06087	0.344033	3.08364	0.00204482	0.0187864		CAPN3	445.378	-1.80776	0.486049	-3.71929	0.000199787	0.00898682		PLXNB2	107.216	1.02041	0.22408	4.55377	5.26928e-06	0.000217012
								LOC119869309	40.6569	1.0606	0.298906	3.54827	0.000387771	0.00501914		LOC102157282	26.9304	-1.80847	0.576952	-3.13453	0.00172132	0.0395704		SPRED1	53.8957	1.02014	0.329868	3.09258	0.00198423	0.0265183
								LOC102155488	2.55507	1.05955	0.353768	2.99504	0.00274409	0.0221594		TNXB	8582.43	-1.81355	0.431067	-4.20713	2.58639e-05	0.00255644		PRRX1	157.694	1.01733	0.305308	3.33213	0.000861849	0.0142157
								LOC111090984	32.1158	1.05734	0.343985	3.07378	0.00211364	0.0183172		IFNG	26.8629	-1.81482	0.535769	-3.38732	0.000705787	0.0197463		ARHGEF17	47.8905	1.00913	0.236657	4.2641	2.00708e-05	0.00067306
								PFAS	2.885	1.05708	0.276306	3.82577	0.000130365	0.00229337		SCN4A	443.261	-1.81663	0.496452	-3.65922	0.000252985	0.0106169		ITGA11	153.585	1.0089	0.350549	2.87805	0.00400147	0.0446542
								RHAG	30.3501	1.05606	0.331114	3.18941	0.00142564	0.014316		CAVIN2	1245.04	-1.8182	0.413967	-4.39214	1.12243e-05	0.00143926		TCIRG1	13.9275	1.00257	0.34422	2.9126	0.00358434	0.0410766
								LOC119866867	3.16138	1.05512	0.358274	2.94502	0.00322933	0.024944		HJV	87.2276	-1.82529	0.557024	-3.27686	0.00104969	0.0251925		ITGAV	311.448	1.00237	0.169431	5.91607	3.29718e-09	3.39481e-07
								FAM160A1	303.786	1.0538	0.157293	6.69961	2.08971e-11	6.83162e-09		SMIM9	275.133	-1.83726	0.365823	-5.02226	5.10678e-07	0.00019181		RSL1D1	21.0937	1.00141	0.334331	2.99526	0.00274209	0.0336481
								POLG	121.748	1.05371	0.209809	5.02222	5.10765e-07	2.40404e-05		CFAP57	46.4663	-1.84762	0.547441	-3.375	0.000738145	0.0203484		DEGs Downregulated padj < 0.05
								WFDC5	256.461	1.0514	0.356765	2.94703	0.00320847	0.025821		C1QTNF12	296.551	-1.85108	0.600854	-3.08074	0.00206485	0.038537		GenID	baseMean	log2FoldChange	lfcSE	stat	pvalue	padj
								EVI2B	1.7679	1.04718	0.384976	2.72011	0.00652606	0.0438742		LOC111097786	15.2004	-1.85847	0.481377	-3.86074	0.000113042	0.00709045		PID1	26.0601	-1.00042	0.310452	-3.22246	0.00127096	0.0207177
								SREBF2	10.2207	1.04713	0.325584	3.21617	0.00129916	0.0132535		CA4	103.65	-1.87137	0.538784	-3.47332	0.000514068	0.0163178		MYO7A	21.9497	-1.00262	0.353587	-2.83558	0.00457419	0.049251
								LOC119866919	40.775	1.0469	0.258882	4.04391	5.25677e-05	0.00102465		CD36	5319.29	-1.87299	0.362199	-5.17115	2.32663e-07	0.000112759		TBC1D8	35.1156	-1.00373	0.268409	-3.73957	0.000184337	0.0042539
								SGCA	33.2995	1.04547	0.218283	4.78952	1.67182e-06	7.45288e-05		KRTAP11-1	168.798	-1.87678	0.56605	-3.31557	0.000914558	0.0233282		SYNE1	455.676	-1.00379	0.189038	-5.31001	1.09622e-07	7.33351e-06
								PKIA	4.04553	1.04533	0.364491	2.86792	0.00413184	0.0311317		PRKAG3	67.1503	-1.89562	0.593282	-3.19515	0.0013976	0.0301689		PLPP1	79.5692	-1.01895	0.284525	-3.58122	0.000341993	0.00693404
								GRIN1	20.1232	1.04474	0.310851	3.36089	0.000776924	0.00908908		TNNC2	89.0979	-1.90244	0.583372	-3.26111	0.00110977	0.0261335		FRMD4B	38.9661	-1.02355	0.308838	-3.31418	0.000919108	0.0148991
								PEMT	1.54335	1.04197	0.358325	2.9079	0.00363869	0.0284732		LYPD3	30.1804	-1.91084	0.593583	-3.21916	0.00128567	0.0287227		KCTD9	26.1688	-1.02804	0.349718	-2.93963	0.00328606	0.0382909
								LOC484540	4.78764	1.04146	0.315807	3.29778	0.000974528	0.0100828		ALPK3	325.875	-1.91745	0.498007	-3.85025	0.000118	0.0064001		COL14A1	351.359	-1.02861	0.354561	-2.90107	0.00371885	0.0422871
								KCNE2	2.8183	1.03763	0.347686	2.98438	0.00284151	0.0236524		OBSCN	1373.61	-1.91787	0.516741	-3.71148	0.000206052	0.00913193		PHTF2	25.6946	-1.03402	0.364591	-2.83611	0.00456667	0.0492174
								DUSP26	6.91448	1.03576	0.237693	4.35753	1.31539e-05	0.0004042		PDLIM3	3616.86	-1.91807	0.443269	-4.32711	1.51076e-05	0.00174598		SH3BGRL3	37.9246	-1.03446	0.269054	-3.84479	0.000120657	0.00295016
								LOC119874434	65.7694	1.0357	0.197425	5.24605	1.55392e-07	9.02521e-06		LOC111090339	16.8091	-1.92898	0.56887	-3.3909	0.00069663	0.0225514		STK38	67.4144	-1.04543	0.224269	-4.66147	3.13957e-06	0.000138763
								RABIF	7.94262	1.0353	0.361549	2.86352	0.0041896	0.0314661		HES2	20.9648	-1.94498	0.622339	-3.12527	0.00177639	0.0351627		CRIP1	76.5039	-1.06277	0.296966	-3.57876	0.000345225	0.00698881
								VTI1B	11.1296	1.03383	0.275604	3.75113	0.000176036	0.00284583		RRAD	550.911	-1.94623	0.519497	-3.74637	0.000179411	0.00842333		SMS	26.5438	-1.06289	0.349736	-3.03912	0.0023727	0.0301541
								CANT1	3.5238	1.03332	0.26437	3.90862	9.28249e-05	0.00160452		CKMT2	129.916	-1.9534	0.632365	-3.08904	0.00200801	0.0379477		LOC119868664	285.53	-1.06308	0.248748	-4.27371	1.92245e-05	0.000703945
								TCF23	9.99936	1.03081	0.264004	3.90452	9.44114e-05	0.00181854		CFAP161	15.8278	-1.95447	0.50852	-3.84345	0.000121316	0.00646255		PPP1R15A	95.8065	-1.06518	0.249003	-4.27778	1.88768e-05	0.000645307
								MNS1	20.3547	1.03076	0.241701	4.26462	2.00239e-05	0.000559451		LOC119866934	43.2881	-1.95718	0.497996	-3.93012	8.49038e-05	0.00603092		ASAP3	21.1494	-1.06599	0.264818	-4.02538	5.68832e-05	0.00160872
								LOC111097347	43.2422	1.0307	0.236676	4.35489	1.33134e-05	0.00034062		MMP27	51.2613	-1.96886	0.466604	-4.21956	2.44781e-05	0.00245173		ARMCX4	20.9129	-1.06653	0.354801	-3.00599	0.00264721	0.0327891
								MAPK3	2.3812	1.0279	0.306697	3.35151	0.000803721	0.00931003		LOC111092671	46.6921	-1.97482	0.54191	-3.64419	0.000268234	0.0126115		UAP1	70.7154	-1.06777	0.242123	-4.41005	1.03346e-05	0.000378332
								LOC102156069	6.18739	1.02787	0.284415	3.61396	0.000301552	0.00410243		GSC	132.436	-1.98491	0.450914	-4.40197	1.0727e-05	0.00140141		PXDC1	19.4444	-1.07394	0.347322	-3.09207	0.00198764	0.0265183
								LOC119871897	8.17171	1.02761	0.248873	4.12905	3.64272e-05	0.000772044		RIMS2	116.568	-1.98649	0.634307	-3.13176	0.00173764	0.034762		KLF2	34.1716	-1.07429	0.337785	-3.18039	0.00147079	0.021442
								CHSY1	17.0167	1.02715	0.238208	4.31198	1.61802e-05	0.000475595		MYLK3	83.2631	-1.99696	0.458941	-4.35123	1.35379e-05	0.0016536		LOC119866906	61.8317	-1.07737	0.272699	-3.95075	7.79055e-05	0.00226666
								ZC3H12A	12.3527	1.02604	0.225038	4.5594	5.1301e-06	0.000159455		MFAP5	2432.46	-2.00098	0.489568	-4.08723	4.36549e-05	0.00351625		IFFO2	49.329	-1.07908	0.297025	-3.63298	0.000280166	0.00596496
								PEX14	24.1331	1.02454	0.212318	4.8255	1.39655e-06	6.44548e-05		SPP2	830.531	-2.00203	0.450701	-4.44203	8.91142e-06	0.00125126		SH3BP5	80.5182	-1.08469	0.263347	-4.11885	3.80775e-05	0.00116975
								TM4SF5	7.56414	1.02408	0.336368	3.04452	0.00233052	0.0204987		PRDM6	31.7248	-2.0061	0.6025	-3.32962	0.000869644	0.0226832		FAM199X	25.1903	-1.08599	0.295851	-3.67074	0.000241849	0.00532999
								VPS13A	7.14435	1.02075	0.308473	3.30904	0.000936165	0.0104334		LRRC3	63.8226	-2.00613	0.558257	-3.59356	0.000326188	0.012288		DNM1	41.6899	-1.09218	0.271397	-4.02429	5.71477e-05	0.00161274
								MRM3	8.24229	1.01955	0.270264	3.77244	0.00016166	0.00269105		ASB11	31.5517	-2.00945	0.531817	-3.77847	0.000157796	0.00766856		STXBP6	15.8842	-1.09233	0.362588	-3.0126	0.00259024	0.0322654
								FHL2	5.82686	1.01919	0.270484	3.76803	0.000164538	0.00272739		ENTPD2	47.3347	-2.01374	0.586676	-3.43245	0.000598158	0.0179018		ADD3	105.076	-1.09694	0.211546	-5.18533	2.1563e-07	1.34046e-05
								GSTO1	2.85206	1.01816	0.301011	3.38248	0.000718358	0.0085744		GALNT15	1462.33	-2.01526	0.415472	-4.85053	1.23134e-06	0.00034905		ADCY4	40.7695	-1.1035	0.330288	-3.34102	0.000834721	0.0138899
								LOC119869731	100.938	1.01735	0.27701	3.67262	0.00024008	0.00341612		LY6G6D	5.66419	-2.01666	0.646514	-3.11928	0.00181294	0.0354288		VAT1	82.8469	-1.11465	0.219223	-5.08453	3.68543e-07	2.06682e-05
								LOC119876885	2.93325	1.01549	0.353251	2.87469	0.0040443	0.0296328		CLDN5	926.335	-2.02066	0.466585	-4.33074	1.48608e-05	0.00174428		GADD45A	63.6478	-1.11468	0.320482	-3.47813	0.000504934	0.00942568
								TWIST1	2.3043	1.01441	0.323056	3.14005	0.00168921	0.0163221		FMO3	76.1539	-2.02091	0.426959	-4.73327	2.20934e-06	0.000496339		PGM3	32.9587	-1.11511	0.281975	-3.95462	7.66571e-05	0.00207293
								LOC111091842	8.60435	1.01429	0.292817	3.46389	0.000532432	0.00636005		FITM1	66.938	-2.04572	0.561506	-3.64328	0.000269189	0.0111721		UGCG	28.115	-1.1186	0.367424	-3.04443	0.00233125	0.0297133
								SCAND1	3.99286	1.01389	0.294483	3.44293	0.00057544	0.00720464		FLNC	3763.92	-2.04641	0.489699	-4.17891	2.92913e-05	0.0027165		ABLIM1	48.5145	-1.11992	0.267562	-4.18566	2.84336e-05	0.000911742
								LOC119870159	13.4094	1.0126	0.337298	3.00211	0.00268119	0.0218462		LGALS12	77.407	-2.0856	0.594127	-3.51036	0.000447504	0.0149076		USP31	50.4472	-1.12385	0.225707	-4.97925	6.38313e-07	3.32503e-05
								LOC611720	2.72716	1.01119	0.34084	2.96676	0.00300959	0.0237633		ITIH4	559.227	-2.09552	0.488305	-4.29142	1.77532e-05	0.00194316		NFIA	143.385	-1.12684	0.254193	-4.43299	9.29345e-06	0.000344041
								MXRA8	4.01142	1.01086	0.321038	3.14871	0.00163992	0.0150542		LOC111098803	12.2614	-2.11014	0.688646	-3.06418	0.00218267	0.0463588		TXNDC16	16.2729	-1.13115	0.398055	-2.84168	0.00448761	0.0487972
								PMCH	12.2077	1.01073	0.30509	3.3129	0.000923347	0.0103297		CPN2	7.7741	-2.11284	0.699176	-3.0219	0.0025119	0.0435783		SHANK3	50.7472	-1.13222	0.278825	-4.06068	4.89291e-05	0.00145891
								LOC100682968	4.10388	1.01013	0.257556	3.922	8.78165e-05	0.00154198		CLCN1	22.6216	-2.11956	0.687159	-3.08452	0.00203881	0.0383324		SEMA3D	39.8382	-1.13285	0.359083	-3.15483	0.00160589	0.0228801
								LOC102153091	4.36947	1.00846	0.372149	2.70983	0.00673182	0.0430138		LOC119869766	5.31613	-2.12497	0.693459	-3.06431	0.00218171	0.0463588		PECAM1	176.538	-1.13365	0.245532	-4.61712	3.89094e-06	0.000166489
								LOC119873560	1.31443	1.00783	0.377623	2.66887	0.00761062	0.046988		GDF10	176.031	-2.15229	0.650793	-3.30718	0.00094239	0.0237558		IFRD1	27.2038	-1.1404	0.396921	-2.87311	0.00406456	0.0450899
								ZFPM1	4.2408	1.00631	0.277465	3.62679	0.000286967	0.00417985		LOC478001	123.722	-2.15807	0.57114	-3.77853	0.000157759	0.00886948		MAN1C1	24.5915	-1.14232	0.345147	-3.30967	0.000934065	0.0150556
								LOC111092823	15.5736	1.00563	0.322676	3.11654	0.00182985	0.016399		LOC100855540	118.197	-2.166	0.611325	-3.54313	0.000395415	0.0161123		PDGFRA	183.762	-1.14368	0.210117	-5.44305	5.2376e-08	3.89979e-06
								MROH1	153.489	1.0055	0.177209	5.67411	1.39408e-08	1.48511e-06		KCNMB2	68.1161	-2.1941	0.537388	-4.08291	4.44761e-05	0.0035543		CAMK1D	29.6884	-1.15119	0.357879	-3.2167	0.00129673	0.0196432
								SLC16A4	82.0784	1.00549	0.230986	4.35302	1.34274e-05	0.00034222		LOC102154767	14.7394	-2.19478	0.636514	-3.44813	0.000564485	0.0197078		RASGRP3	31.0148	-1.15126	0.32147	-3.58125	0.000341953	0.00693404
								IL11	11.9438	1.00536	0.234174	4.29323	1.76094e-05	0.000508496		RBFOX1	58.604	-2.2026	0.683002	-3.22488	0.00126027	0.0283447		CCN5	45.4117	-1.15212	0.381351	-3.02116	0.00251811	0.031486
								EXOSC9	19.4825	1.00507	0.261359	3.84556	0.000120276	0.00217286		GH1	253.048	-2.20583	0.724211	-3.04584	0.00232031	0.0416682		MATN2	77.3155	-1.15632	0.259252	-4.46023	8.18728e-06	0.00030917
								C5H1orf159	24.2611	1.00276	0.24471	4.09774	4.17209e-05	0.000854264		KLHL38	93.1678	-2.21255	0.551614	-4.01105	6.045e-05	0.00426386		TLR4	27.6582	-1.15941	0.384381	-3.0163	0.00255879	0.0319339
								ZNF461	3.85511	1.00187	0.36008	2.78235	0.00539673	0.0380552		PLN	584.494	-2.22486	0.632689	-3.51651	0.000437257	0.0146637		LGALS3	119.148	-1.16629	0.266042	-4.38386	1.16596e-05	0.000422149
								DSCC1	5.13175	1.0018	0.253446	3.9527	7.72729e-05	0.00155601		CIDEA	67.2354	-2.25627	0.550187	-4.10091	4.11532e-05	0.00341594		GAS1	19.5207	-1.17522	0.379984	-3.09282	0.00198262	0.0265183
								LOC119866424	5.9574	1.00023	0.377884	2.64692	0.00812284	0.0491629		CD177	18.827	-2.26022	0.66701	-3.38859	0.000702532	0.0196919		PMP22	98.5407	-1.17812	0.266626	-4.41863	9.93307e-06	0.000365665
								DEGs Downregulated padj < 0.05								ANKRD23	535.564	-2.27642	0.483089	-4.71222	2.4503e-06	0.000526824		EIF4E3	22.0925	-1.18045	0.352029	-3.35329	0.000798581	0.0134241
								GenID	baseMean	log2FoldChange	lfcSE	stat	pvalue	padj		FHL1	10302.1	-2.27716	0.446598	-5.09889	3.41649e-07	0.000138485		WASF3	30.0795	-1.18127	0.330529	-3.57387	0.000351746	0.00707255
								LOC102156639	8.90975	-1.00023	0.337553	-2.96316	0.00304496	0.0239695		ENO3	1675.61	-2.29321	0.547889	-4.18553	2.84496e-05	0.00270523		ACE	19.4349	-1.18712	0.411765	-2.883	0.00393902	0.0441807
								ECM1	3.94821	-1.00038	0.287192	-3.48333	0.000495226	0.006068		LOC102152218	14.6032	-2.2966	0.567075	-4.04991	5.12371e-05	0.00464119		RCN1	200.366	-1.18832	0.232876	-5.10277	3.34712e-07	1.9096e-05
								LOC106559162	4.00245	-1.00143	0.281363	-3.55922	0.00037196	0.00486313		LOC102156389	64.2309	-2.31613	0.530098	-4.36924	1.24678e-05	0.0018103		LOC102153616	30.4058	-1.18839	0.387347	-3.06803	0.00215477	0.0300367
								TEX101	5.9823	-1.00164	0.370686	-2.70213	0.00688963	0.0438213		CYP2A13	45.8589	-2.31882	0.645292	-3.59344	0.000326339	0.012288		RAMP2	29.3491	-1.19076	0.263309	-4.52229	6.11735e-06	0.000244305
								FAM172A	3.90933	-1.00282	0.28612	-3.50489	0.000456798	0.0060953		LOC111098686	35.1194	-2.32253	0.713682	-3.2543	0.00113673	0.0306234		SVEP1	622.47	-1.1936	0.355337	-3.35906	0.000782074	0.013214
								NT5DC2	479.721	-1.00491	0.222414	-4.5182	6.23677e-06	0.000221754		CFAP45	18.7802	-2.33501	0.571375	-4.08664	4.37659e-05	0.00351625		DUSP1	188.594	-1.21026	0.228746	-5.29086	1.21743e-07	8.06256e-06
								CAVIN3	8.50088	-1.00514	0.241433	-4.1632	3.13814e-05	0.000782473		PCDH20	180.673	-2.3523	0.517511	-4.54542	5.48263e-06	0.000885709		MEIS1	39.6485	-1.21626	0.338918	-3.58864	0.000332402	0.00678131
								LOC119871970	24.6647	-1.00561	0.273092	-3.6823	0.000231135	0.00331886		RBP7	186.268	-2.35631	0.441829	-5.33307	9.65643e-08	6.90848e-05		JAZF1	18.3046	-1.21648	0.429688	-2.83108	0.00463912	0.0497065
								LOC119877623	32.663	-1.00598	0.165475	-6.0793	1.20706e-09	1.58501e-07		C8H14orf132	129.624	-2.36187	0.600441	-3.93356	8.36984e-05	0.00528355		LPIN1	23.8065	-1.21686	0.391395	-3.10903	0.00187704	0.0256614
								TRIR	6.32752	-1.00664	0.27483	-3.66278	0.00024949	0.0035256		POPDC3	46.582	-2.38064	0.759747	-3.13347	0.00172753	0.0346984		KLF6	240.655	-1.22043	0.204283	-5.9742	2.31228e-09	2.5608e-07
								NUP88	23.0854	-1.00667	0.191764	-5.24951	1.52502e-07	1.03149e-05		ITIH3	400.397	-2.3938	0.457731	-5.2297	1.69786e-07	9.55979e-05		SORBS1	65.1035	-1.22775	0.363215	-3.38024	0.000724221	0.0125256
								SLC66A2	1.90615	-1.00761	0.321922	-3.12997	0.00174826	0.0167415		NPY2R	524.91	-2.40531	0.574875	-4.18405	2.86358e-05	0.00270581		DDA1	16.6776	-1.23918	0.423297	-2.92746	0.00341744	0.0395565
								JUND	15.1089	-1.00804	0.188598	-5.34492	9.04566e-08	6.73787e-06		PPP1R1A	105.302	-2.43632	0.680532	-3.58002	0.00034357	0.0124983		LARP6	27.432	-1.24638	0.320074	-3.89403	9.85923e-05	0.00251812
								ANGPTL2	3.39346	-1.01207	0.270249	-3.74495	0.000180429	0.00288908		HCAR1	26.7829	-2.44012	0.743115	-3.28363	0.00102478	0.0247927		ECM1	78.9446	-1.2487	0.288474	-4.32863	1.5004e-05	0.000525897
								CORO1B	38.8004	-1.01223	0.2571	-3.9371	8.24731e-05	0.00146807		LOC119876306	19.4718	-2.44289	0.517932	-4.71663	2.39781e-06	0.00061573		SOD3	54.8372	-1.25078	0.3757	-3.3292	0.000870943	0.0143119
								PDP1	1.35509	-1.01233	0.377083	-2.68462	0.00726115	0.0471285		NOX5	74.6541	-2.44511	0.457458	-5.34499	9.04244e-08	6.79268e-05		LRP4	23.4424	-1.25583	0.346683	-3.62242	0.00029186	0.00615427
								LOC102151315	20.8968	-1.01297	0.314004	-3.22596	0.00125551	0.012199		ADRA2C	101.971	-2.44873	0.454545	-5.38721	7.15607e-08	5.97294e-05		A4GALT	19.9266	-1.25639	0.411721	-3.05155	0.0022766	0.0292146
								S100A10	5.68386	-1.0137	0.278457	-3.64043	0.000272182	0.00401417		SGCG	37.6652	-2.45277	0.656156	-3.73809	0.000185424	0.00857171		EMILIN2	84.4629	-1.26226	0.259578	-4.86276	1.15762e-06	5.65047e-05
								USE1	2.7483	-1.01494	0.305968	-3.31714	0.000909452	0.0102252		GPIHBP1	196.679	-2.46148	0.536438	-4.58857	4.46289e-06	0.000770694		CNKSR3	24.6405	-1.27427	0.430796	-2.95794	0.00309706	0.036871
								SLC48A1	3.34052	-1.01629	0.352724	-2.88127	0.00396075	0.0301277		SERPINB13	24.8085	-2.48341	0.66513	-3.73373	0.000188668	0.00865		SASH1	193.46	-1.27552	0.194842	-6.54643	5.8928e-11	9.13662e-09
								MAFK	2.28445	-1.01643	0.356096	-2.85437	0.00431218	0.0310577		LOC111092497	14.3754	-2.49992	0.609015	-4.10486	4.04552e-05	0.00393532		AHNAK	4662	-1.27832	0.151946	-8.413	3.99665e-17	2.02584e-14
								LOC119872905	44.1569	-1.01646	0.213214	-4.76732	1.86692e-06	6.94672e-05		LOC119869818	14.8943	-2.51091	0.800079	-3.13832	0.00169918	0.039261		ADAM33	38.2102	-1.27885	0.397398	-3.21806	0.00129063	0.0195733
								MAN1C1	8.43777	-1.01677	0.265041	-3.83628	0.000124911	0.00224097		LOC102157336	8.9813	-2.51426	0.765528	-3.28435	0.00102217	0.0285817		PSTPIP2	14.5696	-1.27889	0.395031	-3.23746	0.00120601	0.0184599
								LOC106557461	8.06105	-1.01733	0.242797	-4.19006	2.78879e-05	0.000630122		ADSS1	170.643	-2.51599	0.702521	-3.58138	0.000341784	0.0124938		USP46	9.35953	-1.27995	0.433126	-2.95515	0.00312514	0.0370837
								PERCC1	16.048	-1.01814	0.257618	-3.95211	7.74635e-05	0.00139952		CLEC3B	2597.54	-2.51891	0.536666	-4.69362	2.68412e-06	0.000530608		MOB3B	34.4411	-1.28152	0.404177	-3.17068	0.00152083	0.0220011
								MAD2L1BP	2.66592	-1.01985	0.287332	-3.54938	0.000386146	0.00532149		IGSF10	445.418	-2.52402	0.518487	-4.86806	1.12701e-06	0.000332003		ZNF365	20.0014	-1.29154	0.347314	-3.71866	0.000200279	0.00455082
								ATF7IP2	8.89002	-1.0205	0.337504	-3.02366	0.00249733	0.0215952		AMPD1	74.7176	-2.55819	0.741478	-3.45012	0.000560329	0.0171804		KLF11	16.1654	-1.29428	0.334146	-3.8734	0.000107326	0.00270319
								CCDC9	3.37469	-1.02135	0.274198	-3.72485	0.000195429	0.00307077		PPBP	14.2413	-2.56515	0.798355	-3.21304	0.00131336	0.0290176		POGLUT3	107.104	-1.29899	0.200949	-6.46428	1.01784e-10	1.52434e-08
								LOC111090246	15.2311	-1.0214	0.216024	-4.72818	2.26543e-06	8.12255e-05		LOC100855558	50.6517	-2.56622	0.689016	-3.72447	0.000195728	0.0102794		PLSCR4	25.5187	-1.29935	0.395134	-3.28839	0.00100761	0.0160184
								PPM1M	1.41745	-1.02219	0.352208	-2.90222	0.0037053	0.0288715		ABCB11	17.2502	-2.57132	0.749072	-3.43267	0.000597667	0.0179018		TRNAG-CCC_2	33.6868	-1.30118	0.385133	-3.37853	0.000728751	0.0125771
								MTRES1	2.4833	-1.02384	0.29406	-3.48174	0.000498167	0.00649992		SNAI3	13.6433	-2.58213	0.719266	-3.58996	0.000330735	0.0123616		DOP1B	34.1031	-1.31101	0.307542	-4.26286	2.0183e-05	0.000675105
								NGDN	3.25761	-1.02393	0.278824	-3.67231	0.000240369	0.00359911		PITX2	19.9732	-2.61255	0.850868	-3.07045	0.00213738	0.0394012		XG	87.3133	-1.31881	0.259463	-5.08283	3.71843e-07	2.06773e-05
								MINDY1	674.422	-1.0244	0.247225	-4.14358	3.41933e-05	0.000735886		RIMS4	10.6975	-2.63777	0.807651	-3.26598	0.00109086	0.0258504		SHE	24.1321	-1.32089	0.392146	-3.36837	0.000756146	0.0128917
								PEX6	3.62951	-1.0244	0.346461	-2.95677	0.00310879	0.0252194		ACTN3	122.909	-2.66143	0.718511	-3.70409	0.000212149	0.00930882		NBL1	56.0639	-1.32095	0.292369	-4.5181	6.23956e-06	0.000247684
								LCP1	2.56805	-1.02442	0.335402	-3.05431	0.00225581	0.0200518		CMYA5	833.852	-2.66659	0.741545	-3.596	0.000323154	0.0122603		DCN	1294.67	-1.32196	0.327862	-4.03205	5.5293e-05	0.00159106
								LOC111095162	1258.86	-1.02472	0.276089	-3.71155	0.000205995	0.00303977		LOC102152375	16.337	-2.66993	0.6904	-3.86722	0.000110083	0.00698973		LOC479912	30.9263	-1.32331	0.287177	-4.60799	4.06588e-06	0.000191953
								LOC111097135	1.34814	-1.02564	0.379022	-2.70601	0.00680972	0.043435		LOC119865381	9.80383	-2.67007	0.636896	-4.19232	2.76119e-05	0.00313363		AGAP1	73.3823	-1.32821	0.255625	-5.19595	2.03682e-07	1.27825e-05
								PLAC8L1	206.962	-1.02575	0.263078	-3.89903	9.65789e-05	0.00165355		AQP7	19.1058	-2.68722	0.725039	-3.70631	0.0002103	0.0092928		CHRDL1	94.4339	-1.33687	0.456241	-2.93019	0.00338759	0.0393002
								LOC111096014	252.606	-1.02642	0.288519	-3.55754	0.000374347	0.00488024		PCK1	18.8082	-2.70982	0.911367	-2.97335	0.00294564	0.0476487		THBD	11.5073	-1.34269	0.433319	-3.09861	0.0019443	0.026202
								THY1	3.96372	-1.02646	0.361148	-2.84222	0.00448005	0.0330569		NT5C1A	72.9214	-2.72595	0.734353	-3.71204	0.000205592	0.00913193		ELN	183.052	-1.34857	0.426008	-3.16559	0.00154766	0.0222914
								ADIRF	71.6144	-1.02665	0.214674	-4.78236	1.73252e-06	7.63672e-05		FSD2	53.7723	-2.76394	0.909827	-3.03787	0.00238255	0.0422928		ARMCX1	27.2737	-1.34915	0.350448	-3.84979	0.000118219	0.00289592
								LOC119876822	3.33313	-1.02687	0.306325	-3.35223	0.000801647	0.0086314		LOC111096334	7.2858	-2.80252	0.786693	-3.5624	0.000367478	0.0155091		TCP11L2	29.3551	-1.3585	0.411416	-3.302	0.000959971	0.0154286
								TNS1	7.31081	-1.0269	0.258288	-3.97581	7.01401e-05	0.00144567		FMO2	50.1918	-2.80527	0.634249	-4.42298	9.73493e-06	0.00130587		LOC102155027	18.1367	-1.36612	0.446131	-3.06215	0.00219754	0.0304632
								AKAP12	9.08514	-1.02722	0.265954	-3.8624	0.000112279	0.00206315		RYR1	979.671	-2.8281	0.851404	-3.32169	0.000894737	0.0229794		LOC102156760	15.8062	-1.37612	0.441169	-3.11927	0.00181302	0.0268431
								RPS28	21.1128	-1.02957	0.203548	-5.05812	4.2341e-07	2.4073e-05		LDB3	266.806	-2.84011	0.706036	-4.02261	5.75564e-05	0.00415734		LHX6	11.9129	-1.3766	0.438047	-3.14259	0.00167459	0.0236794
								LOC119867515	435.716	-1.03039	0.209645	-4.9149	8.88286e-07	3.89749e-05		ASB2	185.784	-2.84742	0.544698	-5.22752	1.71801e-07	9.55979e-05		MCTP1	16.7431	-1.37804	0.475691	-2.89691	0.00376853	0.0427046
								CROCC	2.96247	-1.03327	0.374559	-2.75863	0.0058044	0.0402177		KRT24	5.52316	-2.85571	0.937575	-3.04585	0.00232022	0.0416682		PKN3	13.3352	-1.38585	0.470732	-2.94402	0.00323975	0.0380436
								LOC119871597	31.2817	-1.03449	0.31555	-3.27838	0.00104406	0.0106051		FABP4	2032.44	-2.868	0.599896	-4.78083	1.74573e-06	0.00042303		WDR44	29.9563	-1.38885	0.3439	-4.03853	5.37877e-05	0.00155795
								EGR2	7.24264	-1.03622	0.382774	-2.70713	0.00678669	0.045045		LOC119866299	47.8913	-2.87399	0.672432	-4.27402	1.91976e-05	0.0024829		CREB5	82.1065	-1.39324	0.283012	-4.92292	8.52631e-07	4.28899e-05
								LOC609445	44.0607	-1.03716	0.236475	-4.38593	1.15493e-05	0.000305972		C28H10orf71	120.639	-2.89236	0.880982	-3.28311	0.0010267	0.0247993		CSGALNACT1	28.9305	-1.40191	0.357119	-3.92562	8.6508e-05	0.00228934
								PIM1	6.05744	-1.03826	0.245085	-4.23634	2.27194e-05	0.000617516		LOC607080	1041.18	-2.89773	0.524857	-5.52099	3.37087e-08	4.16028e-05		AKAP12	263.921	-1.40803	0.254987	-5.52194	3.35272e-08	2.58394e-06
								PFKFB3	4.26981	-1.03924	0.358067	-2.90237	0.00370351	0.0288715		LOC119867070	133.866	-2.89805	0.704312	-4.11473	3.87629e-05	0.00386424		SEMA6D	42.5648	-1.41133	0.329943	-4.2775	1.89004e-05	0.000645307
								ORMDL3	2.44096	-1.03925	0.336366	-3.08963	0.00200409	0.0185492		TCAP	282.309	-2.90379	0.600051	-4.83924	1.3034e-06	0.000356041		SLIT2	199.889	-1.41627	0.222239	-6.37275	1.85672e-10	2.57575e-08
								LOC119876078	2.77068	-1.04073	0.339598	-3.06459	0.00217966	0.018737		MT-III	33.5268	-2.92267	0.678074	-4.31025	1.63072e-05	0.00181481		BST1	24.8582	-1.41988	0.260511	-5.45035	5.02712e-08	3.76434e-06
								ZFP90	3.59426	-1.04241	0.391333	-2.66374	0.00772764	0.0493738		TMOD4	297.493	-2.9454	0.601211	-4.89911	9.62702e-07	0.000301055		MFAP5	48.818	-1.42764	0.454667	-3.13996	0.00168972	0.0237661
								MTA1	2.40111	-1.04321	0.332995	-3.13281	0.0017314	0.0166205		ASB16	16.2054	-2.96688	0.998831	-2.97035	0.00297456	0.0479505		STARD9	115.195	-1.42906	0.212407	-6.72796	1.72061e-11	2.87037e-09
								RHOB	3.94311	-1.04612	0.311961	-3.35335	0.000798398	0.00925749		IP6K3	77.6369	-2.97463	0.632178	-4.70538	2.53398e-06	0.000526824		FAM43A	20.2922	-1.43072	0.437386	-3.27108	0.00107138	0.0168493
								DUSP1	5.16925	-1.04674	0.265767	-3.93857	8.19693e-05	0.00162407		CSN3	8442.39	-3.00703	0.914891	-3.28676	0.00101347	0.0246272		SEMA6A	35.1087	-1.43785	0.336882	-4.26811	1.97138e-05	0.000666176
								LOC119867818	14.4577	-1.04733	0.369109	-2.83744	0.00454766	0.0321907		ARPP21	28.737	-3.05955	0.948019	-3.22731	0.0012496	0.028232		TRIM16	24.0911	-1.44137	0.427007	-3.37552	0.000736766	0.012676
								AP4E1	1.8057	-1.04842	0.371081	-2.82533	0.00472323	0.0344837		LOC111097223	38.0924	-3.06239	0.751376	-4.0757	4.58757e-05	0.00431384		LOC607405	10.0136	-1.44924	0.50538	-2.86762	0.00413573	0.0482297
								THBS3	3.51821	-1.0488	0.364178	-2.8799	0.00397806	0.030205		PERM1	20.9789	-3.06985	0.876317	-3.50313	0.000459829	0.0151502		APOLD1	98.4442	-1.45252	0.442427	-3.28306	0.00102685	0.0162233
								QKI	6.72615	-1.04984	0.251512	-4.17411	2.99158e-05	0.000752306		KRT20	947.192	-3.09125	0.715721	-4.31907	1.56687e-05	0.00179554		COL5A3	93.0727	-1.45618	0.282249	-5.15922	2.47974e-07	1.49226e-05
								GAS2L3	1.73078	-1.05058	0.356947	-2.94323	0.00324803	0.0260573		CASQ1	354.826	-3.09936	1.02898	-3.01207	0.00259473	0.0444001		ABL1	128.482	-1.46167	0.210795	-6.93408	4.08873e-12	7.80947e-10
								LOC119866255	5.24723	-1.05317	0.299356	-3.51813	0.000434594	0.00546895		HSPB7	871.06	-3.10911	0.654971	-4.74693	2.06524e-06	0.000484815		GPRC5B	44.2596	-1.47029	0.315678	-4.65756	3.19984e-06	0.000140569
								MZT2B	1.57489	-1.05607	0.346581	-3.04712	0.00231048	0.0204144		SYNPO2L	207.769	-3.10915	0.661574	-4.69963	2.60631e-06	0.000529151		RFX2	27.2433	-1.47141	0.494895	-2.97317	0.00294737	0.0354087
								NEURL1B	5.28957	-1.05643	0.283457	-3.72695	0.00019381	0.00305757		TMC3	3.45132	-3.12332	1.03952	-3.00456	0.00265964	0.0461723		CNRIP1	13.7298	-1.4726	0.470846	-3.12757	0.00176259	0.0245551
								MMP19	18.3458	-1.0576	0.23542	-4.49239	7.0427e-06	0.000245951		CLEC4G	82.7876	-3.14752	0.845329	-3.72342	0.000196541	0.00889		VWF	236.855	-1.47646	0.312499	-4.72468	2.30483e-06	0.00010658
								LOC119871889	129.948	-1.05881	0.250965	-4.21896	2.4543e-05	0.000565113		GPC3	330.6	-3.18838	0.620502	-5.1384	2.77089e-07	0.000130093		NPR 1,00	24.5585	-1.48036	0.410103	-3.60974	0.00030651	0.0063916
								SDC2	5.48078	-1.05916	0.25532	-4.14838	3.34841e-05	0.000820989		ART1	20.2816	-3.20267	0.892908	-3.58679	0.000334777	0.0124806		SIPA1L2	35.4988	-1.48375	0.265834	-5.58149	2.38463e-08	1.88186e-06
								LOC119866751	2.19853	-1.05964	0.333214	-3.18004	0.00147254	0.0138187		MYOM3	218.498	-3.20725	0.847467	-3.78452	0.000154007	0.00762045		VWA5A	64.1837	-1.53847	0.337067	-4.56428	5.012e-06	0.000208369
								FAM83H	10.3047	-1.06107	0.183205	-5.79173	6.96647e-09	8.36616e-07		LOC102154212	50.005	-3.20993	0.602118	-5.33107	9.76357e-08	7.41543e-05		CHN2	8.39415	-1.53902	0.448319	-3.43286	0.000597255	0.010827
								HSPB1	5.37907	-1.06405	0.262241	-4.05751	4.95993e-05	0.00110556		SMPX	224.437	-3.27474	1.04057	-3.14706	0.00164919	0.0337941		SLC40A1	29.2726	-1.56185	0.417246	-3.74324	0.000181659	0.00421494
								SLC30A1	2.2795	-1.06616	0.361667	-2.9479	0.00319944	0.0257729		COX6A2	45.664	-3.28371	0.821223	-3.99856	6.37293e-05	0.0044123		ZDHHC14	18.5505	-1.56663	0.545836	-2.87015	0.00410275	0.0452849
								ALKBH3	2.78502	-1.07026	0.40106	-2.66857	0.00761754	0.0488029		ASB5	196.106	-3.3123	0.846153	-3.91454	9.05758e-05	0.00548714		SH3BGRL2	27.798	-1.57012	0.480186	-3.26981	0.00107619	0.0168646
								ADA	2.1384	-1.07034	0.379937	-2.81715	0.00484513	0.0351773		LOC102151554	16.4377	-3.3196	1.0182	-3.26027	0.00111307	0.0302335		LOC111092895	12.7402	-1.57085	0.514301	-3.05433	0.00225561	0.0310674
								RAP1B	5.24342	-1.07062	0.269003	-3.97996	6.89272e-05	0.00142818		EEF1A2	1315.8	-3.3459	0.743344	-4.50115	6.75871e-06	0.00102816		FLT4	60.439	-1.57456	0.295449	-5.32937	9.85554e-08	6.62684e-06
								LOC111096307	762.007	-1.07124	0.188194	-5.69222	1.25396e-08	1.17129e-06		NEB	1895.87	-3.38226	0.903647	-3.7429	0.00018191	0.00848764		PDLIM3	26.0562	-1.57495	0.444334	-3.54452	0.000393322	0.00766804
								RTRAF	6.11122	-1.07154	0.295055	-3.63167	0.000281598	0.00413232		CA3	4291.12	-3.41245	1.05637	-3.23035	0.0012364	0.0281203		ACKR3	23.5339	-1.57502	0.39905	-3.94693	7.91588e-05	0.00212471
								OVCH2	2.50197	-1.07201	0.382249	-2.80447	0.00503998	0.0362195		LOC111094886	34.7007	-3.44417	0.626118	-5.50083	3.77997e-08	4.24412e-05		CYP26B1	34.2224	-1.57702	0.409009	-3.8557	0.000115398	0.0028613
								ADAMTSL4	28.195	-1.07214	0.266097	-4.02914	5.59819e-05	0.00121335		MAPK12	59.1882	-3.44668	1.05712	-3.26043	0.00111245	0.0261556		GM2A	20.8912	-1.58414	0.439198	-3.60689	0.000309891	0.00645191
								LOC119873340	17.11	-1.07223	0.4045	-2.65076	0.00803118	0.0487058		TNNI1	640.766	-3.5041	0.76015	-4.60975	4.03162e-06	0.000712601		LOC479761	6.57888	-1.59572	0.535373	-2.98058	0.00287701	0.0368538
								LOC119866817	50.2396	-1.07266	0.236049	-4.54423	5.5136e-06	0.000167637		CIDEC	59.9075	-3.52451	0.725043	-4.86111	1.16728e-06	0.000337254		APBA1	15.5988	-1.6018	0.48013	-3.33619	0.000849354	0.0140624
								LOC111097795	22.4915	-1.07402	0.195857	-5.48368	4.16573e-08	3.13225e-06		TNNT1	3033.53	-3.5269	0.99202	-3.55527	0.00037759	0.0134429		IGFBP3	122.247	-1.60719	0.52897	-3.03834	0.00237889	0.0302037
								SSTR1	3.77628	-1.07748	0.386936	-2.78466	0.00535846	0.0378534		PPP1R27	44.4726	-3.55296	0.901938	-3.93925	8.17367e-05	0.00523455		FAM107A	33.697	-1.60883	0.47885	-3.35979	0.000780025	0.0132133
								PDHA1	19.9969	-1.08031	0.248489	-4.34751	1.37692e-05	0.000417654		TNNC1	1073.42	-3.57776	0.788124	-4.53959	5.63645e-06	0.000900872		DENND2A	62.5266	-1.61488	0.281245	-5.7419	9.36219e-09	8.22562e-07
								SNX10	12.9431	-1.08058	0.390127	-2.76981	0.00560885	0.039129		MYOZ3	77.1749	-3.6235	0.850956	-4.25815	2.06125e-05	0.00213574		MTUS2	8.29865	-1.61967	0.459468	-3.52509	0.000423333	0.00815659
								CACNA2D1	1.73022	-1.08081	0.361147	-2.99272	0.00276505	0.0233122		TTN	6519	-3.65324	1.21714	-3.0015	0.00268657	0.0453394		CXCL12	22.5906	-1.63148	0.386278	-4.22359	2.40442e-05	0.000792198
								TMEM43	9.29592	-1.08367	0.247688	-4.37515	1.21349e-05	0.000381456		TMEM182	70.8214	-3.65866	1.19798	-3.05402	0.00225797	0.0407248		S1PR1	16.5559	-1.63663	0.436382	-3.75046	0.000176513	0.00412459
								LOC119864774	3.36905	-1.08493	0.319434	-3.39641	0.000682749	0.00770848		MYADML2	6.18363	-3.66282	1.20582	-3.03762	0.00238458	0.0484448		GALNT18	12.39	-1.63943	0.503146	-3.25836	0.00112058	0.0173948
								RWDD2B	2.32243	-1.08515	0.355596	-3.05163	0.00227601	0.0201856		CA15	132.847	-3.70242	0.607432	-6.09519	1.09306e-09	2.73702e-06		PALM	36.853	-1.64162	0.385526	-4.25813	2.06147e-05	0.000686065
								LOC111095973	1.79743	-1.08562	0.397148	-2.73355	0.00626557	0.040651		C5H1orf87	6.83459	-3.74166	1.16374	-3.21519	0.00130359	0.0289696		EXPH5	31.9066	-1.64195	0.492325	-3.33509	0.000852705	0.0141001
								DHDDS	1.59821	-1.08841	0.356653	-3.05174	0.00227515	0.0201856		DES	3429.86	-3.8015	0.803208	-4.73289	2.21344e-06	0.000496339		PNPLA2	29.1992	-1.64267	0.365097	-4.49927	6.81881e-06	0.000267456
								LOC102152343	2.10452	-1.08908	0.364793	-2.98548	0.00283132	0.0226819		PYGM	1239.23	-3.86703	0.767129	-5.04092	4.63305e-07	0.000178479		SYNE3	49.3446	-1.6504	0.244977	-6.73694	1.61752e-11	2.78294e-09
								LOC119877538	34.8242	-1.08954	0.383592	-2.84037	0.00450613	0.0319842		MYO18B	162.873	-3.87803	1.00247	-3.86847	0.000109519	0.00609411		SELENOP	406.63	-1.65107	0.232508	-7.10112	1.2375e-12	2.6736e-10
								MYO1E	3.7964	-1.08963	0.306887	-3.55058	0.000384379	0.00530958		RPL3L	144.352	-3.88254	0.861249	-4.50804	6.54303e-06	0.00101343		CA12	23.9711	-1.65969	0.490477	-3.38382	0.000714853	0.0123798
								TMC3	5.70226	-1.08997	0.272524	-3.99956	6.34608e-05	0.00132895		MYH2	815.547	-3.92385	0.970103	-4.04477	5.23741e-05	0.00395969		FAIM2	13.5507	-1.664	0.588015	-2.82987	0.00465673	0.0498546
								LOC119866608	8.11275	-1.0901	0.273697	-3.98287	6.80886e-05	0.00126547		MYOZ1	426.337	-4.09415	0.884933	-4.62651	3.71872e-06	0.000673133		PDE2A	18.148	-1.66473	0.48941	-3.4015	0.000670176	0.0117294
								SNX19	30.8256	-1.09149	0.265592	-4.10964	3.96281e-05	0.000934635		FBXO40	37.1554	-4.10179	1.1292	-3.63245	0.000280738	0.0113995		PI16	339.015	-1.67899	0.471004	-3.5647	0.000364275	0.00725194
								LOC111097173	1.71718	-1.0925	0.385727	-2.83231	0.00462126	0.0325844		XIRP1	482.052	-4.11104	1.199	-3.42873	0.000606417	0.0180412		MCUB	17.3606	-1.67961	0.46483	-3.61337	0.000302237	0.00633257
								FBN1	9.97983	-1.09268	0.280325	-3.89789	9.70339e-05	0.00186296		MYOZ2	76.6019	-4.17173	1.10399	-3.77876	0.000157608	0.00766856		LRRN4CL	19.1046	-1.67961	0.363519	-4.62042	3.82969e-06	0.000164939
								CEBPD	41.153	-1.09284	0.239092	-4.57077	4.85932e-06	0.000179841		ADPRHL1	76.6195	-4.21159	1.27396	-3.30591	0.000946694	0.0238243		KREMEN1	46.5002	-1.69474	0.267203	-6.34252	2.26043e-10	3.10315e-08
								MCF2L	3.61498	-1.09682	0.29574	-3.70874	0.000208291	0.0032255		LOC102154958	18.4025	-4.24682	0.994538	-4.27014	1.9535e-05	0.00249403		PPP1R16B	11.6981	-1.69787	0.4628	-3.66869	0.000243794	0.00534601
								LOC612325	2.34561	-1.09782	0.3074	-3.57129	0.000355229	0.00467474		PLIN1	196.104	-4.28998	0.654164	-6.55796	5.45498e-11	2.73185e-07		ATF3	17.6596	-1.70599	0.444437	-3.83854	0.000123769	0.00299845
								LOC119865233	1.94838	-1.09912	0.407971	-2.69411	0.00705758	0.0446233		STRIT1	68.5249	-4.3123	1.10647	-3.89734	9.72545e-05	0.00568829		FOXO1	43.5331	-1.71154	0.276591	-6.18799	6.09364e-10	7.72193e-08
								PRMT2	1.45432	-1.10089	0.407921	-2.69878	0.00695948	0.0457206		MYH7	5422.92	-4.39942	0.890349	-4.94123	7.76332e-07	0.000265082		PI15	34.8308	-1.72914	0.369851	-4.67525	2.93597e-06	0.000131163
								ZNF638	6.33328	-1.10314	0.287362	-3.83886	0.000123606	0.00222433		SMTNL1	118.524	-4.57212	1.41545	-3.23017	0.00123719	0.0281203		KLHL3	32.5104	-1.76017	0.347546	-5.06456	4.09336e-07	2.25717e-05
								JPH3	3.93945	-1.10374	0.285693	-3.86338	0.00011183	0.00206289		MYLK2	70.9504	-4.57396	1.13749	-4.0211	5.79273e-05	0.00416349		PTGES	9.01372	-1.76103	0.477756	-3.68604	0.000227769	0.00508775
								LOC111090047	6.55875	-1.10436	0.244314	-4.52023	6.17729e-06	0.000183807		LMOD3	164.99	-4.57643	1.47485	-3.10299	0.00191578	0.0367595		ZFP36	99.3997	-1.76162	0.304361	-5.78792	7.12615e-09	6.52192e-07
								LAMA4	5.56557	-1.10441	0.329287	-3.35395	0.000796664	0.00925749		TRARG1	47.2812	-4.62783	0.902063	-5.13027	2.89327e-07	0.000131723		FLNC	79.0065	-1.78041	0.34011	-5.23482	1.65149e-07	1.06691e-05
								FXYD4	1.49095	-1.10622	0.389167	-2.84252	0.00447586	0.0330466		LMOD2	358.491	-4.66617	1.12796	-4.13684	3.52128e-05	0.00302637		SYT16	20.9644	-1.78457	0.532895	-3.34881	0.000811584	0.0135907
								LOC102155053	1.38138	-1.10837	0.402652	-2.75268	0.00591104	0.0390422		JSRP1	8.49437	-4.75832	1.60816	-2.95885	0.00308785	0.0495192		ACER3	14.8843	-1.79401	0.459414	-3.905	9.42247e-05	0.00241996
								FRRS1	2.52356	-1.10936	0.374729	-2.96044	0.00307197	0.0250548		MYL1	2231.03	-4.97659	1.64654	-3.02245	0.00250739	0.0435503		SYBU	10.7824	-1.80125	0.490768	-3.67027	0.00024229	0.00533079
								LIPJ	17.33	-1.11022	0.238009	-4.6646	3.0922e-06	0.000122946		ABRA	76.0561	-4.97888	1.00735	-4.94255	7.71092e-07	0.000265082		MTARC1	8.5437	-1.80202	0.542653	-3.32076	0.000897724	0.0146788
								LOC100688768	4.50702	-1.11135	0.368043	-3.01963	0.00253085	0.0208178		WDR88	7.64176	-5.00175	1.02112	-4.89828	9.66796e-07	0.000301055		PIR	33.3111	-1.81124	0.605235	-2.99262	0.00276597	0.0338466
								WWOX	5.42536	-1.1119	0.344843	-3.22436	0.00126253	0.0129997		MYL2	1657.4	-5.10379	1.58496	-3.22014	0.0012813	0.0287227		ECSCR	23.0122	-1.81639	0.40711	-4.46167	8.13248e-06	0.000308576
								TOMM22	1.54416	-1.11253	0.370779	-3.00053	0.00269513	0.0229018		CKM	6609.79	-5.15184	1.19369	-4.31591	1.5895e-05	0.00179554		HSPB8	28.1214	-1.81978	0.417396	-4.35983	1.30161e-05	0.000461482
								C3	10.0591	-1.11306	0.345259	-3.22385	0.00126479	0.0130003		NRAP	2534.28	-5.17469	1.10022	-4.70331	2.55978e-06	0.000526824		MAN1A1	202.994	-1.82605	0.216498	-8.43449	3.32653e-17	1.82668e-14
								LOC111092079	36.4013	-1.11336	0.289386	-3.84732	0.000119419	0.0019637		MYOM2	1196.63	-5.20449	1.02015	-5.10168	3.36645e-07	0.000138485		FOS	188.229	-1.84762	0.409869	-4.50783	6.54955e-06	0.000258433
								RIOK3	7.40174	-1.11404	0.286226	-3.89218	9.93493e-05	0.00189875		ACTN2	3770.93	-5.21628	1.1079	-4.70828	2.49821e-06	0.000526824		EFEMP1	159.037	-1.84844	0.250934	-7.36621	1.75542e-13	4.44897e-11
								LOC119872477	578.533	-1.11412	0.288686	-3.85929	0.000113718	0.00189401		MYL3	280.88	-5.34258	1.48821	-3.58993	0.000330762	0.0123616		TRNAG-CCC_1	292.747	-1.852	0.46001	-4.026	5.67331e-05	0.00160821
								CD99L2	2.63485	-1.11451	0.326179	-3.41687	0.00063345	0.00775762		APOBEC2	374.072	-5.37164	1.52132	-3.53091	0.000414131	0.0142378		RAB27B	9.74986	-1.85524	0.653534	-2.83878	0.00452857	0.0490403
								LOC111095976	83.5999	-1.11683	0.320403	-3.48569	0.000490864	0.00602639		MYH1	1008.5	-6.16376	1.20996	-5.09417	3.50268e-07	0.000138485		ECM2	112.569	-1.85565	0.252379	-7.35262	1.94361e-13	4.7435e-11
								EMP3	2.08407	-1.11735	0.360311	-3.10109	0.00192811	0.0180525		CSRP3	679.446	-6.17605	1.80062	-3.42997	0.00060365	0.0179945		SLC27A6	14.3953	-1.87029	0.615802	-3.03716	0.00238815	0.030292
								ARFGAP3	4.75983	-1.11815	0.297214	-3.76211	0.000168484	0.00276939		CAV3	116.453	-6.4021	2.07887	-3.0796	0.0020728	0.0386373		GYPC	8.49201	-1.8716	0.477979	-3.91566	9.01575e-05	0.00235284
								SPSB1	1.66701	-1.12064	0.409573	-2.73612	0.00621688	0.0423662		LOC100856429	19.2886	-6.91493	1.76203	-3.92441	8.6941e-05	0.0061097		LOC119863990	7.42357	-1.87212	0.651636	-2.87296	0.00406649	0.0478075
								PLCXD3	3.88656	-1.1208	0.389716	-2.87593	0.00402843	0.0305088										SPNS2	5.87653	-1.87232	0.553231	-3.38433	0.000713528	0.0123731
								LOC102152134	9.09602	-1.12237	0.232046	-4.83684	1.31922e-06	5.33605e-05										EDARADD	11.4375	-1.87518	0.500679	-3.74528	0.000180193	0.00418829
								FAM43A	6.47762	-1.12518	0.250403	-4.49346	7.00756e-06	0.000245452										OCIAD2	16.8723	-1.89303	0.494732	-3.82637	0.000130047	0.00313898
								LOC119871771	7.41088	-1.12542	0.38859	-2.89617	0.00377751	0.0281929										ABCA6	111.125	-1.89367	0.539252	-3.51167	0.000445303	0.00849299
								CDON	1.82485	-1.12747	0.389395	-2.89544	0.00378631	0.0293165										ABCA8	111.724	-1.89756	0.479744	-3.95535	7.64221e-05	0.00207236
								LOC111095460	3.43053	-1.12773	0.353408	-3.19102	0.00141773	0.0134001										UST	45.5314	-1.89955	0.256268	-7.41236	1.24075e-13	3.20623e-11
								ARHGEF26	27.8091	-1.12852	0.228844	-4.93142	8.16328e-07	4.23232e-05										KANK3	12.501	-1.90443	0.470944	-4.04386	5.25794e-05	0.00153801
								FOXRED2	3.95129	-1.12934	0.345782	-3.26604	0.00109061	0.0117034										PLXDC1	86.1293	-1.91151	0.305931	-6.24819	4.15249e-10	5.31317e-08
								JUN	13.0498	-1.13288	0.208866	-5.42396	5.82933e-08	4.60439e-06										TPPP3	18.5253	-1.91552	0.523082	-3.66199	0.000250266	0.00546975
								LOC111090482	5.10033	-1.13319	0.406791	-2.78569	0.00534135	0.0361969										SLC4A4	34.2866	-1.93043	0.37266	-5.18012	2.21738e-07	1.36555e-05
								LOC119869724	49.4595	-1.13419	0.3053	-3.71499	0.000203214	0.00300362										LOC102156217	12.8535	-1.93559	0.609497	-3.17572	0.00149464	0.0235329
								LOC119864973	2.78141	-1.13433	0.39306	-2.88589	0.00390305	0.0288447										GALNT16	23.0369	-1.93752	0.44379	-4.36585	1.26627e-05	0.000452254
								TOM1	1.4057	-1.1383	0.420354	-2.70796	0.00676974	0.0449622										PLXNA4	44.8365	-1.94399	0.336046	-5.78488	7.25637e-09	6.59529e-07
								ATP6V1FNB	34.8224	-1.13858	0.211096	-5.39363	6.90495e-08	5.31371e-06										MGLL	51.1156	-1.94764	0.280482	-6.94389	3.81435e-12	7.39255e-10
								PPP2R1B	262.109	-1.13997	0.241625	-4.71794	2.38247e-06	9.80394e-05										YPEL4	3.15027	-1.94795	0.67059	-2.90483	0.0036745	0.0418912
								ALDH3A2	1.80826	-1.14089	0.382384	-2.98363	0.00284851	0.0236752										FGL2	246.131	-1.99056	0.391565	-5.08361	3.70333e-07	2.06773e-05
								LOC111096602	30.0222	-1.14175	0.283473	-4.0277	5.63243e-05	0.0010835										AGPAT3	23.1683	-1.99122	0.449444	-4.43041	9.40528e-06	0.000347205
								PREP	3.02838	-1.14204	0.352012	-3.24432	0.0011773	0.0123161										MEDAG	65.3276	-1.99869	0.283199	-7.05754	1.69476e-12	3.52005e-10
								LOC119868028	123.086	-1.14412	0.191855	-5.96344	2.46985e-09	2.96398e-07										RGS22	13.6163	-2.00356	0.628052	-3.19012	0.00142212	0.0209804
								LOC119866876	1.81368	-1.14522	0.381841	-2.99921	0.0027068	0.0219609										LTBP4	146.324	-2.01515	0.344572	-5.84826	4.96736e-09	4.7097e-07
								POLE2	7.48008	-1.14555	0.252719	-4.5329	5.81792e-06	0.000209685										STMN3	6.88856	-2.01704	0.582401	-3.46332	0.00053356	0.00990393
								NOVA1	1.4533	-1.14727	0.376295	-3.04887	0.00229708	0.0203265										PARD6G	6.74963	-2.027	0.556524	-3.64225	0.000270269	0.00582005
								TEAD4	1.6436	-1.14754	0.331848	-3.45803	0.000544149	0.00693834										PLPP3	175.777	-2.03344	0.285942	-7.11138	1.14888e-12	2.56628e-10
								PLXDC1	3.68532	-1.14853	0.356598	-3.22079	0.00127838	0.013117										MAMDC2	16.9695	-2.05451	0.440656	-4.66239	3.12555e-06	0.000138692
								C3AR1	3.4654	-1.14926	0.311282	-3.69203	0.000222473	0.00339156										CD36	39.1067	-2.0548	0.379107	-5.42011	5.95639e-08	4.33697e-06
								C1QTNF7	2.61633	-1.15035	0.377262	-3.04922	0.00229437	0.0203179										PELI2	7.57245	-2.05576	0.669809	-3.06917	0.00214652	0.0279812
								GPD1L	2.00013	-1.15226	0.388721	-2.96424	0.00303428	0.0248658										TMOD1	6.25578	-2.06156	0.647205	-3.18533	0.00144591	0.0212238
								MBOAT1	1.59924	-1.15464	0.359487	-3.21192	0.00131851	0.0134118										TGFBR3	310.396	-2.06188	0.306167	-6.73449	1.64507e-11	2.78294e-09
								DYM	1.35353	-1.15514	0.424837	-2.71902	0.00654761	0.0439582										FOSB	80.7722	-2.06632	0.5336	-3.87242	0.000107759	0.00270506
								LOC119869359	71.4468	-1.15522	0.24006	-4.81222	1.49266e-06	5.8801e-05										ITIH5	78.1	-2.07201	0.392682	-5.27657	1.31628e-07	8.64265e-06
								LOC102154826	3.65336	-1.15547	0.405935	-2.84643	0.00442126	0.0316042										PPL	242.016	-2.08578	0.25799	-8.08475	6.22915e-16	2.56544e-13
								MRPS33	2.2013	-1.15604	0.358341	-3.2261	0.00125491	0.0129553										CELF2	85.509	-2.10181	0.275852	-7.61933	2.55003e-14	7.81556e-12
								LOC111093520	27.0358	-1.1567	0.333953	-3.46367	0.000532863	0.00636101										FAM167A	6.86922	-2.10779	0.614133	-3.43214	0.000598834	0.0108407
								EMILIN2	3.0521	-1.1572	0.348661	-3.31899	0.00090344	0.0101845										GREM1	87.1676	-2.12633	0.547541	-3.88342	0.000103	0.00261547
								LOC119870939	39.3468	-1.15848	0.283434	-4.08731	4.36398e-05	0.000885551										PAMR1	22.3036	-2.1292	0.516707	-4.12071	3.77702e-05	0.00116302
								ZCCHC17	7.35313	-1.15889	0.290701	-3.98653	6.7047e-05	0.00139327										PEPD	43.1501	-2.13042	0.357302	-5.96251	2.48393e-09	2.70543e-07
								LOC111094336	14.0696	-1.15923	0.273026	-4.24584	2.17774e-05	0.000513838										F8	15.2804	-2.13906	0.529348	-4.04092	5.32411e-05	0.00154552
								C2CD3	4.1763	-1.15927	0.309033	-3.75129	0.000175928	0.00284583										USP45	6.2203	-2.14169	0.706273	-3.03239	0.00242629	0.0305699
								DCUN1D4	1.67834	-1.15975	0.388739	-2.98337	0.00285091	0.0236785										ABCA9	131.004	-2.14393	0.41597	-5.15404	2.54935e-07	1.51342e-05
								HMGCS1	3.27567	-1.16184	0.395198	-2.93988	0.00328338	0.0262693										CLIC5	15.988	-2.15124	0.477923	-4.50123	6.75604e-06	0.000265785
								APPL1	5.00382	-1.16443	0.255651	-4.55477	5.24421e-06	0.000192271										PGAP4	6.52107	-2.15339	0.650331	-3.31122	0.000928911	0.0150155
								TMEM232	7.23596	-1.16476	0.36285	-3.21004	0.00132719	0.0134768										METTL24	18.8008	-2.15839	0.635114	-3.39842	0.000677759	0.0118464
								PTPN13	13.863	-1.16498	0.255903	-4.55241	5.30349e-06	0.000193241										LOC111093466	7.08091	-2.1635	0.713972	-3.03023	0.00244367	0.0329325
								LOC119869996	1.26869	-1.16603	0.429716	-2.7135	0.00665774	0.0426371										EPB41L3	36.4074	-2.16461	0.319022	-6.78514	1.15975e-11	2.09375e-09
								TMEM186	3.11417	-1.16781	0.351122	-3.32593	0.000881256	0.0100111										PTGS1	8.16875	-2.17121	0.597231	-3.63547	0.000277477	0.00591727
								LONRF3	22.8234	-1.16816	0.285643	-4.08958	4.32151e-05	0.00100514										HMCN1	247.883	-2.18993	0.254889	-8.59168	8.57086e-18	7.05971e-15
								LOC119873755	8.92486	-1.16819	0.34556	-3.38056	0.000723383	0.0080347										OLFML1	47.8709	-2.19747	0.335669	-6.54652	5.88922e-11	9.13662e-09
								LOC119872052	35.3453	-1.1683	0.291871	-4.00279	6.26007e-05	0.00118379										ABI3BP	297.665	-2.2027	0.463103	-4.7564	1.97072e-06	9.27575e-05
								FAHD1	2.85506	-1.16893	0.284286	-4.11179	3.92596e-05	0.000927803										C1QTNF7	14.2671	-2.21219	0.497976	-4.44236	8.8978e-06	0.000331254
								MEAF6	2.05385	-1.17002	0.405295	-2.88683	0.00389143	0.0297972										BTBD8	20.6918	-2.22394	0.585113	-3.80087	0.000144189	0.00345502
								LOC119873566	1.19725	-1.17122	0.434169	-2.69762	0.00698375	0.0442727										ENDOU	14.4149	-2.22694	0.619459	-3.59497	0.000324428	0.00667027
								PERP	4.48328	-1.17188	0.363428	-3.22452	0.00126186	0.0129997										TTN	11.9668	-2.22997	0.660242	-3.37751	0.000731461	0.0126012
								LOC119866606	1.95617	-1.17498	0.408181	-2.87859	0.00399458	0.0293178										ANK2	91.5962	-2.23317	0.260445	-8.57442	9.95876e-18	7.29147e-15
								LOC119864630	20.5316	-1.17531	0.384052	-3.06029	0.00221124	0.0189456										TPPP	45.6513	-2.23611	0.432322	-5.17231	2.31212e-07	1.41727e-05
								FAM204A	1.74108	-1.17586	0.39056	-3.01069	0.00260655	0.022408										ROBO2	41.7155	-2.24458	0.402562	-5.57575	2.4647e-08	1.93347e-06
								LOC111092714	1.04334	-1.17629	0.430598	-2.73175	0.00629988	0.0408444										AFF3	33.3633	-2.24507	0.62262	-3.60585	0.000311133	0.00646754
								PDS5B	1.20603	-1.1763	0.420965	-2.79429	0.00520138	0.0370551										ADAMTSL1	39.4755	-2.24618	0.434727	-5.16688	2.3804e-07	1.44568e-05
								CLCNKA	52.1444	-1.17802	0.27063	-4.35289	1.34354e-05	0.000411773										CAVIN2	41.7521	-2.24958	0.406392	-5.53549	3.10361e-08	2.42026e-06
								NKPD1	3.38111	-1.18009	0.411127	-2.87037	0.00409996	0.0309311										ADM	19.2312	-2.26918	0.49399	-4.59357	4.35737e-06	0.000184649
								DMAC2L	0.957841	-1.18167	0.439331	-2.68971	0.00715144	0.0465773										CCIN	3.96307	-2.27737	0.771959	-2.95012	0.00317648	0.037519
								TRIM16	1.11702	-1.18461	0.423295	-2.79854	0.00513337	0.0366371										TMEM236	7.59724	-2.28262	0.61895	-3.68788	0.000226126	0.00505962
								COP1	3.12409	-1.18765	0.296945	-3.99956	6.34599e-05	0.00132895										GNG4	6.89731	-2.28549	0.774976	-2.94911	0.00318691	0.037601
								ZBTB2	3.77897	-1.18768	0.305151	-3.8921	9.93821e-05	0.00189875										RIPOR3	10.5351	-2.28725	0.628585	-3.63873	0.000273985	0.00586096
								LOC119877792	1.21613	-1.18927	0.40345	-2.94774	0.00320107	0.024821										SLC43A1	17.4035	-2.29062	0.421876	-5.42959	5.64839e-08	4.13556e-06
								LOC111093353	1765.4	-1.19026	0.289253	-4.11495	3.87258e-05	0.000807539										LOC119868054	9.41401	-2.29654	0.572699	-4.01003	6.071e-05	0.0018591
								MED12L	8.98895	-1.19033	0.295014	-4.03484	5.46396e-05	0.00119173										GFRA2	7.79352	-2.31402	0.632717	-3.65727	0.000254918	0.00555299
								LOC102151805	124.52	-1.19146	0.26719	-4.45922	8.22589e-06	0.000235113										ZBTB16	162.952	-2.315	0.29703	-7.79385	6.50002e-15	2.19651e-12
								KLHDC9	2.31667	-1.19157	0.35916	-3.31765	0.000907779	0.0102236										EFCC1	7.72449	-2.33275	0.647129	-3.60476	0.000312439	0.00647427
								MAP7D3	3.7322	-1.19532	0.351648	-3.3992	0.000675843	0.00817471										PROS1	26.8218	-2.33363	0.436365	-5.34789	8.89873e-08	6.10814e-06
								CLIC5	8.09244	-1.19578	0.30896	-3.87035	0.00010868	0.00201426										CD55	93.5686	-2.36297	0.586168	-4.03122	5.54891e-05	0.00159224
								CAMK2G	0.838083	-1.19813	0.444482	-2.69556	0.00702701	0.0459961										CD34	186.501	-2.38214	0.315217	-7.55716	4.11966e-14	1.21328e-11
								RRAGB	3.43638	-1.19934	0.333027	-3.60133	0.000316599	0.00454951										PTX3	41.6935	-2.39845	0.754231	-3.18	0.00147276	0.021447
								LOC119868058	2.15527	-1.1995	0.386392	-3.10436	0.00190693	0.0169973										WIPF3	10.8731	-2.43575	0.713723	-3.41275	0.000643118	0.0113781
								SMARCAD1	5.5152	-1.20042	0.312174	-3.84536	0.000120376	0.00217286										GSC	12.8706	-2.44959	0.63247	-3.87305	0.00010748	0.00270319
								HPCA	2.0926	-1.20057	0.363885	-3.2993	0.000969246	0.0107209										SLC16A7	39.7651	-2.46501	0.287268	-8.58088	9.41508e-18	7.29147e-15
								PIGT	5.22615	-1.20397	0.417883	-2.88111	0.00396275	0.0301277										PRSS12	6.01518	-2.46802	0.807365	-3.05688	0.00223651	0.0289254
								ATXN7L1	1.68166	-1.204	0.408273	-2.949	0.00318803	0.0256986										SEMA3B	29.3785	-2.47909	0.405182	-6.11846	9.44825e-10	1.14237e-07
								STRA8	11.3877	-1.20496	0.300425	-4.01085	6.05015e-05	0.00129462										STRIP2	5.48184	-2.48178	0.861752	-2.87992	0.00397771	0.0445389
								LOC111098324	472.889	-1.20508	0.197892	-6.08958	1.13207e-09	1.50841e-07										SH3RF2	9.75916	-2.48821	0.811384	-3.06663	0.00216488	0.0281647
								MAP3K4	8.9083	-1.20537	0.292714	-4.1179	3.82334e-05	0.000909028										GFPT2	130.041	-2.48947	0.33826	-7.35963	1.84418e-13	4.58574e-11
								LOC119867335	5.33174	-1.20579	0.326461	-3.69352	0.000221172	0.00320117										FOXP2	16.1351	-2.48994	0.625738	-3.97921	6.91438e-05	0.00189727
								ABLIM3	1.62094	-1.20626	0.34614	-3.48488	0.00049235	0.00644618										ANO2	5.7831	-2.49022	0.795707	-3.12957	0.00175065	0.0245183
								PKIG	2.86055	-1.20681	0.338451	-3.56568	0.000362907	0.00510282										LOC119867047	35.7666	-2.4911	0.413657	-6.02214	1.72126e-09	2.20865e-07
								LOC111095785	46.0002	-1.20712	0.243559	-4.95619	7.18903e-07	3.23257e-05										EMX2	17.4316	-2.51582	0.392143	-6.41556	1.40306e-10	1.98828e-08
								EPB41L3	4.75603	-1.20784	0.311487	-3.87767	0.00010546	0.0019701										DGAT2	3.92867	-2.52571	0.858239	-2.9429	0.00325156	0.038062
								ZNF22	9.89949	-1.21151	0.262241	-4.61984	3.84044e-06	0.000146867										CRYM	10.4556	-2.53277	0.797428	-3.17618	0.0014923	0.0217045
								TMEM52	92.9899	-1.21656	0.213231	-5.70536	1.16095e-08	1.28899e-06										AR	8.61157	-2.54201	0.593124	-4.2858	1.8208e-05	0.000626535
								TMEM252	35.3863	-1.21697	0.228811	-5.31868	1.04523e-07	7.59339e-06										CFD	88.2383	-2.56517	0.288711	-8.88489	6.39814e-19	6.48624e-16
								MPRIP	16.7671	-1.21722	0.271333	-4.48609	7.25427e-06	0.00025259										PAQR7	5.04049	-2.57718	0.773912	-3.33007	0.000868231	0.014299
								LOC119872612	4.53749	-1.21752	0.372301	-3.27026	0.0010745	0.0108715										FRMD3	25.6296	-2.5799	0.445225	-5.7946	6.84849e-09	6.31162e-07
								SEC22B	1.66287	-1.21808	0.439513	-2.77143	0.005581	0.0389809										LGALSL	2.95895	-2.58027	0.863956	-2.98658	0.00282121	0.034341
								FCRL1	4.33764	-1.21866	0.377471	-3.22848	0.0012445	0.0128704										ILDR2	5.76954	-2.58616	0.861974	-3.00028	0.00269734	0.0332226
								IMPA2	2.60444	-1.2188	0.386362	-3.15454	0.00160749	0.0157529										EEF1A2	7.40829	-2.5915	0.798578	-3.24514	0.00117392	0.0180737
								CREB3L3	1.28803	-1.22171	0.423665	-2.88368	0.00393064	0.0300114										BAIAP3	8.67916	-2.59279	0.507065	-5.11333	3.16533e-07	1.82165e-05
								LOC111090730	10.4467	-1.22174	0.267383	-4.56926	4.89447e-06	0.000153447										FMN2	12.0142	-2.59578	0.486421	-5.3365	9.47589e-08	6.43726e-06
								ZDHHC17	2.32858	-1.22185	0.395304	-3.09091	0.00199542	0.0184914										LYVE1	57.1587	-2.59995	0.504245	-5.15612	2.52114e-07	1.50344e-05
								MAFF	1.79122	-1.22814	0.380273	-3.22964	0.00123947	0.0128296										MS4A2	5.85916	-2.62407	0.835441	-3.14094	0.00168405	0.0237117
								LOC119870957	1350.81	-1.2288	0.233852	-5.25459	1.48356e-07	8.75685e-06										LOC119876216	5.28041	-2.63158	0.833067	-3.15891	0.0015836	0.0243592
								CEBPG	9.423	-1.23301	0.259205	-4.75687	1.96621e-06	8.44538e-05										ADGRG2	7.97361	-2.63405	0.810629	-3.24939	0.00115654	0.0178479
								ILDR2	1.85642	-1.23422	0.440797	-2.79998	0.00511064	0.0365636										AHRR	4.38338	-2.6361	0.844681	-3.12082	0.0018035	0.0248623
								LOC119871092	4.4231	-1.23469	0.44938	-2.74754	0.00600437	0.039465										TNFAIP8L3	21.6181	-2.65125	0.462222	-5.73588	9.70096e-09	8.46682e-07
								FIS1	1.86054	-1.23843	0.372638	-3.32341	0.000889252	0.0100728										BMP4	7.45593	-2.65483	0.655747	-4.04855	5.15351e-05	0.00151942
								LOC119873278	221.448	-1.24101	0.265069	-4.68185	2.84298e-06	9.68377e-05										TENM2	11.4456	-2.66483	0.745772	-3.57325	0.000352581	0.00707255
								LOC111094523	2.32123	-1.24331	0.409491	-3.03623	0.0023956	0.0200326										VEGFD	6.77611	-2.6717	0.854789	-3.12557	0.00177463	0.0245929
								LOC102152642	31.6703	-1.24345	0.297275	-4.18284	2.87892e-05	0.000642475										ADGRG4	4.50165	-2.68225	0.893062	-3.00343	0.00266956	0.032942
								TRIOBP	1.09955	-1.24345	0.413763	-3.00523	0.00265376	0.0226813										FAM78B	16.8856	-2.6838	0.452604	-5.92968	3.03527e-09	3.20014e-07
								ERCC4	1.65312	-1.24356	0.369016	-3.36993	0.000751879	0.00887511										ISM1	137.651	-2.68545	0.308368	-8.70857	3.07745e-18	2.89698e-15
								LOC106557901	2.4222	-1.24476	0.394378	-3.15626	0.00159804	0.014782										LVRN	26.5842	-2.69941	0.525729	-5.1346	2.82745e-07	1.6488e-05
								DOHH	8.33019	-1.24788	0.423113	-2.94928	0.00318515	0.0256929										NNMT	6.03885	-2.70877	0.748213	-3.62031	0.000294249	0.00619473
								LOC119872164	324.181	-1.2479	0.201718	-6.18633	6.1583e-10	8.99956e-08										ALDH1L1	12.697	-2.71483	0.554875	-4.8927	9.94622e-07	4.89731e-05
								SARAF	8.02161	-1.24833	0.261182	-4.77955	1.75689e-06	7.71525e-05										SCN3A	12.5595	-2.71766	0.658141	-4.1293	3.63877e-05	0.00112889
								SYN2	67.9242	-1.25553	0.336711	-3.72882	0.000192379	0.00304725										IL1R2	11.1578	-2.72198	0.508015	-5.35807	8.41143e-08	5.86531e-06
								INKA2	10.057	-1.2564	0.269431	-4.66316	3.11393e-06	0.000122979										LOC111092892	2.97249	-2.72962	0.935587	-2.91754	0.003528	0.0428314
								LOC119863982	21.0408	-1.25654	0.262495	-4.78691	1.69371e-06	6.42087e-05										HAS2	24.1118	-2.7337	0.445336	-6.13852	8.32955e-10	1.01644e-07
								LOC119869766	2.10598	-1.25737	0.384796	-3.26763	0.0010845	0.010924										PRIMA1	4.98256	-2.74738	0.904922	-3.03604	0.00239711	0.0303181
								TSPAN11	2.43162	-1.2583	0.393097	-3.20099	0.00136954	0.0138591										NEB	36.5085	-2.75774	0.739085	-3.73129	0.000190503	0.00438157
								LOC102154481	3.72165	-1.2598	0.293724	-4.28906	1.79429e-05	0.00043879										CMA1	9.47817	-2.76684	0.781146	-3.54202	0.000397074	0.00771834
								LOC119866206	6.62908	-1.25985	0.286653	-4.39505	1.10745e-05	0.000295991										LOC119877537	25.1285	-2.7839	0.536388	-5.19009	2.10198e-07	1.46777e-05
								SYTL4	38.4862	-1.26085	0.290297	-4.34332	1.40344e-05	0.000424604										WIF1	25.1212	-2.78607	0.941385	-2.95954	0.00308097	0.0367126
								LOC119878096	1.49179	-1.2612	0.443711	-2.84239	0.00447773	0.031845										SMIM9	6.44975	-2.78665	0.647002	-4.30702	1.6547e-05	0.000573877
								ICMT	4.51436	-1.26494	0.31096	-4.06786	4.74473e-05	0.0010677										PROX1	46.2955	-2.79844	0.551197	-5.07703	3.83383e-07	2.12295e-05
								LOC119867207	4.92139	-1.26516	0.391876	-3.22846	0.00124459	0.0121223										ZNF385D	9.48141	-2.79931	0.588636	-4.75558	1.97875e-06	9.28041e-05
								LOC119876779	112.649	-1.26595	0.195085	-6.48923	8.6279e-11	1.77666e-08										TNFAIP6	15.689	-2.8083	0.655123	-4.28668	1.81363e-05	0.000625701
								YBX3	26.1932	-1.26689	0.229013	-5.53197	3.16655e-08	2.88893e-06										KLF4	203.334	-2.81383	0.284427	-9.89299	4.46503e-23	1.47112e-19
								GADD45A	2.51705	-1.26896	0.362695	-3.49869	0.000467555	0.00620367										SLC8A3	7.38016	-2.81592	0.585921	-4.80598	1.53993e-06	7.43396e-05
								PANK3	1.18581	-1.27068	0.455702	-2.7884	0.00529683	0.0375759										SLC14A1	6.92368	-2.83893	0.605159	-4.69122	2.71586e-06	0.000122576
								LOC106559017	4.22699	-1.27323	0.334625	-3.80495	0.000141831	0.00224661										SDK1	71.3578	-2.8431	0.380089	-7.48009	7.42739e-14	2.0519e-11
								LOC119869807	511.458	-1.27463	0.196945	-6.472	9.67169e-11	1.94734e-08										LOC478381	3.19791	-2.84793	0.894844	-3.18259	0.00145962	0.0231153
								LOC119869553	49.0468	-1.2758	0.195027	-6.54164	6.08491e-11	1.32849e-08										KCNT2	11.1953	-2.85426	0.69067	-4.13259	3.58701e-05	0.00112022
								LOC119865345	5.07633	-1.27625	0.267933	-4.76333	1.90422e-06	7.0421e-05										MAOB	18.1225	-2.86335	0.482767	-5.93113	3.00864e-09	3.19765e-07
								CCDC80	78.2182	-1.27649	0.244794	-5.21456	1.84254e-07	1.21145e-05										LAPTM4B	3.07277	-2.86839	0.928872	-3.08803	0.00201488	0.0267683
								TBC1D16	8.19859	-1.27672	0.318362	-4.01027	6.06497e-05	0.00129544										IL3RA	3.12409	-2.88179	0.978064	-2.94642	0.00321471	0.0378612
								LOC119876507	1.01973	-1.27745	0.468007	-2.72955	0.00634209	0.041074										TMOD2	26.6565	-2.89349	0.912377	-3.17138	0.00151718	0.0219724
								GSS	164.034	-1.278	0.238228	-5.36463	8.11146e-08	6.11947e-06										SLC1A2	3.42803	-2.89863	0.988876	-2.93124	0.00337616	0.0392021
								LOC119870120	12.01	-1.27805	0.288754	-4.42609	9.59553e-06	0.000264256										PKNOX2	4.0167	-2.91183	0.872134	-3.33874	0.000841596	0.013969
								LOC102154225	14.3484	-1.27839	0.266412	-4.79855	1.59818e-06	6.17376e-05										SCUBE2	108.445	-2.91812	0.300282	-9.71791	2.52923e-22	6.66653e-19
								LOC119866906	0.906026	-1.28081	0.47566	-2.69271	0.0070874	0.0447806										EPHB2	8.73029	-2.932	0.622504	-4.71001	2.47708e-06	0.00011257
								LOC111096642	80.1497	-1.28136	0.235881	-5.43223	5.56543e-08	3.95494e-06										FABP4	21.8063	-2.96209	0.833766	-3.55266	0.000381352	0.00752371
								MEI4	1.26802	-1.28172	0.443836	-2.88783	0.00387906	0.0297606										PRDM8	13.0969	-2.96562	0.68727	-4.31508	1.59547e-05	0.000557737
								LOC119865358	6.77367	-1.28211	0.325246	-3.94196	8.08193e-05	0.00144431										RBM20	3.0936	-2.98391	0.889085	-3.35616	0.00079033	0.0133291
								GALK1	1.31904	-1.28295	0.452887	-2.83283	0.00461381	0.0338528										SDR16C5	9.61095	-2.98723	0.65847	-4.53662	5.71639e-06	0.000231804
								LOC119872641	4.30655	-1.2836	0.319543	-4.01698	5.89487e-05	0.00112834										FCER2	6.61461	-2.98727	0.743529	-4.0177	5.87697e-05	0.00165144
								LOC119869402	1.28496	-1.28403	0.456826	-2.81078	0.00494223	0.034195										ALDH1A1	23.5201	-2.99207	0.519588	-5.75854	8.48436e-09	7.65858e-07
								TMEM167A	0.974416	-1.28442	0.447166	-2.87235	0.00407427	0.0307767										ADGRD1	29.6058	-2.99356	0.532484	-5.62187	1.88898e-08	1.50878e-06
								BLZF1	0.874948	-1.28583	0.473315	-2.71665	0.00659462	0.0441731										ATOH8	9.90645	-3.00551	0.596562	-5.03805	4.70295e-07	2.55062e-05
								PAFAH1B3	1.82423	-1.28587	0.3335	-3.8557	0.000115401	0.00210893										LOC119864141	6.07446	-3.03472	0.893891	-3.39496	0.000686394	0.0130276
								DUSP22	1.1527	-1.2866	0.477337	-2.69537	0.007031	0.0459966										ASB9	4.69294	-3.03964	0.783418	-3.87997	0.000104469	0.00264769
								LOC119873699	2.89825	-1.28662	0.335456	-3.83544	0.000125341	0.00204071										ITIH4	5.66298	-3.04561	0.942371	-3.23186	0.00122988	0.0187382
								STK19	2.51747	-1.28694	0.321211	-4.00653	6.16169e-05	0.00130897										CCL21	28.8728	-3.0609	0.518341	-5.90518	3.52254e-09	3.57105e-07
								CDH16	2.33336	-1.28828	0.449994	-2.86288	0.00419804	0.031507										P2RY12	2.53564	-3.07459	1.04449	-2.94362	0.00324401	0.0380436
								F2RL3	12.0759	-1.2888	0.48206	-2.67353	0.00750565	0.0465628										CPZ	24.8502	-3.08185	0.671667	-4.58836	4.46749e-06	0.000188708
								LOC102153678	1.7831	-1.29007	0.488956	-2.63842	0.00832927	0.0499123										CLDN5	7.07716	-3.08312	0.730098	-4.22288	2.41201e-05	0.000792714
								LOC102156073	1.39917	-1.29094	0.385433	-3.34932	0.0008101	0.00870173										IP6K3	4.56098	-3.09316	0.966494	-3.20039	0.00137242	0.0203968
								LOC111097974	328.41	-1.29313	0.26888	-4.80931	1.51451e-06	5.95322e-05										CHST7	9.28128	-3.09651	0.58687	-5.27631	1.31814e-07	8.64265e-06
								PHF7	32.4301	-1.2954	0.213831	-6.05805	1.37784e-09	2.07895e-07										ANGPTL1	31.5534	-3.10067	0.491572	-6.30766	2.83283e-10	3.77915e-08
								TAL1	2.46772	-1.29581	0.415039	-3.12214	0.00179543	0.0171096										LOC111094238	2.9812	-3.10364	1.0836	-2.86419	0.0041808	0.0486561
								SCPEP1	3.73917	-1.29632	0.342483	-3.78505	0.000153675	0.00260643										PCOLCE2	70.7064	-3.12515	0.57869	-5.4004	6.64934e-08	4.76259e-06
								UBD	3.29627	-1.29669	0.344206	-3.7672	0.00016509	0.00273269										RBP7	5.40331	-3.12931	0.962052	-3.25275	0.00114295	0.0176794
								LOC111092518	5.62489	-1.29708	0.371744	-3.48916	0.00048454	0.00596491										LOC100855558	22.3213	-3.1606	1.01474	-3.11467	0.00184149	0.0270776
								LOC106558104	75.403	-1.29886	0.233523	-5.56204	2.66641e-08	2.13796e-06										XPNPEP2	3.66855	-3.16508	0.897258	-3.5275	0.000419503	0.00809462
								ACKR2	4.87011	-1.30162	0.419229	-3.1048	0.00190407	0.0178705										DNAH11	5.27702	-3.22819	0.865571	-3.72955	0.000191821	0.00439654
								ERI2	103.344	-1.30356	0.350576	-3.71834	0.000200539	0.00313017										GRIN2A	2.4872	-3.24417	0.931678	-3.48207	0.000497557	0.00930114
								ART5	4.5733	-1.30371	0.37182	-3.50629	0.000454404	0.00607024										LOC111094371	4.34484	-3.27802	0.885327	-3.70261	0.000213392	0.00519311
								KATNB1	2.02981	-1.30388	0.320395	-4.0696	4.70933e-05	0.00106538										GRM7	2.26166	-3.27957	1.02688	-3.19374	0.00140444	0.0207501
								SH3PXD2B	2.93695	-1.30453	0.437462	-2.98206	0.00286319	0.0237302										ZDBF2	4.25145	-3.28587	0.992418	-3.31098	0.000929709	0.0150155
								CD93	29.7342	-1.3087	0.213332	-6.13454	8.54044e-10	1.41567e-07										GPD1	4.35252	-3.31038	0.880103	-3.76136	0.000168992	0.00399846
								LOC111095882	134.166	-1.30915	0.333145	-3.92967	8.50618e-05	0.00150234										LOC448801	26.571	-3.31097	0.746914	-4.43287	9.29857e-06	0.000377296
								MAP3K8	0.592365	-1.30979	0.492165	-2.66127	0.0077846	0.0496838										NOVA1	43.4432	-3.32304	0.36231	-9.17181	4.65122e-20	6.81094e-17
								LOC111093644	19.9939	-1.31256	0.344087	-3.81462	0.000136395	0.00217581										FCER1A	3.29519	-3.32449	0.7882	-4.21783	2.46663e-05	0.000806642
								LOC111091590	117.516	-1.31266	0.242601	-5.41079	6.27458e-08	4.30688e-06										TNNC1	3.39517	-3.34086	1.03129	-3.23951	0.00119736	0.0183489
								LOC119869758	33.8757	-1.31331	0.337576	-3.89042	0.000100071	0.00170002										PRDM6	4.31711	-3.35942	0.910013	-3.69162	0.000222834	0.00501148
								UBXN2A	2.07324	-1.31554	0.384666	-3.41994	0.000626356	0.00770625										MATN4	44.9229	-3.36161	0.73081	-4.59984	4.22819e-06	0.000179753
								ANTXR2	6.94561	-1.31712	0.267492	-4.92397	8.48042e-07	4.35834e-05										PDZRN4	2.54482	-3.37546	1.08284	-3.11722	0.00182564	0.0251412
								TMEM184B	5.17383	-1.31806	0.388959	-3.38868	0.000702298	0.00845127										PLAC9	30.2779	-3.37761	0.451596	-7.47928	7.47335e-14	2.0519e-11
								LOC119877444	30.3845	-1.31837	0.26026	-5.06558	4.07165e-07	2.03257e-05										ALOXE3	4.05877	-3.39084	0.940646	-3.6048	0.000312393	0.00647427
								DOCK6	5.58079	-1.31905	0.349252	-3.77677	0.000158872	0.00266729										SLC22A3	6.00823	-3.40257	0.781961	-4.35133	1.35314e-05	0.000476818
								CHRNA1	8.30268	-1.31926	0.351877	-3.74921	0.000177393	0.0028554										ACKR4	9.012	-3.42431	0.714296	-4.79397	1.63516e-06	7.7797e-05
								PTPRS	1.19012	-1.32055	0.439916	-3.00183	0.00268366	0.022848										CPA3	13.5756	-3.43685	0.89494	-3.84032	0.000122875	0.00298847
								LOC119873678	743.168	-1.32172	0.255472	-5.17366	2.29553e-07	1.26053e-05										LOC100855540	23.0338	-3.44158	0.831748	-4.13777	3.507e-05	0.00118583
								GJB3	2.10341	-1.32193	0.403895	-3.27294	0.00106433	0.0115068										LYPD6	2.57425	-3.44353	0.7695	-4.47502	7.64036e-06	0.000293564
								PDK4	4.49729	-1.3237	0.410577	-3.22401	0.00126408	0.0130003										LOC480601	113.108	-3.44966	0.72941	-4.72939	2.25198e-06	0.000113835
								LOC119872296	26.7132	-1.32386	0.245618	-5.38992	7.0489e-08	4.66179e-06										HOXD10	1.6722	-3.46688	1.187	-2.9207	0.00349244	0.0402685
								RHOJ	4.80701	-1.32399	0.263429	-5.02598	5.00862e-07	2.80698e-05										LOC111091307	1.37193	-3.46993	1.13287	-3.06295	0.00219166	0.0304097
								AHNAK	33.3445	-1.32405	0.202904	-6.52548	6.77849e-11	1.59552e-08										LOC119873228	10.674	-3.48288	1.01931	-3.41691	0.000633372	0.0122694
								LOC119876425	4.8589	-1.32413	0.338635	-3.9102	9.22197e-05	0.00160068										WDR64	2.09884	-3.48757	0.900972	-3.8709	0.000108434	0.00271684
								PRDM1	4.02443	-1.3245	0.33793	-3.91946	8.87488e-05	0.00173502										LOC119863924	4.48849	-3.49477	0.881035	-3.96667	7.28845e-05	0.00213714
								TSR3	72.3511	-1.32765	0.252285	-5.26248	1.42125e-07	9.70053e-06										PKHD1L1	44.281	-3.50369	0.615477	-5.69264	1.25089e-08	1.06358e-06
								MFHAS1	1.74369	-1.33047	0.352035	-3.77937	0.000157226	0.00264341										ALOX15	27.6765	-3.51754	0.807838	-4.35426	1.33518e-05	0.000471751
								LOC119866444	1.37741	-1.33089	0.458882	-2.90028	0.00372831	0.027883										CASP14	12.4888	-3.51899	0.675337	-5.21073	1.88103e-07	1.19183e-05
								SEMA3G	2.29229	-1.33315	0.324611	-4.10693	4.0096e-05	0.000941895										SCN3B	11.2782	-3.52461	0.738564	-4.77225	1.8218e-06	8.60554e-05
								C5H11orf71	1.4957	-1.3342	0.420794	-3.17069	0.00152079	0.0150186										CADM3	1.71104	-3.52805	1.11958	-3.15124	0.00162581	0.0231138
								LOC119876665	122.763	-1.335	0.396554	-3.36651	0.00076127	0.00834037										KCNK7	2.91796	-3.5376	1.20844	-2.9274	0.00341805	0.0395565
								LOC119867507	13.5789	-1.33584	0.254184	-5.25539	1.47715e-07	8.75685e-06										SCARA5	210.526	-3.55328	0.428779	-8.28698	1.16162e-16	5.27897e-14
								LOC111098321	551.422	-1.33637	0.203821	-6.55662	5.50413e-11	1.21635e-08										TIMP4	1.84221	-3.55458	1.15579	-3.07547	0.00210174	0.0275885
								DDAH2	17.1004	-1.33709	0.302309	-4.42294	9.73657e-06	0.000320979										PTPRR	2.34799	-3.55679	0.937258	-3.79489	0.000147711	0.00352023
								SPA17	1.83091	-1.33786	0.376687	-3.55165	0.000382823	0.00530052										GALNT15	119.249	-3.57943	0.499676	-7.16349	7.86498e-13	1.78711e-10
								LPAR1	15.9027	-1.33904	0.266028	-5.03347	4.81686e-07	2.72546e-05										TNXB	629.799	-3.58674	0.442469	-8.1062	5.22286e-16	2.22039e-13
								VWF	3.47318	-1.33932	0.329597	-4.0635	4.83429e-05	0.00108578										HIF3A	7.84645	-3.62332	0.632356	-5.72987	1.00507e-08	8.71435e-07
								LIMD1	1.87652	-1.33953	0.37944	-3.53027	0.000415137	0.00562898										LOC484865	1.59841	-3.6452	1.10535	-3.29778	0.000974541	0.0168848
								LOC102151632	10.4494	-1.33966	0.334696	-4.00261	6.26488e-05	0.00118379										HPGDS	1.71365	-3.68963	1.0057	-3.66872	0.000243772	0.00534601
								CIBAR2	1.08115	-1.34125	0.451472	-2.97085	0.00296979	0.0244416										HAS1	1.88757	-3.7255	1.31436	-2.83447	0.00459021	0.0493164
								KLF11	0.923652	-1.34132	0.476937	-2.81236	0.00491801	0.0355747										PI3	140.607	-3.7326	0.715553	-5.21639	1.82448e-07	1.16159e-05
								ADAMTS18	4.34777	-1.34148	0.502041	-2.67205	0.00753892	0.0484574										CFH	726.968	-3.73662	0.444001	-8.4158	3.90217e-17	2.02584e-14
								SUV39H1	9.73097	-1.3425	0.26358	-5.09334	3.51807e-07	2.08061e-05										MMP1	19.2174	-3.74742	1.19181	-3.14431	0.0016648	0.0235919
								LOC111090957	152.557	-1.34465	0.265771	-5.05943	4.20502e-07	2.06502e-05										IL1RL2	2.76639	-3.75129	1.11907	-3.35213	0.000801919	0.013463
								CUX1	1.74276	-1.34706	0.424038	-3.17673	0.00148946	0.0147927										LOC119878424	2.80168	-3.75902	1.0306	-3.64743	0.00026488	0.00622324
								AGPAT2	33.3957	-1.34728	0.285522	-4.71867	2.37395e-06	9.80317e-05										CCBE1	13.3969	-3.77825	0.575711	-6.56275	5.28237e-11	8.4898e-09
								ZNF646	9.13041	-1.34747	0.353357	-3.81334	0.0001371	0.00237984										ELMOD1	1.76542	-3.79949	1.3338	-2.84862	0.00439093	0.0480233
								NFATC2	5.76445	-1.34857	0.340799	-3.95709	7.58674e-05	0.00153416										GRIA1	17.7369	-3.80269	0.556913	-6.82815	8.60168e-12	1.57447e-09
								AMIGO2	1.09473	-1.34966	0.432888	-3.11781	0.001822	0.0172928										LOC106558610	1.61239	-3.81092	1.18781	-3.20834	0.00133502	0.0215512
								RNF126	7.53633	-1.352	0.331127	-4.08303	4.44529e-05	0.00102181										NRN1	2.29182	-3.83405	1.07439	-3.56859	0.000358913	0.00717772
								DENND2A	1.91766	-1.35315	0.376316	-3.59577	0.000323435	0.00460836										LINGO1	4.52631	-3.8662	0.766415	-5.04453	4.54643e-07	2.47593e-05
								PPP1R14C	1.14849	-1.35336	0.445137	-3.04033	0.00236318	0.0207091										F13A1	148.014	-3.87758	0.520684	-7.44708	9.54267e-14	2.56659e-11
								LOC119876530	1.15338	-1.3535	0.468892	-2.88659	0.00389441	0.0288079										LOC119876866	3.8013	-3.88584	1.2349	-3.14669	0.00165132	0.0250361
								SFN	4.37224	-1.35355	0.430243	-3.14601	0.00165512	0.0160852										STAB2	1.78082	-3.91113	1.20146	-3.2553	0.00113271	0.0175624
								SLC1A7	9.60916	-1.35367	0.431623	-3.13623	0.00171135	0.0164652										CABP7	1.21465	-3.91679	1.35145	-2.89822	0.0037529	0.0425782
								LOC106558884	2.33547	-1.35475	0.416683	-3.25127	0.0011489	0.0113891										PLPP4	1.24442	-3.96327	1.26695	-3.12819	0.00175889	0.0245551
								THBS2	3.41236	-1.35806	0.404343	-3.35868	0.00078316	0.00912575										AGTR1	14.4889	-3.96622	0.563077	-7.04384	1.87014e-12	3.73433e-10
								SLIT3	41.985	-1.3586	0.180805	-7.51416	5.72754e-14	4.49383e-11										LOC119868155	1.75689	-3.99025	1.1382	-3.50577	0.000455296	0.0092865
								LOC102152520	50.2108	-1.36069	0.313128	-4.34547	1.38979e-05	0.000351736										ELOVL4	5.75724	-4.00791	0.956969	-4.18813	2.81266e-05	0.000906245
								LHFPL6	3.00188	-1.36083	0.336373	-4.04559	5.21909e-05	0.0011481										MMRN1	126.121	-4.03789	0.59738	-6.75934	1.38621e-11	2.46877e-09
								LOC111095434	2.1745	-1.36098	0.407062	-3.34343	0.000827485	0.00885698										LUZP2	2.64796	-4.04706	1.24032	-3.2629	0.00110277	0.0171789
								GUCY2C	12.9716	-1.36271	0.403678	-3.37573	0.000736204	0.00876075										CDH22	1.23106	-4.08043	1.34384	-3.03639	0.00239433	0.0303121
								APOLD1	2.7587	-1.36477	0.361611	-3.77414	0.000160559	0.0026791										CRYBG2	3.63095	-4.08072	0.98487	-4.14341	3.42184e-05	0.00108145
								SYTL3	12.7233	-1.36657	0.303344	-4.50502	6.6366e-06	0.000233851										LOC119866893	1.59369	-4.09491	1.32826	-3.08291	0.00204985	0.02917
								LTB4R	3.05054	-1.36688	0.438946	-3.11401	0.00184564	0.017489										RXFP1	5.56713	-4.12401	1.40143	-2.94272	0.00325341	0.038062
								TRIL	21.9183	-1.36884	0.263588	-5.19311	2.06806e-07	1.34469e-05										LOC119864080	1.50524	-4.12512	1.41318	-2.91904	0.00351108	0.0427509
								PDZRN3	3.68972	-1.36889	0.41982	-3.26065	0.00111155	0.0118437										LOC106560001	1.76521	-4.12861	1.30236	-3.17009	0.00152393	0.0237995
								SDE2	0.898714	-1.37044	0.488909	-2.80306	0.00506196	0.0362815										ACSBG1	1.32042	-4.15367	1.27919	-3.2471	0.00116586	0.0179707
								RBPJ	1.30327	-1.37278	0.372283	-3.68746	0.000226502	0.00341756										LOC100049001	13.184	-4.15983	0.585815	-7.10092	1.2393e-12	3.0009e-10
								LOC106557926	178.982	-1.37396	0.28138	-4.88293	1.04521e-06	4.45651e-05										ATP2B2	14.3477	-4.18984	1.20047	-3.49016	0.000482726	0.00908836
								ADCY4	5.19522	-1.37534	0.266159	-5.16737	2.37408e-07	1.48432e-05										KRT23	4.68965	-4.19567	1.41367	-2.96792	0.00299821	0.0358236
								LOC111095184	9.02221	-1.3776	0.264176	-5.21472	1.84093e-07	1.04249e-05										LOC102153504	1.09598	-4.19676	1.4558	-2.88279	0.00394171	0.0467802
								FADS2	22.5928	-1.37956	0.318784	-4.32758	1.50756e-05	0.000450605										NDNF	5.25823	-4.20227	0.90872	-4.62439	3.75708e-06	0.000162877
								LOC119870691	19.2633	-1.38063	0.278835	-4.95144	7.3668e-07	3.3043e-05										TMEFF2	6.16549	-4.20511	0.962156	-4.37051	1.23956e-05	0.000445126
								RNF7	1.09247	-1.38152	0.455273	-3.03449	0.00240944	0.0209964										COL28A1	39.1835	-4.21529	0.716394	-5.88404	4.00375e-09	3.96733e-07
								LOC119872499	2.40109	-1.38182	0.39166	-3.52812	0.000418523	0.00532487										PNPLA3	5.94313	-4.22307	1.38912	-3.04011	0.00236496	0.0300847
								DKK 2,00	2.75939	-1.38237	0.479802	-2.88112	0.00396261	0.0301277										DNER	2.17572	-4.22335	1.37942	-3.06168	0.002201	0.0285783
								SLC1A5	7.36332	-1.38367	0.32725	-4.22818	2.35589e-05	0.000634472										PLET1	2.3693	-4.23072	1.39883	-3.02447	0.00249066	0.0312614
								LOC111097805	2.52623	-1.38793	0.438132	-3.16784	0.00153578	0.0142938										APOB	6.10913	-4.23966	0.819955	-5.1706	2.33344e-07	1.42372e-05
								DSP	9.25131	-1.38849	0.363269	-3.82221	0.000132259	0.00231564										GDF10	1.96021	-4.24866	1.1025	-3.85365	0.000116371	0.0028613
								KANK3	4.84587	-1.38919	0.28432	-4.88603	1.02891e-06	5.00382e-05										LOC102155828	2.9247	-4.28421	1.31244	-3.26431	0.0010973	0.0184064
								LOC106558052	2.43837	-1.39016	0.423834	-3.27996	0.00103823	0.0105577										CLEC3B	95.959	-4.29449	0.568323	-7.55643	4.14276e-14	1.21328e-11
								PDE3A	1.25196	-1.39068	0.515218	-2.69921	0.00695046	0.0457206										LOC102155967	2.92608	-4.30458	0.999405	-4.30715	1.65373e-05	0.000620686
								FBLN1	3.65098	-1.3908	0.386777	-3.59587	0.000323308	0.00460836										CADM2	1.91932	-4.36335	1.22921	-3.54972	0.000385637	0.00757422
								GAS1	1.82435	-1.39228	0.418	-3.33081	0.000865932	0.00988472										LOC102155706	3.44102	-4.36652	1.30731	-3.34009	0.000837523	0.0151308
								TSTD2	158.761	-1.39307	0.239985	-5.80482	6.4435e-09	7.89933e-07										SGCG	2.13779	-4.37562	1.13588	-3.85219	0.000117065	0.002873
								LOC119867090	5.30977	-1.39366	0.401195	-3.47378	0.000513182	0.00619958										NRGN	5.25292	-4.38396	0.694515	-6.31226	2.74993e-10	3.73621e-08
								LOC106559951	384.121	-1.39536	0.276374	-5.04882	4.4455e-07	2.1597e-05										LOC102153191	4.60747	-4.38574	0.869839	-5.04202	4.60645e-07	2.75307e-05
								SPRING1	3.10263	-1.39745	0.395718	-3.53143	0.000413322	0.00561708										IGSF10	96.0865	-4.39789	0.624036	-7.04749	1.82174e-12	3.69365e-10
								LOC111095807	16.8423	-1.39903	0.277039	-5.04994	4.41939e-07	2.15279e-05										NCAM2	2.61793	-4.44529	1.01064	-4.39851	1.08998e-05	0.000395725
								FZD8	0.831219	-1.40024	0.46588	-3.00558	0.00265076	0.0226721										ARPP21	1.22103	-4.46484	1.20292	-3.71168	0.000205888	0.00465421
								LOC106559534	34.5569	-1.40088	0.414656	-3.37841	0.000729054	0.00805561										VIT	63.3527	-4.46594	0.714172	-6.25332	4.01823e-10	5.19179e-08
								RABEP2	11.8529	-1.40212	0.333311	-4.20664	2.59193e-05	0.00067561										LOC119868046	1.63136	-4.4668	1.13118	-3.9488	7.85432e-05	0.00227639
								LOC119873595	1.21078	-1.40237	0.438994	-3.1945	0.00140074	0.0132964										LOC119868032	3.3273	-4.49567	0.891506	-5.04279	4.58801e-07	2.75307e-05
								LOC111098097	0.804672	-1.40584	0.506442	-2.77591	0.00550476	0.036896										FGFBP1	2.29738	-4.50295	1.45638	-3.09188	0.0019889	0.0265183
								ARHGEF25	15.3946	-1.40612	0.265902	-5.28809	1.23599e-07	8.65854e-06										PLIN4	23.07	-4.5075	0.806417	-5.58954	2.27678e-08	1.80757e-06
								LOC119870753	26.5849	-1.40774	0.301469	-4.66959	3.01796e-06	0.000100822										PTGER3	3.3	-4.52326	0.988505	-4.57585	4.74281e-06	0.000199062
								LOC119870839	10.1018	-1.40781	0.279494	-5.03701	4.72867e-07	2.2609e-05										LOC119869688	2.45045	-4.52861	1.36102	-3.32736	0.000876728	0.0156381
								NTN1	2.7283	-1.40877	0.397479	-3.54425	0.00039373	0.00540701										SLC6A4	1.0798	-4.53645	1.50617	-3.01191	0.00259613	0.0323082
								LOC111093344	2.4888	-1.40887	0.506777	-2.78005	0.00543498	0.0366272										IQCN	2.19991	-4.59006	1.33453	-3.43945	0.000582887	0.0106693
								LOC119877445	1.58199	-1.41067	0.462444	-3.05046	0.00228491	0.0193571										ALDH1A2	1.80557	-4.59602	1.4621	-3.14345	0.00166971	0.0236359
								LOC606845	152.633	-1.41167	0.259664	-5.43653	5.43285e-08	3.89009e-06										CYP4F22	2.23034	-4.63131	1.32224	-3.50262	0.00046071	0.00872766
								SLC24A4	7.56331	-1.41223	0.288123	-4.90147	9.51218e-07	4.7436e-05										SLC6A13	2.01478	-4.6556	1.10124	-4.22762	2.36181e-05	0.000780106
								LOC119869543	3.74333	-1.41246	0.354041	-3.98952	6.62061e-05	0.00123982										SUCNR1	3.50784	-4.73481	1.04238	-4.54231	5.56402e-06	0.000227263
								SLC9A7	14.6594	-1.4143	0.283565	-4.98757	6.11423e-07	3.33141e-05										HAP1	2.58377	-4.73901	1.00439	-4.71829	2.37836e-06	0.000109214
								PTPN1	2.7563	-1.41572	0.338712	-4.17971	2.91883e-05	0.00073716										ACER1	1.60045	-4.76826	1.58032	-3.01728	0.00255053	0.0318611
								S1PR1	2.88233	-1.41592	0.393022	-3.60266	0.000314977	0.00453729										LRRN3	1.97586	-4.78421	1.2972	-3.68811	0.000225923	0.00505962
								NOP9	1.40012	-1.41775	0.46658	-3.0386	0.00237683	0.0207823										LMX1A	3.00662	-4.87772	1.35892	-3.5894	0.000331441	0.00678131
								MEIS1	0.554955	-1.42037	0.511142	-2.77881	0.00545586	0.0383252										PLA2G2C	1.0598	-4.88797	1.41559	-3.45295	0.000554488	0.0102204
								LOC102153706	8.0258	-1.42252	0.244881	-5.80902	6.28377e-09	6.50676e-07										CA15	6.37796	-4.89326	0.829975	-5.89567	3.73165e-09	3.75415e-07
								PRKAR2B	3.86394	-1.42363	0.307139	-4.63513	3.56706e-06	0.000139936										GPC3	14.947	-4.89951	0.578782	-8.46522	2.55678e-17	1.46504e-14
								KRT14	14.4708	-1.42393	0.441765	-3.22327	0.00126736	0.0130153										PLSCR5	3.91486	-4.93428	1.10825	-4.45231	8.49513e-06	0.00031806
								LMO2	1.81611	-1.42471	0.376616	-3.78293	0.000154993	0.00261709										AADACL3	1.32979	-5.02495	1.74466	-2.88019	0.00397442	0.0445389
								RAB7B	1.26654	-1.42475	0.477378	-2.98453	0.00284018	0.0236524										AADACL4	2.66845	-5.03767	1.3118	-3.84026	0.000122904	0.00298847
								EBF1	3.66943	-1.42603	0.369371	-3.8607	0.00011306	0.0020726										CIDEA	3.76856	-5.06074	0.934659	-5.41453	6.14509e-08	4.44979e-06
								PPP1R15B	1.09391	-1.42804	0.45028	-3.17145	0.0015168	0.015001										MMP27	13.8535	-5.12436	0.642235	-7.97894	1.47595e-15	5.72105e-13
								CSNK2A2	4.36935	-1.43172	0.335036	-4.27332	1.92581e-05	0.000548785										HMGCS2	4.42895	-5.17257	1.74442	-2.96521	0.00302475	0.0360752
								LOC111090550	0.706654	-1.43297	0.523903	-2.73517	0.00623473	0.0405235										GPR1	10.6407	-5.17432	0.791411	-6.5381	6.2306e-11	9.54803e-09
								PPP1R15A	5.0015	-1.433	0.272336	-5.26187	1.42594e-07	9.70053e-06										PLIN1	8.79972	-5.17463	1.15541	-4.47861	7.51322e-06	0.000290372
								CCDC152	115.64	-1.43338	0.236023	-6.07305	1.25504e-09	1.91825e-07										IL37	1.50155	-5.17914	1.67986	-3.08307	0.00204876	0.0270648
								GCNT2	25.0912	-1.43444	0.289834	-4.94919	7.45238e-07	3.95077e-05										PNPLA1	2.05711	-5.20825	1.42459	-3.65597	0.00025621	0.00557193
								LOC119864961	2.42894	-1.43579	0.474004	-3.02906	0.00245312	0.0203726										CD209	78.6924	-5.24952	0.624906	-8.40049	4.44604e-17	2.17016e-14
								POLR2H	0.948754	-1.43665	0.530828	-2.70643	0.00680119	0.0450694										TGM3	2.63932	-5.29411	1.3984	-3.78582	0.0001532	0.00364445
								LOC111092786	5.8333	-1.438	0.360184	-3.9924	6.54093e-05	0.001227										SERPINB13	1.95175	-5.29684	1.52056	-3.48349	0.000494927	0.00926511
								KLF2	1.97442	-1.44001	0.388546	-3.70614	0.000210443	0.00325026										LOC609770	8.56652	-5.30932	0.941844	-5.63716	1.72881e-08	1.54492e-06
								LOC111092286	1.68619	-1.44046	0.527459	-2.73095	0.00631521	0.0409145										CDH19	5.08946	-5.34397	1.00821	-5.30047	1.15505e-07	7.68807e-06
								FABP5	4.05532	-1.44084	0.429324	-3.35607	0.000790579	0.00920309										NOX5	15.4367	-5.35613	0.692997	-7.72893	1.08451e-14	3.48604e-12
								LOC119868279	0.713199	-1.44359	0.48934	-2.95008	0.00317688	0.0247074										ASPRV1	3.9708	-5.41888	1.65854	-3.26726	0.00108596	0.0169773
								SELENOP	9.94907	-1.44394	0.360132	-4.00947	6.08541e-05	0.00129562										LYPD3	3.09666	-5.43387	1.80662	-3.00775	0.00263186	0.0326603
								ITGA9	1.27021	-1.44515	0.458287	-3.15338	0.0016139	0.0157889										C8H14orf132	8.42774	-5.45797	0.745102	-7.32513	2.38659e-13	5.71871e-11
								ARMCX1	1.10135	-1.44608	0.446096	-3.24164	0.00118844	0.0124106										PON3	3.24802	-5.47076	1.08763	-5.02999	4.90514e-07	2.63857e-05
								LOC119871089	5.56915	-1.44696	0.371389	-3.89608	9.77622e-05	0.00166812										HDC	2.78084	-5.47583	1.06415	-5.14575	2.66452e-07	1.56766e-05
								LOC119873679	2199.23	-1.45016	0.234679	-6.17934	6.43703e-10	9.22202e-08										SHISA3	2.46288	-5.50024	1.17464	-4.68248	2.8342e-06	0.000127481
								ETS2	0.991974	-1.45037	0.442105	-3.28059	0.00103591	0.0112677										KRT10	160.463	-5.50214	0.920966	-5.97431	2.31062e-09	2.5608e-07
								KLF6	6.33241	-1.45043	0.297001	-4.88358	1.04176e-06	5.04549e-05										ACSM3	2.61752	-5.57495	1.1088	-5.02793	4.95799e-07	2.65615e-05
								EPDR1	0.711246	-1.45086	0.511341	-2.83736	0.00454885	0.0334806										LOC119865623	1.88796	-5.57937	1.42974	-3.90236	9.52597e-05	0.00265824
								LOC100684512	1008.62	-1.45101	0.259481	-5.59196	2.24515e-08	1.90114e-06										KRT79	12.5875	-5.61413	1.37196	-4.09206	4.27562e-05	0.00128649
								PACC1	2.20475	-1.45354	0.406292	-3.57756	0.000346813	0.00489405										PCK1	2.53252	-5.67485	1.15274	-4.92291	8.52655e-07	4.28899e-05
								LOC111098861	54.8373	-1.45385	0.268502	-5.41467	6.14017e-08	4.24679e-06										LOC102154996	2.46016	-5.70468	1.31122	-4.35067	1.35723e-05	0.000523808
								PDCD1LG2	9.10353	-1.45424	0.296886	-4.89831	9.66624e-07	4.77991e-05										DMKN	20.2164	-5.7124	1.1401	-5.01044	5.43046e-07	2.86768e-05
								MAN1A1	4.41935	-1.45594	0.315161	-4.61967	3.84358e-06	0.000146867										PNPLA5	4.75826	-5.71982	1.69635	-3.37183	0.000746702	0.0127662
								SAFB2	8.84826	-1.45792	0.314756	-4.6319	3.62333e-06	0.000141671										HMCN2	50.8884	-5.76792	0.602886	-9.56718	1.09857e-21	2.0683e-18
								LOC111090629	1.58426	-1.45885	0.505242	-2.88743	0.00388397	0.0287867										SPINK5	41.5057	-5.77293	1.34385	-4.29582	1.74046e-05	0.000602036
								LOC102151524	1.61113	-1.4589	0.513542	-2.84086	0.00449927	0.031948										GABRB2	3.38365	-5.83234	0.97436	-5.98582	2.15301e-09	2.42517e-07
								LOC119867938	4.25908	-1.4606	0.54005	-2.70456	0.0068394	0.0435477										LORICRIN	3.13542	-5.8817	1.77145	-3.32027	0.000899306	0.0146864
								CLDN23	1.14437	-1.4608	0.429978	-3.39738	0.000680345	0.00822072										LOC479821	7.65683	-5.92322	1.67154	-3.54356	0.000394764	0.0083473
								LOC102152105	1.3562	-1.46125	0.512356	-2.85202	0.00434422	0.0312016										OSR2	14.948	-5.9511	0.653347	-9.10863	8.34275e-20	1.09949e-16
								SLC39A2	4.39759	-1.46136	0.426132	-3.42936	0.000605006	0.00749507										LOC119876865	3.14642	-5.95767	1.36353	-4.36931	1.2464e-05	0.00048603
								LOC119871912	27.2181	-1.46228	0.360378	-4.05762	4.95749e-05	0.000981799										LOC102156842	15.4312	-5.96985	1.30931	-4.55953	5.1268e-06	0.00023466
								XPC	8.41628	-1.46319	0.266577	-5.48881	4.04658e-08	3.52772e-06										IL36RN	2.91621	-6.00232	1.93879	-3.09591	0.00196208	0.026379
								AK1	1.17423	-1.46642	0.542848	-2.70134	0.00690608	0.045567										MPZ	2.93074	-6.12506	1.22793	-4.98811	6.09722e-07	3.1887e-05
								DNAJC16	1.15771	-1.46747	0.52936	-2.77216	0.00556852	0.0372626										LOC119876240	14.4217	-6.18153	1.39329	-4.43664	9.13755e-06	0.000372777
								LAMA2	1.73633	-1.46826	0.371594	-3.95126	7.7741e-05	0.00155601										SERPINA12	3.2187	-6.28356	1.9055	-3.29759	0.00097519	0.0155971
								ANK3	15.6551	-1.47175	0.269442	-5.46224	4.70163e-08	3.92436e-06										FAM180B	9.9456	-6.38394	0.75128	-8.49742	1.93857e-17	1.27742e-14
								ASCL2	8.40891	-1.47221	0.342819	-4.29442	1.75154e-05	0.000508074										ELOVL3	11.1421	-6.59122	1.84311	-3.57614	0.00034871	0.00703775
								LOC119877692	6.1561	-1.47485	0.399777	-3.68918	0.000224977	0.00324329										AOX4	9.36562	-6.61338	1.84872	-3.57728	0.000347185	0.00701771
								CCDC83	1.15151	-1.47544	0.503828	-2.92847	0.00340635	0.026978										LOC106559499	4.50688	-6.66664	1.01402	-6.57448	4.8825e-11	8.7263e-09
								LOC111090065	77.1162	-1.47547	0.292357	-5.04683	4.49202e-07	2.17647e-05										FA2H	10.5193	-6.69354	1.47833	-4.52776	5.96111e-06	0.000239517
								VDR	1.19708	-1.47559	0.481922	-3.06188	0.00219953	0.0196704										DSG1	26.6512	-6.6952	1.49988	-4.46382	8.05124e-06	0.000306668
								LOC111093431	13.0418	-1.47625	0.263042	-5.61223	1.99739e-08	1.72355e-06										TRARG1	4.80464	-6.77371	1.6961	-3.99369	6.50534e-05	0.00179843
								LOC111092995	1.83224	-1.47744	0.455508	-3.2435	0.00118071	0.011628										CALML5	10.3762	-6.83032	1.72731	-3.9543	7.67578e-05	0.00207293
								DSC3	3.24789	-1.47797	0.392603	-3.76455	0.000166851	0.00275023										KRTDAP	22.4495	-6.9575	1.73555	-4.00882	6.10237e-05	0.00170388
								CAVIN1	31.6993	-1.47984	0.231703	-6.38679	1.69401e-10	3.37913e-08										DSC1	27.0859	-7.40365	1.59732	-4.63504	3.56862e-06	0.000155217
								CD52	3.60133	-1.48295	0.506258	-2.92924	0.00339796	0.0259588										KRT77	65.8792	-7.81315	1.54671	-5.05147	4.38421e-07	2.40748e-05
								TRIM46	1.06054	-1.48837	0.523975	-2.84054	0.00450372	0.0331899										LOC119863999	23.2027	-8.635	1.74113	-4.95942	7.07047e-07	4.03608e-05
								LOC106558930	60.6057	-1.48941	0.253855	-5.86716	4.43317e-09	4.98965e-07										LOC119877199	7.78736	-8.94572	2.51316	-3.55956	0.00037148	0.00792959
								CDKN1C	8.3162	-1.49315	0.243992	-6.11968	9.37627e-10	1.51163e-07										CLEC4G	32.3662	-9.02593	0.70024	-12.8898	5.14019e-38	6.77426e-34
								LOC119864586	0.85316	-1.49507	0.552849	-2.70429	0.00684499	0.043568										KRT1	150.955	-9.70496	1.80971	-5.36272	8.19758e-08	5.74659e-06
								CCDC3	1.0307	-1.49518	0.536462	-2.78712	0.00531792	0.0376717
								ANKRD13A	1.21171	-1.49527	0.537889	-2.7799	0.00543764	0.038252
								PLAAT3	1.48633	-1.49597	0.530897	-2.81782	0.00483514	0.0351698
								AVEN	1.14667	-1.49648	0.418541	-3.57548	0.000349586	0.00492728
								IL16	15.4691	-1.49694	0.264032	-5.66953	1.43187e-08	1.4913e-06
								LOC119873996	1446.03	-1.49792	0.275561	-5.43588	5.45269e-08	3.89009e-06
								SYCE1L	1.34827	-1.49855	0.534794	-2.8021	0.00507714	0.036346
								RAB3IL1	2.022	-1.5019	0.466997	-3.21608	0.00129956	0.0132535
								CYP8B1	621.656	-1.50243	0.300662	-4.99707	5.82089e-07	3.20122e-05
								LOC119865725	7.42672	-1.50252	0.408957	-3.67404	0.000238744	0.00340653
								HIVEP2	4.27929	-1.50578	0.361514	-4.1652	3.11077e-05	0.000777296
								LOC119877066	97.0512	-1.50601	0.251544	-5.98707	2.13661e-09	2.63385e-07
								EXPH5	2.11828	-1.50644	0.373375	-4.03466	5.46806e-05	0.00119173
								LOC119865950	58.773	-1.51169	0.236729	-6.38574	1.70566e-10	2.97194e-08
								S100A14	5.51836	-1.51181	0.391438	-3.8622	0.000112369	0.00206315
								CCDC69	1.76483	-1.5126	0.551199	-2.7442	0.00606593	0.0415541
								ABTB1	1.82775	-1.51311	0.524891	-2.88272	0.00394262	0.0300523
								LOC111094008	8.10567	-1.51524	0.402749	-3.76225	0.000168394	0.00259258
								LOC119871949	85.6499	-1.51573	0.567028	-2.67311	0.00751509	0.0466054
								ADAMTSL1	0.785158	-1.51836	0.512585	-2.96216	0.00305493	0.0249504
								LOC111096741	1.83017	-1.51841	0.555362	-2.73408	0.00625545	0.0406145
								EGFL7	2.13672	-1.51907	0.399754	-3.8	0.000144694	0.00249693
								LOC111096966	1.05474	-1.51921	0.43981	-3.45423	0.00055186	0.00653612
								LOC119873953	1.8506	-1.51937	0.503139	-3.01978	0.00252959	0.0208168
								C1QL4	1.20564	-1.52014	0.5458	-2.78516	0.00535005	0.0378167
								LOC106559235	17.5538	-1.52088	0.288023	-5.28041	1.28894e-07	7.75977e-06
								SLC7A8	0.423503	-1.52124	0.568034	-2.67808	0.00740456	0.0460934
								CEP70	94.7067	-1.52138	0.307068	-4.95454	7.25011e-07	3.87301e-05
								LOC119876524	1.0222	-1.52219	0.505058	-3.01389	0.00257922	0.02115
								LOC102157151	8.99451	-1.52301	0.314746	-4.83887	1.3058e-06	5.30549e-05
								SLCO2B1	1.43264	-1.52766	0.432039	-3.53592	0.000406353	0.005548
								COL5A3	2.87779	-1.52941	0.449029	-3.40604	0.00065912	0.00801362
								DNAH9	0.843898	-1.53031	0.566989	-2.69901	0.00695456	0.0457206
								CPQ	0.707854	-1.53106	0.545415	-2.80714	0.00499841	0.0360455
								SACS	13.732	-1.53252	0.512004	-2.99318	0.00276091	0.0233093
								TULP2	1.67713	-1.53421	0.426137	-3.60027	0.00031789	0.0045541
								SASH1	2.86787	-1.53429	0.339312	-4.52177	6.13261e-06	0.000218711
								LOC119870456	1.88216	-1.53528	0.488097	-3.14544	0.00165835	0.0151926
								GAB2	1.35798	-1.53561	0.475114	-3.23208	0.00122891	0.012754
								LOC111097356	496.286	-1.53578	0.315492	-4.86789	1.12795e-06	4.70559e-05
								ANKRD13B	2.45018	-1.53734	0.400822	-3.83548	0.000125321	0.0022449
								LOC119877651	1.64645	-1.53888	0.548259	-2.80684	0.00500298	0.0345499
								AGPAT3	1.11463	-1.54028	0.526849	-2.92356	0.00346048	0.0272965
								RAPGEF3	1.51137	-1.54038	0.424021	-3.63278	0.000280388	0.0041197
								ACVR1	2.4447	-1.54138	0.372319	-4.13996	3.4737e-05	0.000846017
								HRCT1	0.792575	-1.54904	0.542574	-2.85498	0.00430396	0.0320997
								MAB21L1	2.46996	-1.5495	0.403734	-3.83793	0.000124075	0.00222936
								CBFA2T2	0.813573	-1.5534	0.524174	-2.96351	0.00304151	0.0248753
								AQP9	2.37198	-1.55407	0.449021	-3.46101	0.000538152	0.00688426
								TNFRSF9	2.88971	-1.55674	0.316485	-4.91883	8.70633e-07	4.43571e-05
								TAS2R42	1.51831	-1.55692	0.389447	-3.99776	6.39457e-05	0.00133542
								LOC111091347	7.1806	-1.55715	0.444931	-3.49976	0.00046567	0.00577954
								LOC111090938	24.9696	-1.55784	0.360316	-4.32353	1.53554e-05	0.000382219
								LOC119878503	1.19473	-1.55915	0.455519	-3.4228	0.000619801	0.00719456
								CCN5	0.755112	-1.56158	0.535517	-2.91602	0.00354527	0.0278906
								SRGAP3	15.3192	-1.56295	0.286975	-5.44631	5.14253e-08	4.20295e-06
								LOC119873356	10.344	-1.5636	0.369206	-4.23503	2.28521e-05	0.000533638
								ADAM19	0.790725	-1.5655	0.566834	-2.76184	0.00574772	0.0398615
								XAB2	5.08436	-1.56932	0.415619	-3.77586	0.000159457	0.00266948
								TAF4B	2.41624	-1.57219	0.415537	-3.78353	0.000154622	0.00261457
								SOD3	0.947663	-1.57719	0.468102	-3.36932	0.00075354	0.00887729
								CSGALNACT1	1.85221	-1.57794	0.342469	-4.60753	4.07473e-06	0.000155196
								LOC119869718	11.7314	-1.57866	0.322014	-4.90244	9.46517e-07	4.07425e-05
								ZFYVE21	10.5264	-1.57909	0.240609	-6.56286	5.2785e-11	1.32176e-08
								LOC111095569	1.20356	-1.58221	0.465663	-3.39776	0.00067939	0.00769451
								LOC111093087	4.77539	-1.58327	0.337049	-4.69745	2.63432e-06	9.16246e-05
								NR2F1	6.49912	-1.58367	0.26592	-5.95542	2.59397e-09	3.45826e-07
								LOC119873213	0.940374	-1.58634	0.528069	-3.00403	0.0026643	0.0217519
								LOC102151723	4.4899	-1.58649	0.28589	-5.54929	2.86838e-08	2.24043e-06
								LOC119876456	1.73888	-1.58674	0.557248	-2.84746	0.00440697	0.0315398
								KIFC3	2.82845	-1.587	0.320039	-4.95876	7.0945e-07	3.83006e-05
								LOC111096475	39.7485	-1.59281	0.31355	-5.07993	3.77573e-07	1.92191e-05
								CPEB1	0.779946	-1.59354	0.5816	-2.73992	0.00614544	0.042001
								LOC119873848	1.52253	-1.59887	0.448066	-3.56837	0.000359203	0.00472359
								LOC111090688	80.8142	-1.60024	0.314353	-5.09058	3.5697e-07	1.8273e-05
								TTLL1	3.52675	-1.60142	0.368817	-4.34204	1.41167e-05	0.000425997
								NOS3	40.9345	-1.60146	0.382822	-4.18329	2.87322e-05	0.000728769
								LOC102153020	0.788149	-1.60295	0.59848	-2.67837	0.00739808	0.0460783
								LRRC36	325.26	-1.60407	0.269275	-5.95701	2.569e-09	3.45826e-07
								PDPN	2.35411	-1.60573	0.385827	-4.16179	3.15763e-05	0.000785669
								PLIN1	7.08454	-1.60721	0.448235	-3.58564	0.000336253	0.00476791
								LOC111093716	5.42747	-1.61047	0.457881	-3.51723	0.00043608	0.00547738
								CCDC57	17.1591	-1.61158	0.280877	-5.73768	9.59808e-09	1.10862e-06
								ABHD11	13.3895	-1.61164	0.331859	-4.85641	1.19535e-06	5.69559e-05
								XDH	1.28303	-1.61165	0.538581	-2.9924	0.00276792	0.0233122
								LOC111097134	1.57972	-1.61199	0.570537	-2.82539	0.00472224	0.0330022
								LOC119877747	41.8011	-1.6184	0.322785	-5.01386	5.33488e-07	2.48518e-05
								LOC106557852_1	4.62397	-1.61862	0.355092	-4.55832	5.15649e-06	0.000159675
								COL14A1	7.12448	-1.62024	0.30508	-5.31086	1.0911e-07	7.82996e-06
								RBP1	1.05891	-1.62214	0.508847	-3.18788	0.00143322	0.0143676
								PRKAG2	43.6635	-1.62324	0.208096	-7.80044	6.16907e-15	8.06709e-12
								LOC485024	0.614778	-1.62608	0.57549	-2.82555	0.00471992	0.0330022
								UGCG	0.760434	-1.62827	0.487808	-3.33794	0.00084401	0.00968144
								TUBE1	105.254	-1.62899	0.377304	-4.31745	1.57839e-05	0.000466735
								DNAH7	0.61689	-1.62995	0.608727	-2.67763	0.00741451	0.0477883
								ABCA9	1.96116	-1.63083	0.430865	-3.78502	0.000153697	0.00260643
								SMG6	17.5818	-1.63217	0.29497	-5.53333	3.14212e-08	2.88893e-06
								PIGQ	4.63689	-1.63223	0.397676	-4.10441	4.05349e-05	0.000950309
								LOC119865004	2.94782	-1.63287	0.451647	-3.61536	0.000299933	0.00409269
								TFPI2	1.08584	-1.63509	0.524282	-3.11872	0.00181637	0.0172581
								XG	3.2959	-1.63615	0.326693	-5.00821	5.49379e-07	3.04983e-05
								PTGIS	3.89605	-1.63709	0.402299	-4.06935	4.71454e-05	0.00106538
								ZDHHC14	3.16211	-1.63909	0.56125	-2.92042	0.00349557	0.0275441
								VANGL1	2.92721	-1.63982	0.40938	-4.00562	6.18544e-05	0.00130985
								ZNF711	28.9501	-1.64087	0.422067	-3.88769	0.000101203	0.00192227
								LOC119869320	1.66912	-1.64134	0.621381	-2.64143	0.00825566	0.0496353
								PLA1A	1.47715	-1.64144	0.478826	-3.42805	0.000607931	0.00752338
								LOC102152802	16.94	-1.64178	0.528045	-3.10917	0.00187614	0.0167723
								GPAT3	2.72737	-1.6429	0.384392	-4.27402	1.91982e-05	0.000548408
								PPP1R1A	1.66984	-1.64616	0.556899	-2.95593	0.00311727	0.0252667
								LOC111097177	13.2623	-1.64733	0.281717	-5.84745	4.99155e-09	5.51053e-07
								VGLL3	2.38434	-1.64864	0.408285	-4.03797	5.39167e-05	0.00118385
								LOC111095615	4.53107	-1.64866	0.471283	-3.49824	0.000468337	0.00579695
								DENND5A	1.50776	-1.65183	0.393014	-4.20297	2.63433e-05	0.000684403
								LOC111095431	6.21221	-1.65431	0.330019	-5.01276	5.36545e-07	2.49301e-05
								HIC1	1.40112	-1.65538	0.421276	-3.92943	8.5146e-05	0.00167528
								BICRAL	3.52973	-1.65989	0.289314	-5.73736	9.6166e-09	1.10862e-06
								APOL6	1.24964	-1.66032	0.438624	-3.78529	0.000153527	0.00260643
								SULF2	1.03806	-1.66096	0.484658	-3.42708	0.000610106	0.00754237
								ASPG	2.00137	-1.66101	0.547634	-3.03306	0.00242085	0.0210493
								LOC119866300	1.632	-1.66422	0.520941	-3.19464	0.00140004	0.0132964
								LOC119878418	17.3033	-1.66482	0.355321	-4.68538	2.79436e-06	9.53608e-05
								GLIPR2	1.33487	-1.67067	0.420305	-3.9749	7.04101e-05	0.00144617
								KLHL41	1.65268	-1.67132	0.614964	-2.71775	0.00657266	0.0440761
								COA5	0.693169	-1.6741	0.516938	-3.23848	0.00120167	0.0125266
								NUPR2	1.26199	-1.67445	0.443451	-3.77594	0.000159404	0.00266948
								STX1B	4.13085	-1.6757	0.314195	-5.33332	9.64345e-08	7.09336e-06
								ECHS1	2.57617	-1.6769	0.452959	-3.70209	0.000213828	0.00328531
								WNT2	5.58525	-1.68262	0.331546	-5.07507	3.87351e-07	2.2568e-05
								DHRS9	1.38148	-1.68541	0.458994	-3.67196	0.000240699	0.00359947
								LOC119866743	1.08112	-1.68625	0.579485	-2.90991	0.00361529	0.0271612
								OTUD7A	1.89078	-1.68748	0.395721	-4.26431	2.00519e-05	0.000559451
								ELN	1.62701	-1.68767	0.475413	-3.5499	0.00038538	0.00531716
								F2R	1.76796	-1.68783	0.440965	-3.82758	0.000129409	0.00227996
								KRT17	8.97998	-1.6882	0.448951	-3.76032	0.000169697	0.00278157
								LOC106559255	1.93844	-1.68886	0.388163	-4.35089	1.35584e-05	0.000344588
								KREMEN1	0.821035	-1.6912	0.491152	-3.44334	0.000574572	0.00720464
								PECAM1	2.5072	-1.69147	0.343711	-4.92121	8.60096e-07	4.40107e-05
								UCP3	4.82161	-1.69314	0.337739	-5.01317	5.35415e-07	2.9864e-05
								LOC111090070	0.76298	-1.69385	0.567527	-2.98461	0.00283936	0.0227216
								FBLN2	4.62796	-1.69405	0.422521	-4.00938	6.08784e-05	0.00129562
								LOC119873282	39.4025	-1.69482	0.303745	-5.57975	2.40862e-08	1.98393e-06
								LOC119866649	0.620373	-1.69514	0.631595	-2.6839	0.00727695	0.0456261
								C24H20orf27	7.85659	-1.69772	0.299583	-5.66694	1.45368e-08	1.50041e-06
								SLC29A4	1.51388	-1.69809	0.430756	-3.94212	8.07645e-05	0.0016029
								GDAP1L1	1.27098	-1.70054	0.502885	-3.38157	0.000720734	0.00859404
								ITIH4	9.91621	-1.7013	0.31469	-5.40626	6.43543e-08	5.0158e-06
								CYP26B1	4.08371	-1.70282	0.43894	-3.87938	0.000104723	0.00196568
								LOC111095589	84.1822	-1.70285	0.299258	-5.69024	1.26864e-08	1.17893e-06
								LOC119864159	7.08808	-1.70379	0.365681	-4.65922	3.17409e-06	0.000104996
								MYBPH	2.45035	-1.70489	0.555868	-3.06707	0.00216166	0.01945
								LOC106559495	1.07447	-1.70567	0.561314	-3.03872	0.00237588	0.0199044
								MEDAG	2.682	-1.70669	0.417308	-4.08977	4.31802e-05	0.00100514
								LOC111095544	42.963	-1.70712	0.363173	-4.70056	2.59453e-06	9.05887e-05
								CD34	4.56933	-1.70804	0.330014	-5.17564	2.27134e-07	1.44494e-05
								LOC119874033	1.86922	-1.7084	0.45113	-3.78693	0.000152517	0.00239287
								LOC119864619	8.87514	-1.70909	0.350908	-4.87046	1.11336e-06	4.68103e-05
								SFRP4	2.65298	-1.70952	0.515912	-3.31358	0.000921091	0.0103143
								LOC102153053	133.896	-1.71063	0.351516	-4.86643	1.13632e-06	4.72277e-05
								S100A2	2.63291	-1.71133	0.603913	-2.83373	0.00460085	0.032497
								EFEMP1	14.2851	-1.71233	0.260051	-6.5846	4.56126e-11	1.19292e-08
								LOC111095598	1.03948	-1.71269	0.453619	-3.77561	0.000159615	0.00248273
								LOC102151902	4.90617	-1.71382	0.393587	-4.35436	1.33459e-05	0.00034062
								EIF2B3	1.24608	-1.71413	0.486151	-3.52592	0.00042201	0.00569127
								CRIP1	1.04096	-1.7169	0.526334	-3.26199	0.00110634	0.0118153
								SLC16A7	3.62966	-1.72055	0.557678	-3.08521	0.00203411	0.0187319
								PLAC9	1.14994	-1.722	0.414193	-4.15749	3.21758e-05	0.000796515
								C9H17orf50	14.9941	-1.72231	0.401052	-4.29449	1.75098e-05	0.000508074
								AKAP11	7.16589	-1.72316	0.347832	-4.954	7.2705e-07	3.87301e-05
								LOC102155174	3.72061	-1.7248	0.509631	-3.38441	0.000713302	0.0079641
								SCNM1	2.95477	-1.7279	0.351714	-4.91281	8.97814e-07	4.55447e-05
								PDE2A	0.899203	-1.72857	0.584119	-2.95929	0.00308352	0.0251142
								LOC111095312	2.47682	-1.72948	0.374389	-4.61947	3.84717e-06	0.000124218
								LOC102154487	2.3936	-1.73018	0.583126	-2.96707	0.00300652	0.0237494
								LOC111097085	1.1433	-1.73179	0.611425	-2.83239	0.00462017	0.0325844
								LOC119876439	14.4937	-1.73382	0.313134	-5.537	3.07697e-08	2.38281e-06
								HK3	64.7483	-1.73526	0.228039	-7.60946	2.75234e-14	2.69936e-11
								PODN	3.87043	-1.73666	0.362896	-4.78555	1.70519e-06	7.55254e-05
								SSC5D	0.592475	-1.74011	0.648361	-2.68387	0.00727763	0.0471644
								FGL2	10.4061	-1.74185	0.332148	-5.24421	1.56954e-07	1.04932e-05
								ITGB2	6.82884	-1.74295	0.4121	-4.22943	2.34281e-05	0.000633025
								C29H8orf88	12.1651	-1.74459	0.538967	-3.23692	0.00120827	0.012562
								PRR29	47.0643	-1.74488	0.264258	-6.60295	4.03059e-11	1.07809e-08
								LOC106557839	1.98207	-1.74522	0.380332	-4.58868	4.46056e-06	0.000141558
								PXDN	2.05662	-1.74686	0.431763	-4.04588	5.21272e-05	0.0011481
								IGSF22	17.9233	-1.75415	0.453407	-3.86882	0.000109365	0.00202377
								GRK3	0.882641	-1.75549	0.525436	-3.34102	0.000834704	0.00959339
								HOXB5	0.525347	-1.75648	0.644933	-2.72351	0.00645931	0.0435892
								SLC5A10	165.007	-1.7571	0.2576	-6.82103	9.03905e-12	3.43163e-09
								LOC111091009	25.9145	-1.75794	0.55931	-3.14306	0.00167191	0.0153014
								CEBPA	6.18481	-1.76345	0.377974	-4.66554	3.07805e-06	0.000122799
								TNFRSF19	0.872123	-1.76386	0.627863	-2.80931	0.00496472	0.0358245
								LOC119870237	0.69146	-1.76753	0.588478	-3.00355	0.00266849	0.021772
								LOC119872021	1.72921	-1.76789	0.539993	-3.27392	0.00106067	0.0107496
								SP6	1.92268	-1.77175	0.452101	-3.91892	8.8947e-05	0.00173601
								LOC102151479	4.28772	-1.7727	0.34918	-5.07676	3.83931e-07	1.94336e-05
								ZNRF3	1.74933	-1.77274	0.52295	-3.38988	0.000699242	0.00842311
								CPED1	0.812081	-1.77425	0.616625	-2.87736	0.00401022	0.0304296
								LRRC66	2.96353	-1.77981	0.399358	-4.45667	8.32427e-06	0.00028233
								LOC111093596	0.742616	-1.78011	0.535966	-3.3213	0.000895981	0.00944693
								LOC111095987	0.521778	-1.78034	0.577982	-3.08027	0.0020681	0.0179908
								KLK11	2.43695	-1.78202	0.509955	-3.49446	0.000475028	0.00627425
								LOC111091718	0.672452	-1.78318	0.670876	-2.65798	0.00786099	0.0480597
								LYVE1	2.22126	-1.78438	0.509777	-3.50032	0.000464695	0.00618394
								LOC119864681	226.855	-1.78481	0.363645	-4.90813	9.19509e-07	3.99773e-05
								CD248	2.07793	-1.78689	0.418867	-4.26601	1.98998e-05	0.000559451
								TGFBR3	15.5843	-1.78736	0.251025	-7.12024	1.07743e-12	5.28342e-10
								LOC119866569	105.828	-1.78787	0.25065	-7.13292	9.82628e-13	3.56124e-10
								PVRIG	3.3731	-1.78931	0.457556	-3.91058	9.20742e-05	0.00177952
								LOC119873675	214.821	-1.78977	0.309634	-5.78029	7.45735e-09	7.50748e-07
								TNFAIP8L3	0.84145	-1.78991	0.544211	-3.289	0.00100545	0.0109871
								MIR29B-2	7.10383	-1.79218	0.444292	-4.03378	5.48874e-05	0.00119223
								LOC119871837	0.901436	-1.79816	0.61473	-2.92512	0.00344322	0.0262149
								IL1R2	1.24649	-1.79995	0.57679	-3.12064	0.00180458	0.017169
								IL10RA	4.03479	-1.8018	0.559475	-3.22052	0.0012796	0.0131181
								LOC106560154	0.707591	-1.80562	0.660199	-2.73496	0.00623881	0.0405355
								TGM1	0.509706	-1.80658	0.649977	-2.77945	0.00544518	0.0382821
								ABCA6	2.06766	-1.80699	0.422694	-4.27494	1.91191e-05	0.000547475
								ITIH3	2.40402	-1.81205	0.399781	-4.53261	5.82606e-06	0.000209685
								PCDH18	2.63078	-1.81317	0.434618	-4.17186	3.02122e-05	0.000758139
								NIPSNAP1	1.1948	-1.81529	0.47339	-3.83465	0.000125744	0.00224785
								C7	1.57757	-1.81611	0.477269	-3.8052	0.000141688	0.00244865
								CEP72	161.177	-1.82053	0.280581	-6.48844	8.67279e-11	2.00137e-08
								LOC119866771	1.03611	-1.8232	0.616676	-2.95649	0.00311162	0.0242937
								LOC119873875	0.631998	-1.82427	0.569957	-3.20071	0.0013709	0.0130886
								CLDN5	2.48194	-1.82438	0.423519	-4.30768	1.64978e-05	0.000482993
								LOC111098518	28.1927	-1.82489	0.381387	-4.78486	1.71106e-06	6.4731e-05
								AK5	0.984558	-1.82684	0.456988	-3.99757	6.39968e-05	0.00133542
								LOC119866353	1.81078	-1.82749	0.592281	-3.08551	0.00203202	0.0177513
								LOC102154795	2.12681	-1.8289	0.417702	-4.37847	1.19514e-05	0.000314326
								LOC111095495	1.2457	-1.82928	0.662081	-2.76293	0.00572859	0.0381226
								CXCL14	24.2225	-1.82987	0.331987	-5.51189	3.55002e-08	3.16517e-06
								LOC119873266	0.776615	-1.83096	0.674018	-2.71649	0.0065979	0.0423823
								CYP21A2	2077.45	-1.83146	0.361101	-5.07186	3.93945e-07	2.26163e-05
								LOC119867944	3.98265	-1.83146	0.436151	-4.19915	2.6792e-05	0.000610688
								SERPINB5	1.84934	-1.8348	0.549894	-3.33665	0.000847947	0.00969824
								LORICRIN	1.70157	-1.83887	0.530102	-3.4689	0.000522594	0.00672176
								LOC119870796	13.9275	-1.83937	0.314572	-5.84722	4.99844e-09	5.51053e-07
								LSP1	174.342	-1.8397	0.27653	-6.65281	2.87552e-11	8.24356e-09
								PLCXD2	1.76336	-1.8426	0.498066	-3.69951	0.000216019	0.00331427
								ELOVL7	0.868748	-1.8443	0.611995	-3.01358	0.00258184	0.0222301
								C24H20orf204	0.993491	-1.84482	0.586758	-3.14409	0.00166602	0.0161644
								PROS1	0.514099	-1.84871	0.684741	-2.69987	0.00693667	0.0456587
								TRPC1	3.7306	-1.84891	0.581855	-3.17761	0.00148492	0.0147601
								LHX6	2.77514	-1.85197	0.373837	-4.95393	7.27279e-07	3.87301e-05
								ANGPT1	1.61582	-1.85279	0.437295	-4.23692	2.26602e-05	0.000617334
								OVOL1	5.29547	-1.85576	0.375912	-4.93667	7.9467e-07	4.1463e-05
								ARRDC5	2.3904	-1.85789	0.457983	-4.05667	4.97764e-05	0.00110741
								LOC119872239	7.49606	-1.86032	0.449544	-4.13824	3.49982e-05	0.000748763
								PDZD8	66.1344	-1.86032	0.346936	-5.36215	8.22387e-08	6.16476e-06
								LOC119872621	0.609067	-1.86176	0.695583	-2.67655	0.00743839	0.0462405
								LOC102154948	1.35895	-1.86183	0.51062	-3.64622	0.00026613	0.00372685
								CA13	0.653991	-1.86533	0.665144	-2.8044	0.005041	0.0362195
								LOC111090979	3.25295	-1.87	0.413544	-4.5219	6.12875e-06	0.000183366
								LOC102155569	0.88448	-1.8748	0.630381	-2.97407	0.00293881	0.0233469
								SLC25A30	0.806997	-1.87597	0.637935	-2.94069	0.00327485	0.0262367
								LOC119866877	5.48358	-1.87689	0.464366	-4.04184	5.30342e-05	0.00103004
								PAXX	5.82415	-1.87876	0.601889	-3.12144	0.00179968	0.0171363
								LOC106560145	1.62176	-1.88361	0.572356	-3.29098	0.000998396	0.010262
								LOC102152446	0.664193	-1.88523	0.577535	-3.26427	0.00109746	0.0110178
								GNG4	0.890915	-1.88652	0.682972	-2.76222	0.0057409	0.0398376
								TWIST2	1.30875	-1.88901	0.442769	-4.26636	1.98686e-05	0.000559451
								LOC102157307	0.600811	-1.88913	0.639452	-2.9543	0.00313377	0.0244351
								LOC119867478	11.7767	-1.89453	0.57477	-3.29615	0.0009802	0.0101209
								LOC119876865	1.65363	-1.89474	0.494795	-3.82934	0.000128488	0.00207969
								LOC106559612	3.06879	-1.89504	0.398119	-4.75999	1.93604e-06	7.1307e-05
								LOC119865688	241.66	-1.89572	0.227944	-8.31661	9.05115e-17	1.09344e-13
								MBP	0.774839	-1.89706	0.487925	-3.88801	0.000101068	0.00192227
								LOC111095810	13.1363	-1.89708	0.361002	-5.25504	1.47996e-07	8.75685e-06
								ADAMTS15	8.34406	-1.89909	0.316594	-5.9985	1.99148e-09	2.85826e-07
								SIGLEC1	9.29526	-1.90533	0.341383	-5.5812	2.38868e-08	2.28556e-06
								ATOH7	14.0412	-1.90722	0.453928	-4.2016	2.6504e-05	0.000685551
								LOC102153844	1.68528	-1.9102	0.529742	-3.60591	0.000311067	0.00420346
								TPC3	0.670048	-1.91049	0.548476	-3.48328	0.000495315	0.00647707
								LOC111093977	21.0714	-1.91133	0.392959	-4.86394	1.1507e-06	4.77158e-05
								MEIS3	0.805185	-1.91203	0.591813	-3.23079	0.00123447	0.0127891
								TBX5	6.90111	-1.91262	0.354613	-5.39355	6.90795e-08	5.31371e-06
								PTGER3	2.0034	-1.91263	0.588384	-3.25064	0.00115145	0.0121537
								SKIDA1	0.746693	-1.91522	0.584475	-3.27682	0.00104984	0.0113981
								ACE2	0.661365	-1.91961	0.642684	-2.98687	0.00281849	0.0236259
								LOC119865461	0.737967	-1.92285	0.715882	-2.68599	0.00723149	0.0454396
								LOC119871926	3.49036	-1.92348	0.532952	-3.60911	0.00030725	0.00416743
								DUOXA2	1.62768	-1.92499	0.529235	-3.63731	0.000275501	0.00405297
								LOC119866370	19.956	-1.92549	0.317556	-6.06346	1.33226e-09	1.73683e-07
								USP35	1.44971	-1.92608	0.471509	-4.08492	4.40925e-05	0.00101551
								LOC119865690	0.758506	-1.92699	0.561965	-3.42903	0.000605753	0.00706816
								LOC102154995	1.22247	-1.92745	0.602613	-3.19849	0.00138149	0.0131619
								EML6	14.2807	-1.92847	0.281965	-6.83939	7.95311e-12	3.28182e-09
								LOC119868085	0.986371	-1.92851	0.711808	-2.70931	0.00674228	0.0430655
								LOC106559469	0.543295	-1.93396	0.710732	-2.72108	0.00650682	0.0419012
								TMEM211	1.58584	-1.93541	0.436046	-4.43855	9.05664e-06	0.000301948
								LOC119865935	17.9488	-1.93974	0.358999	-5.40321	6.546e-08	4.42612e-06
								LOC119869728	3.56339	-1.94332	0.464475	-4.1839	2.86556e-05	0.000641807
								SH3TC1	5.81835	-1.94334	0.345701	-5.62143	1.89378e-08	1.85732e-06
								VSIG8	1.78509	-1.94547	0.690476	-2.81758	0.00483867	0.0336202
								ZMAT5	17.9747	-1.94723	0.350007	-5.56339	2.64591e-08	2.4714e-06
								OSCP1	3.41362	-1.94835	0.357029	-5.45713	4.83905e-08	4.01062e-06
								RSPO1	1.98474	-1.95581	0.527791	-3.70565	0.000210847	0.00325225
								CLEC2L	0.696115	-1.95695	0.733205	-2.66903	0.00760709	0.0487624
								LOC119872292	87.9683	-1.95925	0.484981	-4.03985	5.3485e-05	0.00103593
								SLC14A2	0.659022	-1.96468	0.716521	-2.74197	0.00610722	0.0417944
								LAMB1	18.1845	-1.9667	0.358065	-5.49257	3.96126e-08	3.47911e-06
								EMX2	1.85481	-1.96989	0.444448	-4.43222	9.32667e-06	0.000309199
								LOC111092057	23.8174	-1.97271	0.312065	-6.32148	2.59075e-10	4.26791e-08
								LOC111095464	8.00459	-1.97651	0.463785	-4.26171	2.02872e-05	0.000487566
								MED16	7.94065	-1.97692	0.340883	-5.79941	6.65481e-09	8.07428e-07
								LOC111091594	0.618707	-1.97952	0.632298	-3.13067	0.00174406	0.0158258
								PNMA1	0.619863	-1.97962	0.66338	-2.98414	0.00284375	0.0236524
								LOC111098644	34.364	-1.98247	0.487474	-4.06683	4.76571e-05	0.000954247
								FABP4	134.745	-1.98522	0.630909	-3.1466	0.0016518	0.0160662
								DNAJB13	29.9796	-1.98616	0.262749	-7.55916	4.05681e-14	3.41033e-11
								NOX5	0.767261	-1.98618	0.627388	-3.16579	0.00154663	0.015232
								DCN	14.3098	-1.98629	0.431419	-4.60409	4.14265e-06	0.000157274
								FAM20A	2.10945	-1.98875	0.388039	-5.12514	2.97311e-07	1.81298e-05
								LOC119873713	14.3519	-1.9925	0.444298	-4.48459	7.30533e-06	0.000212829
								SFTPB	5.03869	-1.99465	0.364022	-5.47948	4.26572e-08	3.69142e-06
								TICRR	6.66735	-1.9994	0.352309	-5.67512	1.38593e-08	1.48511e-06
								PTS	393.069	-2.00225	0.634851	-3.15389	0.00161111	0.0157746
								HAND2	1.93981	-2.00732	0.503454	-3.9871	6.68853e-05	0.00139323
								LOC119879328	1575.12	-2.00763	0.266261	-7.54009	4.6965e-14	2.52737e-11
								TNNI1	0.84732	-2.00906	0.703651	-2.85519	0.00430105	0.0320983
								SLC5A5	6.36797	-2.01018	0.457876	-4.39023	1.13229e-05	0.000360161
								TMEM45A	1.8569	-2.01246	0.566146	-3.55466	0.000378465	0.00525875
								KRT16	1.53601	-2.01434	0.742355	-2.71345	0.00665873	0.0426371
								LOC111093430	96.7181	-2.01529	0.288877	-6.9763	3.03053e-12	9.46832e-10
								LY6G6C	0.616965	-2.01564	0.745096	-2.70521	0.00682603	0.0452085
								CRISPLD2	0.818358	-2.01594	0.615298	-3.27636	0.00105155	0.0114061
								LOC119865433	1.25834	-2.02091	0.527032	-3.83451	0.000125817	0.00204295
								LGI3	7.42958	-2.03028	0.500369	-4.05757	4.95861e-05	0.00110556
								MGLL	4.19757	-2.03185	0.373264	-5.44347	5.22536e-08	4.24119e-06
								LTB4R2	5.71316	-2.03272	0.427784	-4.75174	2.01675e-06	8.56864e-05
								LOC102157333	0.635978	-2.03771	0.606662	-3.35889	0.000782567	0.00850683
								GIPC3	0.708432	-2.0383	0.62037	-3.28562	0.00101757	0.0110989
								LOC119879275	1.63997	-2.04022	0.46359	-4.40092	1.07792e-05	0.000289378
								ABCG2	1.32262	-2.04478	0.541822	-3.7739	0.000160714	0.0026791
								ADGRB2	0.996422	-2.04834	0.7272	-2.81675	0.00485127	0.0352001
								LOC119873228	0.458224	-2.04881	0.69439	-2.95052	0.00317242	0.0246939
								NNMT	0.742617	-2.04882	0.675041	-3.03511	0.00240452	0.0209905
								CLYBL	2.1043	-2.04943	0.486883	-4.20929	2.56174e-05	0.000671472
								TIAM1	0.680019	-2.06001	0.688428	-2.99233	0.00276853	0.0233122
								LOC102153519	1.2786	-2.06161	0.648479	-3.17915	0.00147708	0.0138478
								GREM2	1.91729	-2.06571	0.467288	-4.42065	9.84057e-06	0.000323502
								LOC119872191	1.07276	-2.06573	0.50871	-4.06073	4.89205e-05	0.000972027
								LOC119868498	5.08864	-2.06692	0.450214	-4.59096	4.41206e-06	0.000140265
								LOC102153294	1.39102	-2.07152	0.492431	-4.20673	2.59093e-05	0.000593912
								FCGR2B	2.49035	-2.07155	0.388858	-5.32727	9.96989e-08	7.28793e-06
								SGCE	0.574216	-2.0722	0.636278	-3.25675	0.00112695	0.0119638
								LOC119876733	0.515291	-2.07577	0.679296	-3.05576	0.00224491	0.0191616
								ACKR1	1.82884	-2.07738	0.467247	-4.446	8.74821e-06	0.000294165
								LOC102151740	0.745922	-2.07979	0.726059	-2.8645	0.00417674	0.0303232
								GALNT15	2.44558	-2.08244	0.447335	-4.65521	3.23648e-06	0.000127392
								SVEP1	9.69403	-2.08259	0.348188	-5.9812	2.21498e-09	3.082e-07
								CCL21	5.12098	-2.08682	0.491692	-4.24415	2.19422e-05	0.000602196
								PLEK2	2.25225	-2.08798	0.482855	-4.32425	1.53055e-05	0.000453728
								LOC119866516	357.195	-2.08816	0.291313	-7.16809	7.60526e-13	3.06255e-10
								LOC111097797	0.534398	-2.0899	0.596879	-3.50137	0.000462868	0.00575284
								EHBP1L1	113.853	-2.09147	0.37982	-5.50648	3.66089e-08	3.23948e-06
								SAYSD1	0.871483	-2.09548	0.500141	-4.18978	2.79225e-05	0.00071284
								LOC111098511	0.852213	-2.09704	0.607706	-3.45075	0.000559034	0.00659952
								ELANE	0.7848	-2.09757	0.56865	-3.68868	0.00022542	0.00341438
								LOC111095583	3.21365	-2.09835	0.469878	-4.46573	7.97974e-06	0.000229121
								HCAR1	6.49326	-2.09863	0.715585	-2.93275	0.00335979	0.0267171
								LOC111096016	16.6685	-2.10272	0.3863	-5.44323	5.23233e-08	3.7926e-06
								CADM3	4.20692	-2.10563	0.406637	-5.17816	2.24088e-07	1.43958e-05
								AOC3_1	1.42267	-2.10767	0.534101	-3.9462	7.94005e-05	0.00158384
								GNAI1	0.832041	-2.11514	0.637952	-3.31552	0.000914735	0.0102662
								SCD	34.2687	-2.11651	0.323258	-6.54743	5.85374e-11	1.43526e-08
								LOC119873965	0.691528	-2.11743	0.631136	-3.35495	0.00079378	0.00859367
								AMZ1	13.0873	-2.1241	0.418693	-5.07316	3.91256e-07	2.26163e-05
								PALM	8.25523	-2.12676	0.348596	-6.10094	1.05447e-09	1.67703e-07
								AQP3	2.03033	-2.12906	0.538762	-3.95176	7.7578e-05	0.00155601
								FGFBP1	0.935891	-2.13143	0.754711	-2.82417	0.00474036	0.0345646
								LOC102154971_1	5.15579	-2.13216	0.572674	-3.72317	0.000196741	0.00293186
								LGALSL	2.64991	-2.13411	0.551987	-3.86623	0.00011053	0.00204212
								CDO1	1.21164	-2.1398	0.647388	-3.30528	0.000948809	0.0105444
								ACTN4	28.3838	-2.1431	0.316044	-6.78102	1.19331e-11	4.25577e-09
								C5AR2	1.37572	-2.14394	0.444459	-4.82371	1.40914e-06	6.47818e-05
								LOC102152193	3.91699	-2.14691	0.443449	-4.8414	1.28929e-06	5.26613e-05
								IGFBP6	2.83989	-2.15531	0.378219	-5.69858	1.20812e-08	1.32882e-06
								LOC106557594	0.669155	-2.158	0.660779	-3.26584	0.0010914	0.0109691
								PALMD	1.52706	-2.15957	0.456372	-4.73203	2.22282e-06	9.30975e-05
								LOC119874311	0.706303	-2.16257	0.739755	-2.92336	0.00346275	0.0263293
								BATF3	0.487259	-2.16284	0.722201	-2.99479	0.00274635	0.0232196
								LOC119872678	1.4614	-2.16458	0.474344	-4.56331	5.03533e-06	0.000157319
								LOC119865623	0.592107	-2.16875	0.798859	-2.71481	0.00663145	0.0425375
								GRAMD1B	9.70668	-2.16975	0.4173	-5.19951	1.99811e-07	1.30643e-05
								PEPD	14.7128	-2.17228	0.521506	-4.1654	3.10803e-05	0.000777296
								CFD	32.5198	-2.17255	0.274618	-7.91117	2.54983e-15	4.12549e-12
								NDP	0.746928	-2.17296	0.800527	-2.71441	0.0066394	0.0444022
								C6H7orf50	8.68216	-2.17307	0.522889	-4.15589	3.24023e-05	0.000799235
								LOC607080	1.37549	-2.17373	0.671401	-3.23761	0.00120537	0.0118323
								TFPI	0.919087	-2.18475	0.572836	-3.81393	0.000136776	0.00237984
								WNT10A	0.462774	-2.1861	0.812803	-2.68957	0.00715432	0.045062
								LOC102153261	1.24488	-2.18723	0.498117	-4.391	1.12829e-05	0.00029979
								LOC111096993	1.11571	-2.18851	0.710043	-3.08222	0.00205466	0.0179174
								LOC119866707	2.46815	-2.18911	0.618565	-3.53901	0.000401625	0.00515794
								RET	1.93577	-2.18933	0.388267	-5.63874	1.71299e-08	1.72309e-06
								LOC111093362	3.05883	-2.19162	0.529342	-4.14027	3.46901e-05	0.000743927
								CCDC180	0.603099	-2.19252	0.714795	-3.06734	0.00215973	0.0194475
								LGALS4	1.15432	-2.19817	0.660166	-3.32972	0.00086932	0.00990925
								FYN	9.24047	-2.20389	0.369741	-5.96061	2.51292e-09	3.4389e-07
								PLEK	5.52446	-2.20418	0.378589	-5.8221	5.81122e-09	7.27577e-07
								SLC22A4	5.66613	-2.20895	0.588306	-3.75476	0.000173509	0.0028166
								SPACA4	15.3795	-2.20935	0.442006	-4.99846	5.77902e-07	3.19311e-05
								PCED1B	45.4742	-2.21906	0.398174	-5.57309	2.50266e-08	2.37531e-06
								NTSR1	3.92837	-2.22292	0.675248	-3.292	0.00099477	0.0109211
								PRPS1L1	0.851675	-2.22676	0.697196	-3.19389	0.00140371	0.0141199
								LOC480601	1.7488	-2.23562	0.586164	-3.81398	0.000136749	0.00217753
								CYP11A1	1.44186	-2.24299	0.619374	-3.62138	0.000293036	0.004242
								SZRD1	11.9946	-2.24339	0.513852	-4.36583	1.26643e-05	0.000392003
								LMOD2	0.754381	-2.24344	0.634638	-3.535	0.000407776	0.00554812
								LOC111095862	14.0328	-2.24647	0.330018	-6.80713	9.9565e-12	2.69286e-09
								LOC119876846	9.43621	-2.2493	0.420807	-5.3452	9.03183e-08	5.76288e-06
								LYPD3	0.729621	-2.25283	0.689931	-3.2653	0.00109347	0.0117205
								LOC119873615	763.801	-2.25426	0.425191	-5.30175	1.14695e-07	7.0454e-06
								FGF10	3.72548	-2.26097	0.339351	-6.66261	2.69e-11	8.16598e-09
								LOC102156872	16.607	-2.261	0.335654	-6.73612	1.62673e-11	4.09417e-09
								LOC102153034	12.5029	-2.26494	0.555026	-4.08078	4.48846e-05	0.000908775
								LOC111096214	4.49174	-2.27288	0.414008	-5.48994	4.02067e-08	3.03577e-06
								LOC111095621	13.3461	-2.27557	0.422517	-5.38576	7.2138e-08	4.7535e-06
								SIGIRR	2.55091	-2.27825	0.401573	-5.6733	1.40069e-08	1.48511e-06
								ZSWIM3	1.40353	-2.28946	0.58161	-3.93642	8.27067e-05	0.00163593
								TNNT1	1.45488	-2.29063	0.591449	-3.87291	0.000107546	0.0020027
								ECHDC2	7.57617	-2.29285	0.58717	-3.90492	9.4256e-05	0.00181852
								KLF4	5.48907	-2.2975	0.335712	-6.84366	7.71931e-12	3.28182e-09
								SHE	1.03263	-2.29802	0.472074	-4.86792	1.1278e-06	5.39558e-05
								LOC111092820	2.22898	-2.29867	0.607901	-3.78132	0.000155998	0.00244114
								SLC27A6	1.74075	-2.29954	0.505318	-4.55067	5.34748e-06	0.000194242
								KRT23	1.56467	-2.30504	0.739117	-3.11864	0.00181687	0.0172581
								B3GAT1	0.656585	-2.30518	0.744407	-3.09667	0.00195708	0.0182656
								LOC102154212	6.42646	-2.3059	0.398604	-5.78494	7.25387e-09	7.34343e-07
								LOC111093609	1.68061	-2.30786	0.636247	-3.6273	0.000286403	0.00396479
								ERFE	2.71876	-2.30915	0.556087	-4.15251	3.28856e-05	0.000807996
								LOC119870470	1.03495	-2.31125	0.805438	-2.86955	0.00411054	0.0299145
								SLC25A18	1.03713	-2.31271	0.59563	-3.8828	0.000103262	0.00194758
								GPR157	2.97833	-2.31352	0.526192	-4.39672	1.09897e-05	0.000351462
								FAM83G	7.87731	-2.3209	0.472652	-4.91038	9.08978e-07	4.59132e-05
								LOC106558331	3.16147	-2.32634	0.515758	-4.51053	6.46655e-06	0.000191159
								LOC111095521	3.20649	-2.33203	0.491925	-4.74061	2.13076e-06	7.70687e-05
								F13A1	1.77988	-2.337	0.623486	-3.74828	0.000178054	0.0028554
								MYBPC1	1.20251	-2.34133	0.710761	-3.29411	0.000987322	0.0108671
								LOC111092797	0.747397	-2.34149	0.728665	-3.2134	0.00131173	0.0126167
								SGSH	0.544771	-2.3429	0.788989	-2.96949	0.00298293	0.0245063
								C1QTNF4	27.8401	-2.34337	0.478272	-4.89965	9.60058e-07	4.76748e-05
								KRT73	0.758022	-2.34352	0.713188	-3.28598	0.00101627	0.0110951
								MRC1	1.71492	-2.34451	0.558134	-4.20063	2.66171e-05	0.000686967
								POLN	0.561899	-2.34833	0.775736	-3.02723	0.00246807	0.0213893
								CAVIN2	3.28229	-2.35304	0.446165	-5.27392	1.33543e-07	9.24511e-06
								LOC102155974	0.784416	-2.35594	0.678918	-3.47015	0.000520171	0.00624654
								ITIH5	7.33669	-2.35747	0.351471	-6.70745	1.9806e-11	6.6599e-09
								LARP6	2.67623	-2.36126	0.374628	-6.30295	2.92027e-10	5.54332e-08
								DSG1	4.56426	-2.36182	0.613127	-3.85209	0.000117114	0.00212703
								LOC106560155	3.91715	-2.37049	0.343396	-6.90309	5.08823e-12	1.53673e-09
								LOC119871239	117.573	-2.37266	0.279842	-8.47856	2.28002e-17	3.75602e-14
								LOC119871932	9.08062	-2.37668	0.436866	-5.4403	5.319e-08	3.82482e-06
								IFNLR1	0.66755	-2.37703	0.73245	-3.24531	0.00117321	0.0123061
								LOC111097357	182.928	-2.37903	0.597275	-3.98314	6.80097e-05	0.0012653
								HHATL	1.14401	-2.37937	0.871877	-2.72902	0.00635232	0.0430896
								LOC119864203	0.780147	-2.37961	0.803238	-2.96252	0.00305135	0.0240093
								KCTD14	1.5225	-2.3851	0.522555	-4.56431	5.01151e-06	0.000184314
								METRNL	1.73283	-2.38724	0.450409	-5.30017	1.15693e-07	8.25205e-06
								ANK2	3.70954	-2.39315	0.377879	-6.33312	2.40248e-10	4.71247e-08
								DDX24	41.1341	-2.39406	0.360228	-6.64595	3.01263e-11	8.24551e-09
								SCARA5	5.47081	-2.3942	0.373228	-6.41486	1.40956e-10	2.91036e-08
								NIM1K	1.01553	-2.39631	0.887505	-2.70005	0.00693282	0.0456587
								RPS6KA2	0.562419	-2.39811	0.787485	-3.04528	0.00232463	0.020478
								CFH	13.1227	-2.39883	0.423706	-5.66155	1.50013e-08	1.52198e-06
								FOXN4	3.22685	-2.40084	0.661418	-3.62984	0.000283594	0.00415126
								LOC111098719	36.8385	-2.4038	0.685765	-3.50529	0.000456116	0.00568842
								PRR19	1.03795	-2.41509	0.708684	-3.40785	0.000654774	0.00797727
								LOC119871997	0.79111	-2.42332	0.830212	-2.91892	0.00351251	0.0265728
								LOC119864976	2.60796	-2.42469	0.58113	-4.17236	3.01456e-05	0.000666181
								MTARC1	2.09974	-2.42882	0.589514	-4.12004	3.78802e-05	0.000906121
								LOC111094256	0.570957	-2.43226	0.77059	-3.15636	0.00159749	0.014782
								KRT28	1.82705	-2.44439	0.496299	-4.92523	8.4263e-07	4.34952e-05
								CFAP45	0.857961	-2.44532	0.716017	-3.41517	0.000637432	0.00779828
								LOC102157168	0.946775	-2.452	0.830413	-2.95275	0.00314955	0.0245475
								LOC119873968	0.876103	-2.45422	0.598133	-4.10314	4.07585e-05	0.000838349
								AMDHD1	3.08976	-2.45429	0.566027	-4.33599	1.45108e-05	0.000436773
								LOC119864206	1.35716	-2.46127	0.623816	-3.94551	7.96295e-05	0.00142904
								LOC102156887	1.7481	-2.46238	0.531674	-4.63137	3.63253e-06	0.000118178
								IVL	11.3179	-2.46401	0.820402	-3.00342	0.00266964	0.0227509
								CARD14	3.65912	-2.47457	0.471953	-5.24325	1.57772e-07	1.04932e-05
								LOC119873976	2.8363	-2.47655	0.511042	-4.84607	1.25934e-06	5.1747e-05
								LOC119876666	8.16902	-2.47961	0.435023	-5.69996	1.19834e-08	1.13099e-06
								LOC119877148	0.671027	-2.47998	0.890717	-2.78425	0.00536509	0.0362764
								LOC111095131	12.333	-2.48167	0.501673	-4.94679	7.54485e-07	3.37169e-05
								LOC111093738	0.810588	-2.48463	0.780519	-3.1833	0.00145605	0.0137065
								TRO	2.79382	-2.49762	0.917623	-2.72184	0.00649199	0.0437345
								ACAD8	8.04294	-2.50117	0.483922	-5.16853	2.35937e-07	1.48432e-05
								LOC119871887	4.75272	-2.5109	0.708011	-3.54642	0.000390507	0.00504375
								LOC119865671	14.0216	-2.51288	0.381744	-6.58264	4.62173e-11	1.06013e-08
								CNKSR1	2.14037	-2.53144	0.404096	-6.26443	3.74181e-10	6.77498e-08
								MYH7	0.992853	-2.53333	0.88817	-2.8523	0.00434039	0.0311864
								ABCA8	1.61875	-2.53615	0.447649	-5.66548	1.46612e-08	1.50041e-06
								LOC119865971	25.8684	-2.54049	0.369756	-6.87072	6.38805e-12	1.83743e-09
								POF1B	0.828436	-2.54162	0.737456	-3.44647	0.000567963	0.00716166
								LOC119875926	1.74712	-2.54233	0.661933	-3.84077	0.000122651	0.00200955
								GJB2	2.19411	-2.54291	0.755268	-3.3669	0.00076019	0.00894667
								LOC119877139	1.47049	-2.5451	0.619569	-4.10786	3.9934e-05	0.000830878
								HPGD	6.12841	-2.54555	0.402628	-6.32236	2.57606e-10	4.9701e-08
								LOC119873955	0.530247	-2.54941	0.943702	-2.7015	0.00690284	0.0438899
								LOC111090533	1983.35	-2.55014	0.50792	-5.02076	5.14678e-07	2.40994e-05
								CFAP161	1.22924	-2.55619	0.911859	-2.80327	0.00505872	0.0362804
								KRT25	4.18275	-2.5602	0.483663	-5.29335	1.20098e-07	8.51464e-06
								FGGY	3.16201	-2.56966	0.491625	-5.22688	1.72396e-07	1.13985e-05
								LOC119865382	4.17654	-2.56975	0.484941	-5.2991	1.16377e-07	7.12455e-06
								LOC111096723	5.51207	-2.57396	0.660485	-3.89708	9.73584e-05	0.0016628
								LOC119875958	0.545671	-2.57576	0.861244	-2.99074	0.00278305	0.0223842
								LOC119872297	2.91501	-2.58088	0.525847	-4.90803	9.19956e-07	3.99773e-05
								TAMM41	0.923875	-2.58813	0.891532	-2.90302	0.00369588	0.028844
								LOC119876361	13.3404	-2.5883	0.458986	-5.63918	1.70867e-08	1.50305e-06
								CD36	2.05231	-2.59567	0.575923	-4.50698	6.57579e-06	0.000232404
								LOC119869680	150.135	-2.60644	0.305156	-8.54134	1.32679e-17	2.40428e-14
								TACC2	28.013	-2.60648	0.465908	-5.5944	2.21381e-08	2.1356e-06
								LOC119866368	1572.96	-2.61086	0.328321	-7.95214	1.83315e-15	1.7761e-12
								LOC111094673	12.534	-2.61282	0.491181	-5.31947	1.0407e-07	6.50639e-06
								LY6G6D	2.4257	-2.61574	0.418857	-6.24494	4.23957e-10	7.55992e-08
								LOC119865864	1.32154	-2.61746	0.772221	-3.38953	0.000700131	0.00786116
								SBSN	11.5786	-2.62177	0.616056	-4.25574	2.08359e-05	0.00057971
								SERINC5	0.974836	-2.62811	0.5492	-4.78534	1.70701e-06	7.55254e-05
								DUOXA1	0.790746	-2.63178	0.741791	-3.54787	0.000388359	0.00534573
								ELOVL3	1.47016	-2.63194	0.808108	-3.25692	0.00112628	0.0119638
								BNIP5	0.864682	-2.6349	0.959097	-2.74727	0.00600931	0.0413568
								RBP4	1.43182	-2.64106	0.610314	-4.32737	1.50897e-05	0.000450605
								HES2	2.37579	-2.64796	0.548268	-4.82968	1.36752e-06	6.33635e-05
								GFPT2	1.31473	-2.65157	0.540131	-4.90913	9.14829e-07	4.60112e-05
								PLPPR3	2.53241	-2.65554	0.429509	-6.18272	6.30049e-10	1.09045e-07
								DES	0.769387	-2.65566	0.737531	-3.60075	0.000317304	0.00455408
								ANKRD22	10.7618	-2.65645	0.738588	-3.59666	0.000322328	0.00460374
								LOC119871515	24.0045	-2.6603	0.485436	-5.48023	4.2477e-08	3.18069e-06
								LOC119874204	1.03663	-2.66034	0.806308	-3.29941	0.0009689	0.0100386
								LOC111095939	1.17017	-2.66405	0.627275	-4.24702	2.1663e-05	0.000511807
								LOC119870354	0.89168	-2.66821	0.526852	-5.06445	4.09584e-07	2.03361e-05
								HDGFL2	115.211	-2.66913	0.401055	-6.65528	2.82764e-11	8.24356e-09
								LOC119867969	1.49956	-2.6731	0.773765	-3.45467	0.000550975	0.0065299
								LOC119865919	13.9044	-2.67589	0.612923	-4.36579	1.26665e-05	0.00032794
								LOC111091043	0.754505	-2.67608	0.754347	-3.54754	0.000388848	0.0050259
								LOC111095475	0.852964	-2.68118	0.81697	-3.28186	0.00103127	0.0105164
								ADRB3	1.12511	-2.68303	0.616877	-4.34937	1.36527e-05	0.000416267
								DAB1	0.95588	-2.68413	0.894895	-2.99938	0.0027053	0.0229551
								LOC119867172	12.1587	-2.69351	0.467165	-5.76565	8.13429e-09	8.05472e-07
								ASPRV1	0.850946	-2.69699	0.921746	-2.92596	0.00343393	0.0271416
								FAM83E	1.49924	-2.71329	0.570749	-4.75392	1.99511e-06	8.52981e-05
								LOC111093058	0.824471	-2.73657	0.764488	-3.57961	0.000344104	0.00454815
								LOC111098850	9.52338	-2.73856	0.489496	-5.59466	2.21059e-08	1.88953e-06
								LOC111097552	0.875146	-2.74072	0.751707	-3.646	0.000266351	0.00372707
								FHL1	6.06975	-2.74283	0.436167	-6.28849	3.20563e-10	5.90194e-08
								LOC102151554	36.667	-2.74604	0.477467	-5.75127	8.85763e-09	8.5666e-07
								LOC102156408	1.46338	-2.75528	0.603913	-4.56239	5.05753e-06	0.000157741
								LOC119873325	0.811142	-2.7628	0.819446	-3.37155	0.000747466	0.00823394
								PLXNA4	1.62748	-2.7701	0.589829	-4.69644	2.64737e-06	0.000107068
								LOC119873274	7285.3	-2.77096	0.680695	-4.07078	4.68561e-05	0.000943421
								LOC119872173	15.58	-2.77248	0.395825	-7.00431	2.48208e-12	8.17777e-10
								LOC111095870	30.6492	-2.78824	0.413752	-6.7389	1.59592e-11	4.0732e-09
								SHROOM4	0.741962	-2.79036	0.528726	-5.27752	1.30944e-07	9.11881e-06
								LOC119873006	4.60947	-2.79705	0.848368	-3.29698	0.000977318	0.0100969
								KRT27	2.65222	-2.80201	0.618816	-4.52802	5.9539e-06	0.000213632
								LOC119872930	1.77566	-2.80635	0.664833	-4.22114	2.43073e-05	0.000561112
								KRT77	8.62023	-2.81664	0.663666	-4.24406	2.19511e-05	0.000602196
								LOC111093734	120.422	-2.83473	0.534479	-5.30373	1.13458e-07	6.99313e-06
								METTL24	1.06092	-2.86191	0.525039	-5.45086	5.01279e-08	4.12556e-06
								LOC119866356	40.9597	-2.87667	0.659633	-4.36102	1.29458e-05	0.000334175
								LOC102152093	2.18762	-2.88183	0.515934	-5.58566	2.32821e-08	1.9623e-06
								EGFLAM	2.92523	-2.88613	0.633877	-4.55314	5.28512e-06	0.00019317
								LOC119873966	1.15305	-2.88978	1.00911	-2.86369	0.00418734	0.0303758
								SPACA6	76.0784	-2.89727	0.380116	-7.62206	2.49653e-14	2.67106e-11
								LOC119873258	1.09253	-2.89876	0.599819	-4.83272	1.34683e-06	5.4115e-05
								LOC119867508	64.0575	-2.90192	0.374136	-7.75631	8.74357e-15	6.33769e-12
								KRT35	6.80666	-2.90461	0.942095	-3.08314	0.00204828	0.0188036
								HTRA3	1.15217	-2.90849	0.505227	-5.7568	8.57244e-09	1.01908e-06
								LOC119872561	3.29658	-2.91377	0.666697	-4.37045	1.23989e-05	0.000322818
								GJB6	0.71197	-2.91453	0.840521	-3.46753	0.000525265	0.00674137
								LOC111097124	1.14645	-2.91478	0.673251	-4.32941	1.49511e-05	0.00037318
								TNNC1	0.722744	-2.91906	0.991381	-2.94444	0.00323544	0.025974
								LOC119868453	48.7983	-2.92128	0.67783	-4.30975	1.63441e-05	0.000402954
								LOC111092181	11.5211	-2.9232	0.830754	-3.51873	0.000433619	0.00546426
								LOC119864752	3.97115	-2.93001	0.96987	-3.02104	0.00251912	0.0207684
								LOC119877642	1.15486	-2.9303	0.680961	-4.30317	1.68368e-05	0.000413976
								LOC111095493	2.60373	-2.93534	0.884551	-3.31845	0.000905187	0.00952549
								ALPK2	4.85941	-2.94812	0.806954	-3.65339	0.000258802	0.00385063
								KRT71	3.15877	-2.95373	0.974152	-3.03211	0.00242852	0.0210621
								FGL1	38.2541	-2.95842	0.293296	-10.0868	6.31939e-24	7.43729e-20
								CLVS2	1.26434	-2.96037	0.684092	-4.32745	1.50844e-05	0.000450605
								KRT32	1.92237	-2.9669	1.06853	-2.77662	0.00549269	0.0385241
								CLEC3B	11.2782	-2.97763	0.461519	-6.45181	1.10524e-10	2.36502e-08
								LOC111097451	1.15157	-2.99221	0.594845	-5.03023	4.89885e-07	2.32387e-05
								LOC119866411	4.40759	-3.0078	0.485622	-6.1937	5.87669e-10	8.65785e-08
								LOC119877412	4.59501	-3.01929	0.766443	-3.93935	8.1703e-05	0.00145722
								TCHH	35.1213	-3.02082	0.849374	-3.55653	0.000375785	0.00523387
								CHRDL1	1.70289	-3.02205	0.536415	-5.63379	1.76296e-08	1.75833e-06
								ADPRHL1	2.43918	-3.02735	0.553249	-5.47195	4.45118e-08	3.77676e-06
								ADD2	3.7168	-3.02946	0.508803	-5.95409	2.61522e-09	3.45826e-07
								WASF3	1.49085	-3.05249	0.74125	-4.11802	3.82134e-05	0.000909028
								MFAP5	2.85654	-3.06042	0.459403	-6.66174	2.70603e-11	8.16598e-09
								LOC119868146	1.7335	-3.06234	0.528989	-5.78903	7.07921e-09	7.20688e-07
								LOC102152710	7.07111	-3.06968	0.562084	-5.46126	4.72774e-08	3.47147e-06
								PRR9	0.939676	-3.08075	0.909818	-3.38612	0.000708887	0.00851316
								TMEM61	1.82542	-3.08305	0.754611	-4.08562	4.39592e-05	0.00101442
								C18H11orf80	27.06	-3.08448	0.482923	-6.3871	1.69061e-10	3.37913e-08
								LOC102152599	19.9949	-3.08733	0.448029	-6.89091	5.54358e-12	1.64681e-09
								FGF18	9.97752	-3.09956	0.635941	-4.87398	1.09374e-06	5.25398e-05
								HOXC13	11.2417	-3.12863	0.530397	-5.89866	3.66469e-09	4.73953e-07
								PRDM8	2.20427	-3.15421	0.437765	-7.20526	5.79338e-13	3.17977e-10
								ACOT11	1.35985	-3.16814	0.99321	-3.1898	0.0014237	0.0143087
								LOC111095890	11.3227	-3.17426	0.913597	-3.47446	0.000511878	0.00619208
								LOC106558574	42.3293	-3.19083	0.383439	-8.32161	8.67778e-17	1.09344e-13
								GSC	1.26137	-3.24133	0.496137	-6.53315	6.44011e-11	1.54681e-08
								G6PC1	129.151	-3.25978	0.58519	-5.57045	2.54076e-08	2.39217e-06
								LOC119865409	13.7152	-3.27021	0.471722	-6.93249	4.13489e-12	1.26997e-09
								C13H8orf76	1.33336	-3.28751	0.690092	-4.76388	1.89903e-06	8.2168e-05
								GLT6D1	83.666	-3.28984	0.808426	-4.06943	4.71282e-05	0.00106538
								LOC111096587	19.527	-3.30566	0.508496	-6.50085	7.98694e-11	1.66358e-08
								HELT	1.6285	-3.31816	0.866191	-3.83075	0.000127751	0.00226431
								KRT89	1.52444	-3.31879	0.977977	-3.39352	0.000689999	0.00832882
								CALML5	4.80926	-3.32884	0.893279	-3.72654	0.000194129	0.0030585
								LOC119870532	3.24344	-3.37619	0.7713	-4.37727	1.20174e-05	0.000315071
								CD209	1.7793	-3.37621	0.569154	-5.93198	2.99303e-09	3.91388e-07
								LOC111090418	1.85931	-3.40764	1.16511	-2.92474	0.0034474	0.026226
								ADIPOQ	5.22283	-3.40771	0.993445	-3.4302	0.000603142	0.00748126
								LOC111097397	32.3837	-3.45093	0.592981	-5.81963	5.89764e-09	6.14201e-07
								CLDN17	1.98948	-3.4694	0.822733	-4.21692	2.47663e-05	0.000653529
								LOC119877199	1.52539	-3.47038	1.03771	-3.34427	0.00082499	0.00884071
								LOC486151	171.622	-3.47483	0.4888	-7.1089	1.16974e-12	4.07633e-10
								KRT41	1.844	-3.47848	0.965764	-3.6018	0.000316026	0.00454683
								LOC491550	4.74646	-3.5315	0.717685	-4.92069	8.62394e-07	3.79307e-05
								LOC102152375	1.07171	-3.56315	1.00559	-3.54335	0.000395073	0.00508953
								LOC111098765	20.0156	-3.56874	0.481298	-7.41483	1.21779e-13	5.38232e-11
								LALBA	1.92618	-3.57171	1.17324	-3.0443	0.00233221	0.0204987
								LOC102151747	2.87046	-3.5775	0.795657	-4.49628	6.91531e-06	0.000202771
								LOC106558963	2.21165	-3.62737	0.648668	-5.59202	2.24438e-08	1.90114e-06
								KRT31	2.07387	-3.63852	0.870636	-4.17916	2.92591e-05	0.000737366
								FAM25A	18.0605	-3.72234	0.654744	-5.68517	1.30681e-08	1.42406e-06
								RCE1	126.617	-3.7549	0.500471	-7.50274	6.24959e-14	4.59696e-11
								KRT36	5.70303	-3.76125	1.11938	-3.36011	0.000779107	0.00909653
								LOC102152540	561.741	-3.76986	0.507056	-7.4348	1.04724e-13	4.74424e-11
								PCK1	1.51658	-3.77468	1.09704	-3.44078	0.000580046	0.00724688
								LOC111094897	2.88327	-3.77561	0.964789	-3.9134	9.10048e-05	0.00158415
								LOC111091525	21.509	-3.80183	0.812287	-4.6804	2.86312e-06	9.71585e-05
								COMMD9	4.72118	-3.80597	0.588108	-6.47154	9.70067e-11	2.19283e-08
								LOC119873426	204.901	-3.8137	1.29703	-2.94033	0.00327859	0.0252698
								LOC119867051	2239.12	-3.84985	0.595859	-6.46101	1.04009e-10	2.04864e-08
								LOC111092804	926.302	-3.86882	1.04123	-3.71563	0.000202699	0.00300091
								LY6D	2.26726	-3.9267	1.0414	-3.77059	0.000162861	0.00270722
								LOC119867846	2.21909	-3.9294	1.14942	-3.41859	0.000629476	0.00726081
								DSC1	2.40796	-3.93573	0.993257	-3.96245	7.41858e-05	0.00150533
								LOC119868394	72.7445	-3.99647	0.463678	-8.61906	6.75034e-18	1.74747e-14
								LOC106559070	1.69787	-4.02822	0.936906	-4.29949	1.71189e-05	0.000419771
								LOC119863999	8.97677	-4.03816	0.712819	-5.66506	1.46973e-08	1.33717e-06
								LOC111096107	3.08072	-4.06624	0.92446	-4.39851	1.08998e-05	0.000292184
								LOC102154767	136.523	-4.09405	0.478731	-8.55188	1.21102e-17	2.40428e-14
								LOC119871852	103.417	-4.09966	0.64055	-6.40023	1.55148e-10	2.75631e-08
								ABTB2	22.2065	-4.13491	0.485398	-8.51858	1.61517e-17	6.3363e-14
								LOC111098310	2.13256	-4.14409	0.813458	-5.09441	3.49821e-07	1.81117e-05
								LOC111095592	28.8776	-4.16244	0.553924	-7.51446	5.71462e-14	2.87652e-11
								KRT38	2.24135	-4.17289	1.00313	-4.15988	3.18409e-05	0.000790581
								DMKN	35.7599	-4.21176	0.845726	-4.98006	6.35658e-07	3.44749e-05
								LOC111093496	53.9056	-4.23139	1.19851	-3.53054	0.000414719	0.00529607
								LOC119865855	137.228	-4.27971	0.977013	-4.38041	1.18458e-05	0.000312458
								CSN2	8.85507	-4.35758	1.00717	-4.32657	1.51447e-05	0.000450605
								LOC106560001	165.964	-4.40901	0.932543	-4.72794	2.26809e-06	8.12255e-05
								LOC102156536	2.72389	-4.44698	0.952091	-4.67075	3.00102e-06	0.00010052
								LOC106559644	70.1909	-4.52924	0.714753	-6.33679	2.34604e-10	3.97315e-08
								ACTA1	3.66435	-4.69454	0.970794	-4.83578	1.32627e-06	6.194e-05
								LOC119864501	10.4563	-4.73363	1.02544	-4.61618	3.90877e-06	0.000125364
								LOC119871449	422.646	-4.76182	0.55156	-8.63336	5.95747e-18	1.74747e-14
								LOC119876644	199.58	-4.78483	1.00333	-4.76896	1.85181e-06	6.90466e-05
								LOC119874036	21.1893	-4.80821	0.936553	-5.13394	2.83734e-07	1.50779e-05
								LOC106559134	4.53717	-4.84647	0.751977	-6.44497	1.15622e-10	2.22892e-08
								TNNT3	3.00756	-4.86334	1.14386	-4.2517	2.12156e-05	0.000587498
								CSN1S1	3.6425	-4.90078	1.06002	-4.62328	3.77715e-06	0.000146228
								LOC119868049	5.3492	-5.08508	0.809955	-6.27823	3.42455e-10	5.49171e-08
								LOC111095889	28.4587	-5.22838	0.665172	-7.86019	3.8355e-15	3.29872e-12
								LOC106558660	104.817	-5.27226	0.82852	-6.36347	1.97247e-10	3.37199e-08
								LOC102152099	9.13793	-5.46184	1.2185	-4.48241	7.38044e-06	0.000214672
								HABP2	23.3099	-5.47095	0.798179	-6.85429	7.16696e-12	3.24415e-09
								LOC119870906	158.569	-5.51785	0.583184	-9.46159	3.03302e-21	1.83205e-17
								LOC119876592	24.5259	-5.66197	0.874067	-6.47773	9.31123e-11	1.89583e-08
								LOC491264	21.284	-5.68433	0.804418	-7.06639	1.59013e-12	5.33606e-10
								KRT1	15.1738	-5.69907	1.11492	-5.11163	3.19399e-07	1.91786e-05
								CSN3	13.8202	-6.3166	1.01513	-6.22244	4.89469e-10	8.59785e-08
								LOC111098479	3762.29	-6.33818	0.702744	-9.01918	1.89505e-19	6.86804e-16
