# Supplementary material for: Diagnostic and prognostic values of differentially expressed genes in canine mammary carcinoma: An integrated bioinformatics analysis
Source: PLoS One. 2026 Jul 20;21(7):e0354033. doi: 10.1371/journal.pone.0354033 (PMC13384312; doi:10.1371/journal.pone.0354033)
Supplement: S4 Table — (XLSX) [file pone.0354033.s010.xlsx]

## Sheet: S4 Table-LOC DEGs
Set CPA-UN									Set GSE119810									Set GSE136197									Set GSE135183
DEGs Upregulated padj < 0.05									DEGs Upregulated padj < 0.05									DEGs Upregulated padj < 0.05									DEGs Upregulated padj < 0.05
GenID	Gene biotype	baseMean	log2FoldChange	lfcSE	stat	pvalue	padj		GenID	Gene biotype	baseMean	log2FoldChange	lfcSE	stat	pvalue	padj		GenID	Gene biotype	baseMean	log2FoldChange	lfcSE	stat	pvalue	padj		GenID	Gene biotype	baseMean	log2FoldChange	lfcSE	stat	pvalue	padj
LOC119868529	lncRNA	6.16843	6.08982	1.70781	3.56586	0.000362658	0.0396401		LOC106558784	lncRNA	35.1836	6.84539	1.36641	5.00975	5.45006e-07	2.52585e-05		LOC111099007	lncRNA	8.08699	4.36368	1.32995	3.28109	0.00103407	0.028801		LOC102153175	lncRNA	3.99821	3.88226	1.00788	3.8519	0.000117203	0.00313091
LOC102154711	lncRNA	5.99437	4.78634	1.38312	3.46053	0.000539119	0.0476334		LOC102156175	lncRNA	6.56715	6.13307	1.07499	5.70525	1.16171e-08	1.10216e-06		LOC610614	Protein coding	20.0503	3.53344	0.744354	4.74698	2.06477e-06	0.000574269		LOC119870838	lncRNA	1.86765	3.45544	1.18803	2.90855	0.00363109	0.0436458
LOC111098640	lncRNA	6.88983	4.7663	1.28234	3.71689	0.000201694	0.0301192		LOC102152448	lncRNA	72.4862	5.63378	0.610021	9.23538	2.57362e-20	1.16592e-16		LOC102154067	lncRNA	21.9335	3.3116	0.952896	3.4753	0.000510281	0.0186257		LOC102156205	lncRNA	3.00684	3.44518	1.04646	3.29222	0.000993993	0.0170394
LOC119875938	Protein coding	19.3671	4.25805	0.892454	4.77117	1.83159e-06	0.00150225		LOC111095218	lncRNA	4.91688	5.07418	0.739479	6.86183	6.79855e-12	1.92494e-09		LOC111093203	lncRNA	10.0977	2.87114	0.825604	3.47762	0.000505892	0.018534		LOC111092873	lncRNA	2.41219	3.41727	0.937609	3.64467	0.000267739	0.00625126
LOC111092145	lncRNA	2.97735	4.22319	1.07894	3.91421	9.07009e-05	0.0196562		LOC119871155	lncRNA	1.62863	3.97313	0.917284	4.33141	1.48159e-05	0.000370827		LOC102157122	lncRNA	14.531	2.60918	0.593147	4.39886	1.08819e-05	0.00168768		LOC111094052	Protein coding	6.3669	3.35437	0.826156	4.06022	4.90271e-05	0.00156605
LOC119871879	lncRNA	4.28946	4.14295	1.1228	3.68983	0.000224401	0.0316667		LOC111096113	lncRNA	1.58074	3.73701	0.739345	5.05449	4.31547e-07	2.11321e-05		LOC611632	Protein coding	12890	2.5271	0.832552	3.03536	0.00240245	0.0485389		LOC119870724	lncRNA	2.01788	3.31426	0.941083	3.52176	0.000428697	0.00893893
LOC111097804	lncRNA	10.9501	4.06053	1.14221	3.55498	0.000378012	0.0411064		LOC119864750	lncRNA	184.229	3.48576	0.364433	9.5649	1.12315e-21	1.01763e-17		LOC111098621	lncRNA	10.1834	2.38192	0.662581	3.59491	0.000324506	0.0142401		LOC119864161	lncRNA	32.4477	3.26131	0.551933	5.90889	3.44422e-09	4.00838e-07
LOC102155151	miscRNA	6.61844	3.98372	1.15329	3.45421	0.000551898	0.0484808		LOC102155118	lncRNA	2.04778	3.47907	0.857095	4.05914	4.92545e-05	0.000976521		LOC484960	Protein coding	15.7264	2.25285	0.744895	3.02439	0.00249137	0.0497946		LOC102152310	lncRNA	3.23213	3.02884	1.02321	2.96013	0.00307509	0.0386329
LOC106558054	lncRNA	8.72094	3.90918	1.13681	3.43873	0.000584449	0.049772		LOC119867827	lncRNA	2.21327	3.43495	0.502046	6.84191	7.81461e-12	2.17859e-09		LOC111098610	lncRNA	25.9746	2.24393	0.628579	3.56984	0.000357201	0.0152747		LOC611538	Protein coding	3.63172	2.9191	0.753151	3.87585	0.000106254	0.00288461
LOC119864750	lncRNA	94.4754	3.78496	1.00049	3.7831	0.000154886	0.0253635		LOC111097286	miscRNA	3.81286	3.37772	0.408517	8.26826	1.35931e-16	1.5395e-13		LOC119873383	lncRNA	7.68434	2.0435	0.645224	3.16711	0.00153962	0.0368207		LOC119863920	Protein coding	5.65146	2.88114	0.67907	4.24278	2.2077e-05	0.000794825
LOC119871519	Protein coding	7.06499	3.67436	0.925474	3.97025	7.17985e-05	0.0174999		LOC102154042	Protein coding	1.23567	3.28865	0.738991	4.45018	8.57964e-06	0.000241416		LOC111093527	lncRNA	5.35008	2.02974	0.638807	3.17739	0.00148606	0.0361966		LOC100856382	Protein coding	537.594	2.83324	0.356519	7.94695	1.91162e-15	8.44093e-13
LOC111090369	lncRNA	43.8892	3.52998	0.943509	3.74133	0.000183051	0.0282448		LOC102152332	lncRNA	1.16729	3.18317	0.678226	4.69338	2.68732e-06	9.29803e-05		LOC119877399	lncRNA	75.5917	1.98024	0.609283	3.25012	0.00115356	0.0308245		LOC102151128	Protein coding	5.78869	2.78509	0.877755	3.17297	0.00150888	0.0236459
LOC106559882	lncRNA	9.20983	3.48216	0.817476	4.25965	2.04746e-05	0.00804008		LOC111096100	lncRNA	4.50114	3.12408	0.55594	5.61945	1.91569e-08	1.66895e-06		LOC102156106	lncRNA	54.4911	1.97873	0.617388	3.205	0.00135063	0.0342813		LOC119879510	rRNA	20.8298	2.5934	0.598556	4.33277	1.47245e-05	0.000561064
LOC111091984	lncRNA	625.992	3.31821	0.829892	3.99836	6.37839e-05	0.0165025		LOC111090243	lncRNA	126.715	3.03814	0.48909	6.21181	5.23772e-10	8.11221e-08		LOC106558237	Protein coding	46.9133	1.91844	0.553334	3.46705	0.000526199	0.0188928		LOC102156332	Protein coding	10.8195	2.54515	0.506342	5.02656	4.99368e-07	2.95158e-05
LOC119866123	lncRNA	93.7687	3.10848	0.734931	4.22961	2.34093e-05	0.00870868		LOC119867322	lncRNA	1.11565	2.97555	1.1149	2.66889	0.00761032	0.046988		LOC102155961	lncRNA	56.4865	1.90793	0.407506	4.68195	2.84154e-06	0.000676047		LOC102151182	lncRNA	4.02482	2.43395	0.826016	2.94661	0.00321273	0.0399609
LOC102153901	lncRNA	62.1771	3.10479	0.891796	3.48151	0.000498598	0.0468191		LOC119871819	lncRNA	7.32826	2.97203	0.551361	5.39036	7.03182e-08	4.66179e-06		LOC102151128	Protein coding	420.603	1.87421	0.504248	3.71684	0.000201732	0.0104741		LOC477072	Protein coding	33.2071	2.42497	0.665098	3.64603	0.000266325	0.00623692
LOC111089962	Protein coding	491.451	3.00185	0.835254	3.59394	0.000325718	0.0371336		LOC111091460	lncRNA	2.59274	2.95301	0.529819	5.57363	2.49485e-08	2.03645e-06		LOC119865807	snoRNA	37.4043	1.71667	0.455282	3.77056	0.000162883	0.00906042		LOC119877777	Protein coding	5.72193	2.38036	0.668034	3.56324	0.000366308	0.00789007
LOC106558795	Protein coding	28.0415	2.94433	0.695903	4.23096	2.32701e-05	0.00870868		LOC102151830	lncRNA	11.8765	2.95041	0.490049	6.02064	1.73729e-09	2.217e-07		LOC102156844	lncRNA	228.058	1.7091	0.465438	3.67202	0.000240637	0.0117912		LOC119876943	Protein coding	14.8347	2.36495	0.614471	3.84875	0.000118721	0.00315461
LOC119876004	Protein coding	108.769	2.51908	0.630048	3.99824	6.38152e-05	0.0165025		LOC111096958	V segment	2.50897	2.92164	0.501685	5.82366	5.75732e-09	6.0656e-07		LOC111093739	lncRNA	12.514	1.70883	0.517934	3.29931	0.000969234	0.0277455		LOC102152940	lncRNA	3.21892	2.32591	0.792814	2.93374	0.0033491	0.0411457
LOC119867055	lncRNA	15.5122	2.51025	0.642082	3.90955	9.24683e-05	0.0196562		LOC102155326	lncRNA	1.20639	2.84474	0.830355	3.42593	0.000612705	0.00713091		LOC477072	Protein coding	3190.21	1.67627	0.427118	3.9246	8.68748e-05	0.0061097		LOC119876292	Protein coding	4.05497	2.28587	0.724585	3.15473	0.00160648	0.0246607
LOC100855449	Protein coding	48.1358	2.44949	0.678827	3.60842	0.00030807	0.0362924		LOC102155413	lncRNA	1.0342	2.68518	0.743565	3.61123	0.000304753	0.00413975		LOC119873395	Protein coding	357.893	1.63994	0.423711	3.87041	0.000108652	0.00693876		LOC487476	Protein coding	3.79245	2.2694	0.785762	2.88815	0.00387516	0.0461728
LOC119876620	Protein coding	142.244	2.21936	0.589464	3.76505	0.000166515	0.0263504		LOC607095	Protein coding	1.48702	2.66121	0.768048	3.46489	0.00053044	0.00634463		LOC119864161	lncRNA	39.9519	1.58514	0.452146	3.50582	0.000455206	0.017374		LOC477699	Protein coding	36.7561	2.25277	0.440221	5.11736	3.0984e-07	2.00901e-05
LOC102156844	lncRNA	107.722	2.07398	0.565229	3.66927	0.000243244	0.0324402		LOC119869322	lncRNA	1.42084	2.63308	0.726572	3.62398	0.000290109	0.0040008		LOC102153308	Protein coding	34.5006	1.5496	0.3485	4.4465	8.72808e-06	0.00148581		LOC119868852	snoRNA	7.14669	2.15737	0.56408	3.82458	0.000130995	0.00342617
DEGs Downregulated padj < 0.05									LOC102155446	lncRNA	0.653051	2.60349	0.781607	3.33095	0.000865507	0.00919659		LOC119867824	lncRNA	11.1234	1.47952	0.48547	3.0476	0.00230677	0.0477984		LOC119865621	Protein coding	5.63911	2.15733	0.752349	2.86747	0.00413774	0.0482297
GenID	Gene biotype	baseMean	log2FoldChange	lfcSE	stat	pvalue	padj		LOC102152572	lncRNA	0.986948	2.59513	0.569077	4.56025	5.10936e-06	0.000159084		LOC119867267	snoRNA	46.4677	1.43513	0.362455	3.95946	7.5119e-05	0.00559764		LOC478702	Protein coding	3.99262	2.15508	0.717374	3.00412	0.00266352	0.034954
LOC100683303	lncRNA	240.772	-1.04154	0.285451	-3.64874	0.000263528	0.0336633		LOC102151563	lncRNA	6.77791	2.5933	0.426102	6.0861	1.15696e-09	1.53031e-07		LOC479758	Protein coding	80.4482	1.41852	0.388499	3.6513	0.000260919	0.0123558		LOC477353	Protein coding	18.5541	2.14544	0.649172	3.30489	0.000950148	0.0165867
LOC100688055	lncRNA	538.35	-1.16836	0.299037	-3.90707	9.34211e-05	0.0196562		LOC119869019	C region	5.9793	2.52499	0.540171	4.67442	2.9479e-06	9.93551e-05		LOC102151579	Protein coding	77.59	1.3139	0.365799	3.59186	0.00032833	0.0143198		LOC478384	Protein coding	9.0455	2.0707	0.623379	3.32173	0.000894604	0.0158568
LOC111096175	lncRNA	67.3226	-1.17194	0.3266	-3.58831	0.000332827	0.0373054		LOC102155693	lncRNA	1.20171	2.51521	0.675249	3.72486	0.000195424	0.00291464		LOC119876004	Protein coding	364.55	1.24818	0.383604	3.25382	0.00113866	0.0306337		LOC119878299	rRNA	180.484	2.06397	0.473901	4.35528	1.32898e-05	0.000515554
LOC119873220	lncRNA	497.833	-1.2009	0.339666	-3.53553	0.000406956	0.0423015		LOC111093865	lncRNA	1.89795	2.47156	0.55528	4.45101	8.54663e-06	0.000240861		LOC119874670	Protein coding	261.227	1.22128	0.354989	3.44034	0.000580983	0.0199178		LOC119878322	rRNA	517.699	2.01521	0.473765	4.2536	2.10364e-05	0.000760663
LOC119871436	lncRNA	168.823	-1.37616	0.351054	-3.92008	8.85179e-05	0.0195883		LOC119870700	lncRNA	3.96045	2.44637	0.706618	3.46208	0.000536026	0.00638614		LOC100682707	lncRNA	46.34	1.20097	0.341556	3.51618	0.000437809	0.0169851		LOC119877341	Protein coding	8.30708	1.88282	0.62396	3.01753	0.00254845	0.0337985
LOC111092977	Protein coding	190.515	-1.5003	0.417972	-3.58947	0.000331348	0.0373054		LOC111093682	lncRNA	0.898442	2.43625	0.599907	4.06105	4.88517e-05	0.000971725		LOC119865621	Protein coding	100.576	1.19103	0.200724	5.93369	2.96195e-09	6.49885e-06		LOC119874749	lncRNA	6.44911	1.85267	0.62364	2.97073	0.00297091	0.0377822
LOC481674	Protein coding	92.8108	-2.02336	0.511187	-3.95815	7.5531e-05	0.0177959		LOC102156850	lncRNA	6.31069	2.41651	0.288029	8.3898	4.86976e-17	6.78807e-14		LOC102152031	lncRNA	64.1642	1.16613	0.373436	3.1227	0.001792	0.0406158		LOC119876297	Protein coding	7.47214	1.67332	0.508356	3.29164	0.000996064	0.0170394
LOC106557839	lncRNA	25.5506	-2.02566	0.514377	-3.93808	8.21364e-05	0.0189315		LOC111096059	lncRNA	0.80263	2.38461	0.658561	3.62094	0.000293531	0.00403266		LOC100855995	Protein coding	69.9009	1.10724	0.359534	3.07965	0.00207247	0.044874		LOC119873485	snRNA	20.2977	1.64073	0.539643	3.04039	0.00236268	0.0321004
LOC106557652	Protein coding	17.3422	-2.97123	0.626207	-4.74481	2.08706e-06	0.00158057		LOC111092332	lncRNA	2.13105	2.37837	0.524886	4.53122	5.86443e-06	0.000176235		LOC111091730	lncRNA	128.235	1.01291	0.3084	3.28442	0.00102194	0.0285817		LOC106557817	Protein coding	8.75179	1.63443	0.546024	2.99333	0.00275948	0.0357446
LOC111090688	lncRNA	53.9136	-2.97538	0.8592	-3.46296	0.000534259	0.0475999		LOC119871110	lncRNA	0.945268	2.37785	0.694438	3.42413	0.000616772	0.00716444		DEGs Downregulated padj < 0.05									LOC111094054	Protein coding	15.6789	1.60868	0.523027	3.07572	0.00209993	0.02963
LOC102152941	lncRNA	18.2654	-3.23459	0.934021	-3.46309	0.000534016	0.0475999		LOC119871506	lncRNA	16.69	2.36389	0.538061	4.39335	1.11615e-05	0.000297877		GenID		baseMean	log2FoldChange	lfcSE	stat	pvalue	padj		LOC484306	Protein coding	12.2998	1.58388	0.509525	3.10855	0.00188008	0.0274835
LOC111092205	lncRNA	9.23473	-3.56412	0.950364	-3.75027	0.000176644	0.0275422		LOC111094924	lncRNA	1.73755	2.34997	0.487187	4.82355	1.41023e-06	5.59663e-05		LOC111093913	lncRNA	35.8841	-1.02462	0.293054	-3.49635	0.000471664	0.0176279		LOC119873516	snoRNA	57.6431	1.50618	0.385055	3.91159	9.1691e-05	0.00259728
LOC100686736	Protein coding	13.1676	-3.72283	0.888361	-4.19067	2.78132e-05	0.0096685		LOC111096656	lncRNA	48.5627	2.34608	0.539049	4.35226	1.34741e-05	0.000342926		LOC102152339	lncRNA	43.2825	-1.0377	0.339264	-3.05868	0.00222317	0.0467032		LOC484356	Protein coding	8.51696	1.48471	0.505049	2.93973	0.00328494	0.04049
LOC111098850	lncRNA	19.921	-3.76944	0.964903	-3.90655	9.36228e-05	0.0196562		LOC111091918	Protein coding	1.0702	2.33486	0.722309	3.2325	0.00122714	0.012007		LOC102155017	lncRNA	14.3691	-1.04062	0.322076	-3.23097	0.00123371	0.0320975		LOC481722	Protein coding	83.7788	1.47972	0.281221	5.26177	1.42676e-07	1.03478e-05
LOC102152218	lncRNA	3.09815	-3.89134	0.992779	-3.91964	8.86808e-05	0.0195883		LOC111093628	lncRNA	0.665219	2.32214	0.737211	3.1499	0.00163324	0.0150157		LOC119877329	lncRNA	143.051	-1.07158	0.344996	-3.10606	0.00189596	0.0423442		LOC119876147	lncRNA	38.707	1.46507	0.438427	3.34165	0.000832818	0.015064
LOC119874322	snRNA	33.5278	-3.97871	1.12241	-3.54478	0.000392938	0.041768		LOC106559651	lncRNA	0.631672	2.30354	0.706533	3.26035	0.00111276	0.0111221		LOC119867506	lncRNA	288.62	-1.08515	0.353427	-3.07037	0.00213794	0.0455918		LOC119866751	Protein coding	17.4146	1.39828	0.470204	2.97377	0.00294163	0.0374895
LOC111096648	lncRNA	19.5806	-4.18669	0.910863	-4.5964	4.29852e-06	0.00266505		LOC111096619	lncRNA	1.09141	2.30267	0.774795	2.97197	0.00295892	0.0234552		LOC102155709	Protein coding	501.919	-1.11247	0.277756	-4.00519	6.19676e-05	0.00507748		LOC102156733	lncRNA	11.8759	1.3786	0.460541	2.99344	0.0027585	0.0357446
LOC111095201	lncRNA	5.70478	-4.2575	1.04423	-4.07717	4.55872e-05	0.0134261		LOC119870701	lncRNA	3.61841	2.30073	0.658934	3.4916	0.000480131	0.00592071		LOC119866164	Protein coding	446.882	-1.12487	0.354764	-3.17075	0.00152047	0.0366369		LOC106559997	lncRNA	9.45336	1.37074	0.457996	2.9929	0.00276341	0.0357647
LOC111095419	Protein coding	5.5419	-4.26606	1.18505	-3.59989	0.000318353	0.0368889		LOC119864985	lncRNA	1.26392	2.28287	0.48987	4.66015	3.15977e-06	0.000104868		LOC111098019	lncRNA	49.7342	-1.12601	0.346605	-3.24867	0.00115944	0.0308981		LOC119878212	rRNA	91.2771	1.25082	0.407644	3.06841	0.00215199	0.0300259
LOC119869612	lncRNA	2.10335	-4.45284	1.27647	-3.4884	0.000485913	0.0464134		LOC100682875	Protein coding	0.819181	2.26495	0.741514	3.0545	0.00225437	0.0191959		LOC111097072	lncRNA	11.753	-1.14396	0.318872	-3.58751	0.00033385	0.014521		LOC119877479	Protein coding	17.5047	1.21357	0.392482	3.09205	0.00198782	0.0286678
LOC111093132	lncRNA	73.5629	-4.59827	1.06604	-4.3134	1.6076e-05	0.00681783		LOC111096323	lncRNA	42.7643	2.24621	0.314463	7.14299	9.1321e-13	3.47556e-10		LOC119865018	Protein coding	777.476	-1.14481	0.366292	-3.12542	0.00177554	0.0404401		DEGs Downregulated padj < 0.05
LOC102155732	lncRNA	5.62125	-4.59838	1.17205	-3.92338	8.73158e-05	0.0195883		LOC111096727	lncRNA	0.629801	2.24502	0.679715	3.30289	0.000956949	0.00993746		LOC111092644	lncRNA	33.2669	-1.17091	0.346732	-3.377	0.000732799	0.0232646		GenID	Gene biotype	baseMean	log2FoldChange	lfcSE	stat	pvalue	padj
LOC111098686	lncRNA	52.5907	-4.84095	1.22059	-3.96606	7.30692e-05	0.0176072		LOC119874451	lncRNA	12.8324	2.23806	0.374888	5.96993	2.37359e-09	2.90621e-07		LOC102153067	lncRNA	60.2133	-1.18816	0.368231	-3.22666	0.00125242	0.0324136		LOC119868664	snoRNA	285.53	-1.06308	0.248748	-4.27371	1.92245e-05	0.000703945
LOC119870922	Protein coding	20.0869	-5.14136	1.35642	-3.79038	0.000150419	0.024919		LOC119867511	lncRNA	42.8141	2.21296	0.457999	4.8318	1.35306e-06	5.41739e-05		LOC119872476	lncRNA	70.1267	-1.203	0.338658	-3.55224	0.000381959	0.0158742		LOC119866906	Protein coding	61.8317	-1.07737	0.272699	-3.95075	7.79055e-05	0.00226666
LOC119873932	lncRNA	5.02225	-5.17396	1.32537	-3.90379	9.46977e-05	0.0196869		LOC119869574	lncRNA	0.611739	2.21147	0.691615	3.19754	0.00138605	0.0131971		LOC111092800	lncRNA	200.863	-1.22929	0.374102	-3.28598	0.00101628	0.0285266		LOC102153616	Protein coding	30.4058	-1.18839	0.387347	-3.06803	0.00215477	0.0300367
LOC111098803	lncRNA	3.31831	-5.17928	1.39176	-3.72139	0.000198133	0.0297972		LOC106559379	lncRNA	10.9923	2.20471	0.44281	4.9789	6.39474e-07	2.91907e-05		LOC111092977	Protein coding	173.058	-1.22934	0.29287	-4.19756	2.69801e-05	0.00313363		LOC479912	Protein coding	30.9263	-1.32331	0.287177	-4.60799	4.06588e-06	0.000191953
LOC106558361	lncRNA	15.0537	-5.92689	1.09275	-5.42382	5.83395e-08	0.000123709		LOC111096417	lncRNA	3.78457	2.20088	0.574755	3.82924	0.000128539	0.00207969		LOC475605	Protein coding	251.435	-1.25895	0.3949	-3.18803	0.00143247	0.0354474		LOC102155027	lncRNA	18.1367	-1.36612	0.446131	-3.06215	0.00219754	0.0304632
LOC119870906	lncRNA	39.9258	-5.94664	1.40153	-4.24297	2.20578e-05	0.00850429		LOC111095549	lncRNA	26.3571	2.19782	0.75269	2.91996	0.00350076	0.0265095		LOC119873573	lncRNA	37.3783	-1.28248	0.305907	-4.19238	2.76046e-05	0.00313363		LOC102156760	Protein coding	15.8062	-1.37612	0.441169	-3.11927	0.00181302	0.0268431
LOC119864630	lncRNA	12.5418	-6.16351	1.30831	-4.71105	2.46441e-06	0.00172971		LOC111097692	lncRNA	8.37259	2.19244	0.461747	4.74815	2.05281e-06	7.46969e-05		LOC119877926	lncRNA	200.406	-1.40981	0.418177	-3.37132	0.000748099	0.0235986		LOC607405	Protein coding	10.0136	-1.44924	0.50538	-2.86762	0.00413573	0.0482297
LOC106559134	lncRNA	33.1559	-6.29003	1.65661	-3.79693	0.000146498	0.0246547		LOC119872859	lncRNA	1.44616	2.19161	0.455159	4.81505	1.47166e-06	5.82271e-05		LOC119864211	lncRNA	17.7003	-1.42789	0.470753	-3.03319	0.0024198	0.0487093		LOC111092895	lncRNA	12.7402	-1.57085	0.514301	-3.05433	0.00225561	0.0310674
LOC119877199	Protein coding	7.76514	-22.4608	2.95915	-7.5903	3.19177e-14	1.58338e-10		LOC111098394	lncRNA	2.05566	2.17775	0.605482	3.59673	0.000322244	0.00432547		LOC119864977	lncRNA	14.6664	-1.46415	0.351954	-4.16007	3.1815e-05	0.00341441		LOC479761	Protein coding	6.57888	-1.59572	0.535373	-2.98058	0.00287701	0.0368538
LOC100856429	lncRNA	13.9297	-23.0172	2.95803	-7.78128	7.17962e-15	1.52244e-10		LOC119865393	lncRNA	510.774	2.17769	0.316385	6.88304	5.85892e-12	1.71241e-09		LOC608395	Protein coding	30.2916	-1.46569	0.405024	-3.61878	0.000295994	0.0133753		LOC119863990	lncRNA	7.42357	-1.87212	0.651636	-2.87296	0.00406649	0.0478075
									LOC111097750	lncRNA	1.70399	2.16037	0.613402	3.52194	0.000428393	0.00541347		LOC102157027	lncRNA	23.7518	-1.4692	0.395329	-3.71639	0.000202088	0.0104741		LOC102156217	lncRNA	12.8535	-1.93559	0.609497	-3.17572	0.00149464	0.0235329
									LOC119869710	lncRNA	0.619005	2.1475	0.638636	3.36264	0.000772014	0.00841525		LOC102153186	lncRNA	30.6411	-1.49766	0.38265	-3.91391	9.0815e-05	0.00621281		LOC111093466	lncRNA	7.08091	-2.1635	0.713972	-3.03023	0.00244367	0.0329325
									LOC119866195	lncRNA	1.69194	2.14316	0.703699	3.04556	0.00232246	0.0195836		LOC119868038	lncRNA	24.6088	-1.5005	0.387471	-3.87256	0.000107698	0.00693876		LOC119868054	lncRNA	9.41401	-2.29654	0.572699	-4.01003	6.071e-05	0.0018591
									LOC119876980	lncRNA	1.80992	2.14079	0.526206	4.06835	4.73471e-05	0.000950141		LOC119866743	lncRNA	10.2433	-1.52943	0.477456	-3.20329	0.00135869	0.0343095		LOC119867047	Protein coding	35.7666	-2.4911	0.413657	-6.02214	1.72126e-09	2.20865e-07
									LOC111096418	lncRNA	4.63367	2.13058	0.605157	3.52071	0.000430401	0.00542748		LOC119866867	lncRNA	19.7506	-1.55121	0.424633	-3.65307	0.00025912	0.0123001		LOC119876216	lncRNA	5.28041	-2.63158	0.833067	-3.15891	0.0015836	0.0243592
									LOC111096062	lncRNA	3.23825	2.12478	0.443371	4.79232	1.64863e-06	6.30035e-05		LOC111093714	lncRNA	10.6374	-1.5731	0.516924	-3.0432	0.00234079	0.0479853		LOC111092892	lncRNA	2.97249	-2.72962	0.935587	-2.91754	0.003528	0.0428314
									LOC111091984	lncRNA	1402.43	2.12031	0.272061	7.7935	6.51774e-15	5.13513e-12		LOC111098044	lncRNA	18.175	-1.58095	0.387762	-4.07711	4.55981e-05	0.00430825		LOC119877537	Protein coding	25.1285	-2.7839	0.536388	-5.19009	2.10198e-07	1.46777e-05
									LOC106559592	lncRNA	2.47677	2.08886	0.50314	4.15165	3.30082e-05	0.000717196		LOC119870498	Protein coding	84.1512	-1.59402	0.446564	-3.56952	0.000357639	0.0152747		LOC478381	Protein coding	3.19791	-2.84793	0.894844	-3.18259	0.00145962	0.0231153
									LOC476416	Protein coding	0.633894	2.0705	0.717036	2.88758	0.00388221	0.0287867		LOC102153499	lncRNA	81.1956	-1.6455	0.452353	-3.63765	0.000275135	0.0127538		LOC119864141	Protein coding	6.07446	-3.03472	0.893891	-3.39496	0.000686394	0.0130276
									LOC102152700	lncRNA	0.484215	2.04974	0.626816	3.27008	0.00107516	0.0108722		LOC119866157	Protein coding	85.1994	-1.64602	0.482636	-3.41047	0.0006485	0.0214865		LOC111094238	lncRNA	2.9812	-3.10364	1.0836	-2.86419	0.0041808	0.0486561
									LOC119876084	lncRNA	104.787	2.03904	0.451045	4.52069	6.16381e-06	0.000183807		LOC106559854	lncRNA	12.6491	-1.64769	0.486383	-3.38763	0.000704996	0.0226676		LOC100855558	Protein coding	22.3213	-3.1606	1.01474	-3.11467	0.00184149	0.0270776
									LOC119877837	lncRNA	33.5182	2.03643	0.379558	5.36525	8.08365e-08	5.23157e-06		LOC102153034	Protein coding	167.198	-1.64837	0.522482	-3.15489	0.0016056	0.0375638		LOC111094371	lncRNA	4.34484	-3.27802	0.885327	-3.70261	0.000213392	0.00519311
									LOC119876505	lncRNA	53.6217	2.03542	0.284388	7.15719	8.23484e-13	3.24399e-10		LOC111097118	lncRNA	40.4233	-1.71013	0.466185	-3.66836	0.000244112	0.0118439		LOC448801	Protein coding	26.571	-3.31097	0.746914	-4.43287	9.29857e-06	0.000377296
									LOC111090939	lncRNA	1.21286	2.01004	0.593462	3.38698	0.000706659	0.00791432		LOC119877537	Protein coding	107.954	-1.72588	0.488736	-3.5313	0.00041352	0.0165934		LOC100855540	Protein coding	23.0338	-3.44158	0.831748	-4.13777	3.507e-05	0.00118583
									LOC102154270	lncRNA	424.515	2.00039	0.339458	5.89289	3.79508e-09	4.35257e-07		LOC102151706	Protein coding	31.7602	-1.74375	0.532544	-3.27437	0.00105896	0.029165		LOC480601	Protein coding	113.108	-3.44966	0.72941	-4.72939	2.25198e-06	0.000113835
									LOC111092199	lncRNA	3.19269	1.99015	0.726213	2.74045	0.00613549	0.0400631		LOC608379_1	lncRNA	56.8229	-1.75087	0.571596	-3.06313	0.00219035	0.0463588		LOC111091307	lncRNA	1.37193	-3.46993	1.13287	-3.06295	0.00219166	0.0304097
									LOC119867301	lncRNA	0.810737	1.98299	0.731428	2.71112	0.0067056	0.0428917		LOC102152941	lncRNA	15.6374	-1.77049	0.426878	-4.14753	3.36086e-05	0.003493		LOC119873228	Protein coding	10.674	-3.48288	1.01931	-3.41691	0.000633372	0.0122694
									LOC111091443	lncRNA	49.5895	1.9809	0.374736	5.28613	1.24931e-07	7.54627e-06		LOC102152030	lncRNA	27.5832	-1.79595	0.45533	-3.94429	8.00361e-05	0.00588655		LOC119863924	Protein coding	4.48849	-3.49477	0.881035	-3.96667	7.28845e-05	0.00213714
									LOC106557520	Protein coding	0.959537	1.97467	0.6921	2.85316	0.0043287	0.0311359		LOC102157282	lncRNA	26.9304	-1.80847	0.576952	-3.13453	0.00172132	0.0395704		LOC484865	Protein coding	1.59841	-3.6452	1.10535	-3.29778	0.000974541	0.0168848
									LOC119867841	lncRNA	0.703915	1.97432	0.74804	2.63932	0.00830719	0.0498459		LOC111097786	lncRNA	15.2004	-1.85847	0.481377	-3.86074	0.000113042	0.00709045		LOC119878424	Protein coding	2.80168	-3.75902	1.0306	-3.64743	0.00026488	0.00622324
									LOC119866844	lncRNA	4.39186	1.9736	0.353513	5.58283	2.36631e-08	1.96697e-06		LOC111090339	lncRNA	16.8091	-1.92898	0.56887	-3.3909	0.00069663	0.0225514		LOC106558610	lncRNA	1.61239	-3.81092	1.18781	-3.20834	0.00133502	0.0215512
									LOC102155387	lncRNA	1.22976	1.9729	0.557284	3.5402	0.000399825	0.00513846		LOC119866934	lncRNA	43.2881	-1.95718	0.497996	-3.93012	8.49038e-05	0.00603092		LOC119876866	Protein coding	3.8013	-3.88584	1.2349	-3.14669	0.00165132	0.0250361
									LOC102157087	lncRNA	0.724131	1.97034	0.561006	3.51215	0.000444491	0.00556642		LOC111092671	lncRNA	46.6921	-1.97482	0.54191	-3.64419	0.000268234	0.0126115		LOC119868155	lncRNA	1.75689	-3.99025	1.1382	-3.50577	0.000455296	0.0092865
									LOC111091928	Protein coding	4.56083	1.93843	0.48396	4.00535	6.19267e-05	0.00117505		LOC111098803	lncRNA	12.2614	-2.11014	0.688646	-3.06418	0.00218267	0.0463588		LOC119866893	lncRNA	1.59369	-4.09491	1.32826	-3.08291	0.00204985	0.02917
									LOC119867960	lncRNA	7.52236	1.93829	0.347561	5.57683	2.44941e-08	2.00841e-06		LOC119869766	lncRNA	5.31613	-2.12497	0.693459	-3.06431	0.00218171	0.0463588		LOC119864080	snRNA	1.50524	-4.12512	1.41318	-2.91904	0.00351108	0.0427509
									LOC111095814	lncRNA	2.80764	1.9211	0.68174	2.81794	0.0048333	0.0336202		LOC478001	Protein coding	123.722	-2.15807	0.57114	-3.77853	0.000157759	0.00886948		LOC106560001	lncRNA	1.76521	-4.12861	1.30236	-3.17009	0.00152393	0.0237995
									LOC111096851	lncRNA	1.53205	1.92098	0.527692	3.64034	0.000272276	0.00380409		LOC100855540	Protein coding	118.197	-2.166	0.611325	-3.54313	0.000395415	0.0161123		LOC100049001	Protein coding	13.184	-4.15983	0.585815	-7.10092	1.2393e-12	3.0009e-10
									LOC111097888	lncRNA	4.85261	1.91165	0.395503	4.83347	1.34171e-06	5.40983e-05		LOC102154767	Protein coding	14.7394	-2.19478	0.636514	-3.44813	0.000564485	0.0197078		LOC102153504	lncRNA	1.09598	-4.19676	1.4558	-2.88279	0.00394171	0.0467802
									LOC119867810	lncRNA	11.5105	1.8923	0.505238	3.74535	0.000180142	0.00273626		LOC102152218	lncRNA	14.6032	-2.2966	0.567075	-4.04991	5.12371e-05	0.00464119		LOC102155828	Protein coding	2.9247	-4.28421	1.31244	-3.26431	0.0010973	0.0184064
									LOC106559371	Protein coding	0.531431	1.88698	0.685492	2.75274	0.00590986	0.0390422		LOC102156389	lncRNA	64.2309	-2.31613	0.530098	-4.36924	1.24678e-05	0.0018103		LOC102155967	Protein coding	2.92608	-4.30458	0.999405	-4.30715	1.65373e-05	0.000620686
									LOC119867815	lncRNA	3.84704	1.88263	0.679696	2.76982	0.00560877	0.0374766		LOC111098686	lncRNA	35.1194	-2.32253	0.713682	-3.2543	0.00113673	0.0306234		LOC102155706	lncRNA	3.44102	-4.36652	1.30731	-3.34009	0.000837523	0.0151308
									LOC111093891	lncRNA	0.523971	1.87348	0.561406	3.33711	0.000846532	0.00903949		LOC119876306	lncRNA	19.4718	-2.44289	0.517932	-4.71663	2.39781e-06	0.00061573		LOC102153191	Protein coding	4.60747	-4.38574	0.869839	-5.04202	4.60645e-07	2.75307e-05
									LOC489707	Protein coding	3.06379	1.85414	0.315146	5.88344	4.01835e-09	4.57966e-07		LOC111092497	lncRNA	14.3754	-2.49992	0.609015	-4.10486	4.04552e-05	0.00393532		LOC119868046	lncRNA	1.63136	-4.4668	1.13118	-3.9488	7.85432e-05	0.00227639
									LOC119873587	lncRNA	2.08211	1.85055	0.367062	5.04153	4.61832e-07	2.22576e-05		LOC119869818	lncRNA	14.8943	-2.51091	0.800079	-3.13832	0.00169918	0.039261		LOC119868032	lncRNA	3.3273	-4.49567	0.891506	-5.04279	4.58801e-07	2.75307e-05
									LOC119876388	Protein coding	1.81283	1.84627	0.555864	3.32144	0.000895543	0.00944693		LOC102157336	lncRNA	8.9813	-2.51426	0.765528	-3.28435	0.00102217	0.0285817		LOC119869688	lncRNA	2.45045	-4.52861	1.36102	-3.32736	0.000876728	0.0156381
									LOC119877499	Protein coding	3.40815	1.84263	0.420492	4.38209	1.17548e-05	0.000310509		LOC100855558	Protein coding	50.6517	-2.56622	0.689016	-3.72447	0.000195728	0.0102794		LOC609770	Protein coding	8.56652	-5.30932	0.941844	-5.63716	1.72881e-08	1.54492e-06
									LOC111091123	lncRNA	1.83024	1.84084	0.621743	2.96078	0.00306864	0.0240722		LOC102152375	lncRNA	16.337	-2.66993	0.6904	-3.86722	0.000110083	0.00698973		LOC119865623	lncRNA	1.88796	-5.57937	1.42974	-3.90236	9.52597e-05	0.00265824
									LOC483954	Protein coding	6.37332	1.83435	0.550893	3.32978	0.000869155	0.00922669		LOC119865381	lncRNA	9.80383	-2.67007	0.636896	-4.19232	2.76119e-05	0.00313363		LOC102154996	lncRNA	2.46016	-5.70468	1.31122	-4.35067	1.35723e-05	0.000523808
									LOC111097032	lncRNA	0.67416	1.83376	0.635191	2.88695	0.00388995	0.0288066		LOC111096334	lncRNA	7.2858	-2.80252	0.786693	-3.5624	0.000367478	0.0155091		LOC479821	Protein coding	7.65683	-5.92322	1.67154	-3.54356	0.000394764	0.0083473
									LOC119873609	lncRNA	0.69794	1.82451	0.560505	3.25511	0.00113347	0.0112587		LOC119866299	lncRNA	47.8913	-2.87399	0.672432	-4.27402	1.91976e-05	0.0024829		LOC119876865	Protein coding	3.14642	-5.95767	1.36353	-4.36931	1.2464e-05	0.00048603
									LOC100856607	Protein coding	17.4432	1.82394	0.341831	5.3358	9.51259e-08	6.02719e-06		LOC607080	Protein coding	1041.18	-2.89773	0.524857	-5.52099	3.37087e-08	4.16028e-05		LOC102156842	Protein coding	15.4312	-5.96985	1.30931	-4.55953	5.1268e-06	0.00023466
									LOC119877433	lncRNA	1.71738	1.82348	0.542211	3.36306	0.000770847	0.00841525		LOC119867070	Protein coding	133.866	-2.89805	0.704312	-4.11473	3.87629e-05	0.00386424		LOC119876240	rRNA	14.4217	-6.18153	1.39329	-4.43664	9.13755e-06	0.000372777
									LOC111095623	lncRNA	4.63914	1.81523	0.388414	4.67344	2.96195e-06	9.95798e-05		LOC111097223	lncRNA	38.0924	-3.06239	0.751376	-4.0757	4.58757e-05	0.00431384		LOC106559499	lncRNA	4.50688	-6.66664	1.01402	-6.57448	4.8825e-11	8.7263e-09
									LOC111096172	lncRNA	0.661822	1.80856	0.683734	2.64513	0.00816604	0.0493256		LOC102154212	Protein coding	50.005	-3.20993	0.602118	-5.33107	9.76357e-08	7.41543e-05		LOC119863999	Protein coding	23.2027	-8.635	1.74113	-4.95942	7.07047e-07	4.03608e-05
									LOC102152665	Protein coding	0.966586	1.79899	0.522229	3.44483	0.000571419	0.00672819		LOC102151554	Protein coding	16.4377	-3.3196	1.0182	-3.26027	0.00111307	0.0302335		LOC119877199	Protein coding	7.78736	-8.94572	2.51316	-3.55956	0.00037148	0.00792959
									LOC111090025	lncRNA	2.76223	1.79251	0.458555	3.90904	9.2664e-05	0.00160452		LOC111094886	lncRNA	34.7007	-3.44417	0.626118	-5.50083	3.77997e-08	4.24412e-05
									LOC111092042	lncRNA	1.71901	1.78578	0.522161	3.41998	0.000626251	0.00724668		LOC102154958	lncRNA	18.4025	-4.24682	0.994538	-4.27014	1.9535e-05	0.00249403
									LOC111093782	lncRNA	1.90459	1.78382	0.485643	3.67311	0.000239612	0.00341612		LOC100856429	lncRNA	19.2886	-6.91493	1.76203	-3.92441	8.6941e-05	0.0061097
									LOC111092454	lncRNA	1.27365	1.77908	0.434476	4.09477	4.22593e-05	0.000862365
									LOC119867699	snRNA	0.670228	1.7761	0.620361	2.86302	0.00419628	0.0304163
									LOC119866215	V segment	1.34276	1.77346	0.619725	2.86168	0.00421397	0.0305201
									LOC102155341	lncRNA	0.722291	1.76697	0.589099	2.99945	0.00270469	0.0219586
									LOC119866417	lncRNA	1.87278	1.76088	0.606927	2.9013	0.00371621	0.0278102
									LOC119864174	lncRNA	742.218	1.75893	0.419726	4.19065	2.78153e-05	0.000629264
									LOC102157368	Protein coding	5.01187	1.74384	0.396031	4.4033	1.06619e-05	0.000287079
									LOC111093162	lncRNA	2.06568	1.7436	0.541749	3.21846	0.0012888	0.0124556
									LOC111090662	lncRNA	0.798433	1.74286	0.541176	3.2205	0.00127966	0.0123805
									LOC119866301	lncRNA	1.21785	1.73612	0.480188	3.61549	0.000299777	0.00409269
									LOC119865702	lncRNA	0.968006	1.73489	0.523451	3.31434	0.000918591	0.00964973
									LOC486100	Protein coding	14.1683	1.72587	0.35413	4.87356	1.09605e-06	4.62974e-05
									LOC119877243	lncRNA	2.07787	1.71712	0.455685	3.76822	0.000164417	0.00254432
									LOC106557492	Protein coding	0.905064	1.71161	0.500519	3.41967	0.000626963	0.00725028
									LOC119868529	lncRNA	19.7825	1.70015	0.443308	3.83515	0.000125487	0.00204125
									LOC100683063	Protein coding	10.5562	1.69767	0.419176	4.05001	5.12148e-05	0.00100223
									LOC490770	Protein coding	1.06457	1.69038	0.564891	2.9924	0.00276793	0.0223132
									LOC106558795	Protein coding	3.29531	1.68543	0.402651	4.18582	2.84135e-05	0.00063881
									LOC119873670	lncRNA	0.536143	1.67992	0.609173	2.7577	0.00582087	0.0385808
									LOC111097690	lncRNA	0.816374	1.66399	0.575036	2.89372	0.00380708	0.0283552
									LOC111092967	lncRNA	3.32135	1.65942	0.355682	4.66545	3.07939e-06	0.000102388
									LOC119866092	lncRNA	0.856735	1.65457	0.607724	2.72256	0.00647778	0.0417588
									LOC102157122	lncRNA	4.52093	1.6395	0.435746	3.76252	0.000168211	0.00259258
									LOC111091930	lncRNA	7.53517	1.63814	0.607969	2.69444	0.00705066	0.0445951
									LOC119867341	lncRNA	1114.96	1.63392	0.260143	6.28083	3.36775e-10	5.44883e-08
									LOC119871545	lncRNA	7.30406	1.6292	0.408789	3.98543	6.73591e-05	0.00125837
									LOC106558903	Protein coding	2.00329	1.62359	0.447507	3.62809	0.000285527	0.00395871
									LOC111097530	lncRNA	2.10447	1.61926	0.476269	3.39988	0.000674149	0.00764835
									LOC119876620	Protein coding	422.513	1.61524	0.285093	5.66564	1.46477e-08	1.33717e-06
									LOC111097108	lncRNA	40.8944	1.61138	0.302583	5.32541	1.00723e-07	6.33753e-06
									LOC119866187	lncRNA	14.5095	1.5941	0.313146	5.0906	3.56928e-07	1.8273e-05
									LOC119866892	lncRNA	1.39448	1.5913	0.473224	3.36268	0.00077189	0.00841525
									LOC111090004	lncRNA	1.17277	1.5904	0.433055	3.67252	0.000240171	0.00341612
									LOC111093566	lncRNA	1.84949	1.58064	0.466893	3.38544	0.00071064	0.00793928
									LOC119865625	lncRNA	3.10601	1.57802	0.412427	3.82619	0.000130144	0.0020963
									LOC111093077	lncRNA	0.506711	1.55782	0.550152	2.83161	0.00463136	0.0326302
									LOC111093158	lncRNA	6.67059	1.55738	0.346672	4.49237	7.0434e-06	0.00020586
									LOC111093758	lncRNA	5.34356	1.54292	0.387894	3.9777	6.95853e-05	0.00128538
									LOC119872532	lncRNA	0.753122	1.53053	0.566809	2.70026	0.00692848	0.0440221
									LOC111098598	lncRNA	14.9781	1.52189	0.312658	4.8676	1.12959e-06	4.70559e-05
									LOC111095193	lncRNA	3.76165	1.51955	0.376262	4.03855	5.37816e-05	0.0010401
									LOC484343	Protein coding	4.6039	1.50876	0.391842	3.85042	0.000117915	0.0019487
									LOC102151895	lncRNA	238.809	1.5072	0.326591	4.61495	3.93186e-06	0.000125882
									LOC111095420	lncRNA	1.05999	1.50632	0.552279	2.72746	0.0063824	0.0413055
									LOC106558328	lncRNA	1.64465	1.50161	0.475803	3.15594	0.00159981	0.0147909
									LOC102157043	lncRNA	1.35196	1.5014	0.474209	3.16612	0.00154488	0.0143637
									LOC119877173	lncRNA	11.6393	1.49198	0.485951	3.07022	0.00213902	0.0184841
									LOC119870787	lncRNA	0.967237	1.4886	0.500665	2.97324	0.00294677	0.0233896
									LOC119868456	lncRNA	11.2538	1.48425	0.371591	3.99431	6.48823e-05	0.00121838
									LOC102152598	lncRNA	2.03644	1.47752	0.411584	3.58984	0.000330875	0.00440543
									LOC111097479	lncRNA	4.34493	1.47711	0.364415	4.05338	5.04826e-05	0.000994343
									LOC119867962	lncRNA	1.35838	1.47574	0.429125	3.43896	0.000583963	0.00685362
									LOC119871843	lncRNA	4.76363	1.4744	0.353123	4.17532	2.97563e-05	0.000660802
									LOC111098043	lncRNA	1.1455	1.46344	0.554743	2.63805	0.00833842	0.049941
									LOC111092238	lncRNA	1.72813	1.45434	0.502806	2.89246	0.00382243	0.0284398
									LOC106558208	lncRNA	1.11721	1.45291	0.523244	2.77673	0.00549092	0.0368754
									LOC106559416	lncRNA	3.8043	1.44974	0.32834	4.41537	1.00839e-05	0.00027561
									LOC111090916	lncRNA	5.13993	1.44671	0.399988	3.61688	0.000298173	0.00408107
									LOC102152418	lncRNA	1.79599	1.43778	0.531466	2.70531	0.00682405	0.0434958
									LOC119867355	lncRNA	54.9141	1.42958	0.240003	5.95652	2.57669e-09	3.05177e-07
									LOC111094509	lncRNA	75.9698	1.42686	0.279829	5.09904	3.41379e-07	1.77253e-05
									LOC119865893	lncRNA	5.4674	1.40809	0.438262	3.2129	0.00131404	0.0126309
									LOC111092134	lncRNA	9.58992	1.40566	0.355423	3.95488	7.6572e-05	0.00138479
									LOC119873584	lncRNA	4.47664	1.40468	0.513354	2.73627	0.00621397	0.0404466
									LOC106557676	lncRNA	1.21278	1.40429	0.518101	2.71045	0.00671916	0.0429633
									LOC119865299	lncRNA	0.741004	1.39827	0.489412	2.85705	0.00427603	0.0309202
									LOC111093567	lncRNA	32.7652	1.39679	0.273597	5.10526	3.3034e-07	1.7251e-05
									LOC119877442	lncRNA	10.9556	1.39579	0.318707	4.37954	1.18931e-05	0.000313247
									LOC119873395	Protein coding	4.62855	1.39474	0.497679	2.80249	0.00507097	0.0348468
									LOC119872487	lncRNA	13.7763	1.39187	0.316926	4.39177	1.12434e-05	0.000299611
									LOC119877441	lncRNA	8.75728	1.38942	0.378909	3.66691	0.000245504	0.00348377
									LOC111097150	lncRNA	177.631	1.3873	0.393627	3.5244	0.00042445	0.00538241
									LOC608379	V segment	2.54704	1.38192	0.494169	2.79645	0.00516666	0.0353036
									LOC119865942	lncRNA	16051	1.378	0.284858	4.83749	1.3149e-06	5.3305e-05
									LOC102155960	Protein coding	0.825925	1.37296	0.501653	2.73688	0.00620253	0.0403866
									LOC111092280	lncRNA	1.78053	1.37167	0.490909	2.79415	0.0052037	0.035463
									LOC102155748	lncRNA	0.803509	1.37079	0.488616	2.80547	0.00502439	0.0346503
									LOC106558058	lncRNA	3.17729	1.3651	0.458813	2.97529	0.00292713	0.0232745
									LOC111092958	lncRNA	9.65074	1.36343	0.425581	3.20369	0.00135677	0.0129754
									LOC102153166	lncRNA	11.3727	1.36309	0.325446	4.18838	2.80959e-05	0.000634029
									LOC111098268	lncRNA	4.11946	1.36213	0.392265	3.47248	0.000515677	0.00621942
									LOC111092379	lncRNA	1.01944	1.36014	0.487828	2.78815	0.00530094	0.0360039
									LOC111097728	lncRNA	4.66575	1.35353	0.399294	3.38982	0.000699384	0.00786116
									LOC111098278	lncRNA	1.12872	1.35079	0.509839	2.64944	0.00806263	0.0488312
									LOC119869257	lncRNA	48.6719	1.35053	0.263571	5.12398	2.99146e-07	1.58504e-05
									LOC119867351	lncRNA	107.89	1.34403	0.431045	3.11807	0.00182038	0.0163383
									LOC111093991	lncRNA	4.76209	1.34324	0.41795	3.21387	0.0013096	0.012613
									LOC111096423	lncRNA	25.7582	1.33016	0.299331	4.44378	8.83931e-06	0.000246838
									LOC111097065	lncRNA	2.40876	1.31346	0.469961	2.79483	0.00519263	0.0354142
									LOC102154321	lncRNA	9.3867	1.31319	0.277093	4.73918	2.14587e-06	7.74606e-05
									LOC119873589	lncRNA	1.71066	1.30906	0.453226	2.88832	0.00387311	0.0287524
									LOC111095248	lncRNA	32.6051	1.30656	0.294429	4.43762	9.096e-06	0.000253193
									LOC119872263	lncRNA	3.99891	1.29841	0.473719	2.74089	0.00612723	0.0400631
									LOC111094469	lncRNA	2.07407	1.29731	0.443424	2.92566	0.00343725	0.0261998
									LOC111090234	lncRNA	5.05936	1.28421	0.336249	3.81923	0.000133869	0.00214107
									LOC106560046	lncRNA	5.16817	1.28279	0.483436	2.65347	0.00796679	0.0483801
									LOC106557975	lncRNA	13.3977	1.27874	0.399026	3.20466	0.00135221	0.0129442
									LOC119866720	lncRNA	10.3768	1.26634	0.342469	3.69768	0.000217579	0.00316453
									LOC111096346	lncRNA	4.40019	1.26557	0.290571	4.35545	1.32796e-05	0.000340368
									LOC119873571	lncRNA	13.9586	1.25496	0.281948	4.45103	8.54603e-06	0.000240861
									LOC100683481	Protein coding	1.65309	1.25478	0.417054	3.00868	0.00262389	0.0214662
									LOC119870447	lncRNA	1.37354	1.24769	0.425313	2.93359	0.00335071	0.0257052
									LOC102154659	lncRNA	1.18807	1.2476	0.464599	2.68532	0.00724607	0.0454976
									LOC102152366	lncRNA	3.80025	1.24588	0.36732	3.39182	0.00069431	0.00782437
									LOC119867527	lncRNA	4.10649	1.24526	0.420242	2.96319	0.00304467	0.0239695
									LOC100687509	Protein coding	2.3843	1.24493	0.45526	2.73454	0.00624675	0.0405725
									LOC479821	Protein coding	3.67631	1.24386	0.409423	3.03809	0.00238084	0.0199184
									LOC102151806	lncRNA	11.4327	1.24105	0.361951	3.42878	0.000606302	0.00707001
									LOC480552	Protein coding	3.00363	1.24076	0.328686	3.77491	0.000160068	0.00248551
									LOC106559304	lncRNA	3.38406	1.22255	0.434606	2.813	0.00490821	0.0340381
									LOC119865701	lncRNA	203.837	1.22244	0.277238	4.40934	1.03684e-05	0.000280426
									LOC119866165	lncRNA	22.1244	1.22232	0.28414	4.30183	1.69394e-05	0.000415932
									LOC119876299	lncRNA	1.50807	1.22106	0.364288	3.3519	0.000802602	0.00863656
									LOC102153873	Protein coding	1.97412	1.21197	0.411066	2.94836	0.00319467	0.0247989
									LOC102154760	C region	11.874	1.2069	0.412533	2.92558	0.00343817	0.0261998
									LOC102156726	lncRNA	2.01617	1.20397	0.450888	2.67021	0.00758031	0.0468655
									LOC111093428	lncRNA	3.5362	1.2027	0.355145	3.3865	0.000707895	0.00792326
									LOC102152383	Protein coding	4.14679	1.19829	0.332406	3.60491	0.000312262	0.00421332
									LOC119867530	Protein coding	66.6762	1.19613	0.215484	5.5509	2.8421e-08	2.22951e-06
									LOC119872629	lncRNA	8.09921	1.1934	0.3057	3.90384	9.46797e-05	0.00163011
									LOC111098228	lncRNA	172.692	1.19114	0.355038	3.35496	0.000793776	0.00859367
									LOC119872475	lncRNA	5.50942	1.18703	0.342622	3.46455	0.000531112	0.00634847
									LOC111093979	lncRNA	4.7713	1.18633	0.407028	2.91462	0.00356127	0.0268443
									LOC106559158	lncRNA	5.4584	1.18577	0.363346	3.26346	0.0011006	0.0110309
									LOC111093565	lncRNA	4.89362	1.18119	0.37201	3.17514	0.00149764	0.014018
									LOC111096218	lncRNA	21.5628	1.17284	0.235674	4.97657	6.47225e-07	2.94683e-05
									LOC119865184	lncRNA	1.99835	1.16538	0.373078	3.1237	0.00178593	0.016117
									LOC119872176	lncRNA	2.75302	1.16534	0.350891	3.32109	0.000896664	0.00944693
									LOC119865689	lncRNA	1.57266	1.16496	0.376902	3.09088	0.00199562	0.0175292
									LOC102153074	lncRNA	2.99343	1.15969	0.355781	3.25956	0.00111586	0.0111469
									LOC119873847	lncRNA	47.2612	1.15467	0.293051	3.94015	8.14306e-05	0.0014538
									LOC111095984	lncRNA	4.46049	1.15387	0.290342	3.97418	7.06217e-05	0.00129862
									LOC111092918	lncRNA	10.507	1.14649	0.330804	3.46576	0.000528731	0.00632835
									LOC111098800	lncRNA	104.291	1.14593	0.151424	7.5677	3.79903e-14	2.15132e-11
									LOC111097028	lncRNA	26.4504	1.13923	0.374425	3.0426	0.00234544	0.0197509
									LOC106559197	lncRNA	2.1122	1.13148	0.344665	3.28284	0.00102766	0.0104973
									LOC102153901	lncRNA	121.62	1.12478	0.242049	4.64689	3.36969e-06	0.00011042
									LOC111091293	lncRNA	131.782	1.12127	0.231398	4.84561	1.26221e-06	5.17477e-05
									LOC111098870	lncRNA	40.4922	1.11908	0.192879	5.80199	6.55335e-09	6.74735e-07
									LOC119875013	lncRNA	7.05744	1.11823	0.350803	3.18762	0.00143448	0.0135316
									LOC111090977	lncRNA	11.3368	1.11103	0.261491	4.24881	2.14908e-05	0.000509065
									LOC111096046	lncRNA	2.66167	1.1077	0.298496	3.71093	0.000206499	0.00304473
									LOC119867055	lncRNA	32.7692	1.1044	0.248372	4.44654	8.72643e-06	0.000244786
									LOC119878794	Protein coding	2.9024	1.09667	0.351432	3.12057	0.00180504	0.0162362
									LOC111097691	lncRNA	22.2985	1.09523	0.26871	4.07589	4.5839e-05	0.000927064
									LOC102157082	lncRNA	4.09468	1.08755	0.344703	3.15504	0.00160478	0.0148293
									LOC119871225	lncRNA	2.19038	1.08684	0.402943	2.69726	0.00699131	0.044297
									LOC102156283	lncRNA	1.54919	1.08531	0.362706	2.99225	0.0027693	0.0223132
									LOC611589	Protein coding	1.90302	1.08528	0.318165	3.41104	0.000647151	0.0074097
									LOC119868081	miscRNA	7.27275	1.08274	0.37871	2.85903	0.00424935	0.0307518
									LOC119870945	Protein coding	30.7934	1.07473	0.143869	7.47023	8.00569e-14	3.71977e-11
									LOC607806	Protein coding	58.2614	1.07216	0.248097	4.32152	1.5496e-05	0.000385189
									LOC100856382	Protein coding	6.56401	1.07096	0.330556	3.23988	0.00119579	0.0117562
									LOC111096309	lncRNA	12.9752	1.06394	0.226234	4.70285	2.56558e-06	8.97509e-05
									LOC111090252	lncRNA	46.6796	1.06262	0.274581	3.86997	0.000108849	0.00182298
									LOC119869309	lncRNA	40.6569	1.0606	0.298906	3.54827	0.000387771	0.00501914
									LOC102155488	lncRNA	2.55507	1.05955	0.353768	2.99504	0.00274409	0.0221594
									LOC111090984	lncRNA	32.1158	1.05734	0.343985	3.07378	0.00211364	0.0183172
									LOC119866867	lncRNA	3.16138	1.05512	0.358274	2.94502	0.00322933	0.024944
									LOC119866919	lncRNA	40.775	1.0469	0.258882	4.04391	5.25677e-05	0.00102465
									LOC484540	Protein coding	4.78764	1.04146	0.315807	3.29778	0.000974528	0.0100828
									LOC119874434	lncRNA	65.7694	1.0357	0.197425	5.24605	1.55392e-07	9.02521e-06
									LOC111097347	lncRNA	43.2422	1.0307	0.236676	4.35489	1.33134e-05	0.00034062
									LOC102156069	lncRNA	6.18739	1.02787	0.284415	3.61396	0.000301552	0.00410243
									LOC119871897	lncRNA	8.17171	1.02761	0.248873	4.12905	3.64272e-05	0.000772044
									LOC119869731	lncRNA	100.938	1.01735	0.27701	3.67262	0.00024008	0.00341612
									LOC119876885	lncRNA	2.93325	1.01549	0.353251	2.87469	0.0040443	0.0296328
									LOC111091842	lncRNA	8.60435	1.01429	0.292817	3.46389	0.000532432	0.00636005
									LOC119870159	Protein coding	13.4094	1.0126	0.337298	3.00211	0.00268119	0.0218462
									LOC611720	Protein coding	2.72716	1.01119	0.34084	2.96676	0.00300959	0.0237633
									LOC100682968	Protein coding	4.10388	1.01013	0.257556	3.922	8.78165e-05	0.00154198
									LOC102153091	Protein coding	4.36947	1.00846	0.372149	2.70983	0.00673182	0.0430138
									LOC119873560	Protein coding	1.31443	1.00783	0.377623	2.66887	0.00761062	0.046988
									LOC111092823	lncRNA	15.5736	1.00563	0.322676	3.11654	0.00182985	0.016399
									LOC119866424	lncRNA	5.9574	1.00023	0.377884	2.64692	0.00812284	0.0491629
									DEGs Downregulated padj < 0.05
									GenID	Gene biotype	baseMean	log2FoldChange	lfcSE	stat	pvalue	padj
									LOC102156639	lncRNA	8.90975	-1.00023	0.337553	-2.96316	0.00304496	0.0239695
									LOC106559162	lncRNA	4.00245	-1.00143	0.281363	-3.55922	0.00037196	0.00486313
									LOC119871970	lncRNA	24.6647	-1.00561	0.273092	-3.6823	0.000231135	0.00331886
									LOC119877623	Protein coding	32.663	-1.00598	0.165475	-6.0793	1.20706e-09	1.58501e-07
									LOC102151315	lncRNA	20.8968	-1.01297	0.314004	-3.22596	0.00125551	0.012199
									LOC119872905	lncRNA	44.1569	-1.01646	0.213214	-4.76732	1.86692e-06	6.94672e-05
									LOC106557461	Protein coding	8.06105	-1.01733	0.242797	-4.19006	2.78879e-05	0.000630122
									LOC111090246	lncRNA	15.2311	-1.0214	0.216024	-4.72818	2.26543e-06	8.12255e-05
									LOC111095162	lncRNA	1258.86	-1.02472	0.276089	-3.71155	0.000205995	0.00303977
									LOC111097135	lncRNA	1.34814	-1.02564	0.379022	-2.70601	0.00680972	0.043435
									LOC111096014	lncRNA	252.606	-1.02642	0.288519	-3.55754	0.000374347	0.00488024
									LOC119876822	lncRNA	3.33313	-1.02687	0.306325	-3.35223	0.000801647	0.0086314
									LOC119867515	lncRNA	435.716	-1.03039	0.209645	-4.9149	8.88286e-07	3.89749e-05
									LOC119871597	Protein coding	31.2817	-1.03449	0.31555	-3.27838	0.00104406	0.0106051
									LOC609445	Protein coding	44.0607	-1.03716	0.236475	-4.38593	1.15493e-05	0.000305972
									LOC119876078	Protein coding	2.77068	-1.04073	0.339598	-3.06459	0.00217966	0.018737
									LOC119867818	lncRNA	14.4577	-1.04733	0.369109	-2.83744	0.00454766	0.0321907
									LOC119866255	lncRNA	5.24723	-1.05317	0.299356	-3.51813	0.000434594	0.00546895
									LOC119871889	lncRNA	129.948	-1.05881	0.250965	-4.21896	2.4543e-05	0.000565113
									LOC119866751	Protein coding	2.19853	-1.05964	0.333214	-3.18004	0.00147254	0.0138187
									LOC111096307	lncRNA	762.007	-1.07124	0.188194	-5.69222	1.25396e-08	1.17129e-06
									LOC119873340	lncRNA	17.11	-1.07223	0.4045	-2.65076	0.00803118	0.0487058
									LOC119866817	Protein coding	50.2396	-1.07266	0.236049	-4.54423	5.5136e-06	0.000167637
									LOC111097795	lncRNA	22.4915	-1.07402	0.195857	-5.48368	4.16573e-08	3.13225e-06
									LOC119864774	lncRNA	3.36905	-1.08493	0.319434	-3.39641	0.000682749	0.00770848
									LOC111095973	lncRNA	1.79743	-1.08562	0.397148	-2.73355	0.00626557	0.040651
									LOC102152343	lncRNA	2.10452	-1.08908	0.364793	-2.98548	0.00283132	0.0226819
									LOC119877538	lncRNA	34.8242	-1.08954	0.383592	-2.84037	0.00450613	0.0319842
									LOC119866608	lncRNA	8.11275	-1.0901	0.273697	-3.98287	6.80886e-05	0.00126547
									LOC111097173	lncRNA	1.71718	-1.0925	0.385727	-2.83231	0.00462126	0.0325844
									LOC612325	lncRNA	2.34561	-1.09782	0.3074	-3.57129	0.000355229	0.00467474
									LOC119865233	lncRNA	1.94838	-1.09912	0.407971	-2.69411	0.00705758	0.0446233
									LOC111090047	lncRNA	6.55875	-1.10436	0.244314	-4.52023	6.17729e-06	0.000183807
									LOC102155053	lncRNA	1.38138	-1.10837	0.402652	-2.75268	0.00591104	0.0390422
									LOC100688768	lncRNA	4.50702	-1.11135	0.368043	-3.01963	0.00253085	0.0208178
									LOC111092079	lncRNA	36.4013	-1.11336	0.289386	-3.84732	0.000119419	0.0019637
									LOC119872477	lncRNA	578.533	-1.11412	0.288686	-3.85929	0.000113718	0.00189401
									LOC111095976	lncRNA	83.5999	-1.11683	0.320403	-3.48569	0.000490864	0.00602639
									LOC102152134	lncRNA	9.09602	-1.12237	0.232046	-4.83684	1.31922e-06	5.33605e-05
									LOC119871771	lncRNA	7.41088	-1.12542	0.38859	-2.89617	0.00377751	0.0281929
									LOC111095460	lncRNA	3.43053	-1.12773	0.353408	-3.19102	0.00141773	0.0134001
									LOC111090482	lncRNA	5.10033	-1.13319	0.406791	-2.78569	0.00534135	0.0361969
									LOC119869724	lncRNA	49.4595	-1.13419	0.3053	-3.71499	0.000203214	0.00300362
									LOC119864973	lncRNA	2.78141	-1.13433	0.39306	-2.88589	0.00390305	0.0288447
									LOC111096602	lncRNA	30.0222	-1.14175	0.283473	-4.0277	5.63243e-05	0.0010835
									LOC119868028	lncRNA	123.086	-1.14412	0.191855	-5.96344	2.46985e-09	2.96398e-07
									LOC119866876	lncRNA	1.81368	-1.14522	0.381841	-2.99921	0.0027068	0.0219609
									LOC119869359	lncRNA	71.4468	-1.15522	0.24006	-4.81222	1.49266e-06	5.8801e-05
									LOC102154826	lncRNA	3.65336	-1.15547	0.405935	-2.84643	0.00442126	0.0316042
									LOC111093520	lncRNA	27.0358	-1.1567	0.333953	-3.46367	0.000532863	0.00636101
									LOC119870939	lncRNA	39.3468	-1.15848	0.283434	-4.08731	4.36398e-05	0.000885551
									LOC111094336	lncRNA	14.0696	-1.15923	0.273026	-4.24584	2.17774e-05	0.000513838
									LOC119869996	lncRNA	1.26869	-1.16603	0.429716	-2.7135	0.00665774	0.0426371
									LOC119873755	lncRNA	8.92486	-1.16819	0.34556	-3.38056	0.000723383	0.0080347
									LOC119872052	snoRNA	35.3453	-1.1683	0.291871	-4.00279	6.26007e-05	0.00118379
									LOC119873566	lncRNA	1.19725	-1.17122	0.434169	-2.69762	0.00698375	0.0442727
									LOC119866606	miscRNA	1.95617	-1.17498	0.408181	-2.87859	0.00399458	0.0293178
									LOC119864630	lncRNA	20.5316	-1.17531	0.384052	-3.06029	0.00221124	0.0189456
									LOC111092714	lncRNA	1.04334	-1.17629	0.430598	-2.73175	0.00629988	0.0408444
									LOC119877792	Protein coding	1.21613	-1.18927	0.40345	-2.94774	0.00320107	0.024821
									LOC111093353	lncRNA	1765.4	-1.19026	0.289253	-4.11495	3.87258e-05	0.000807539
									LOC102151805	lncRNA	124.52	-1.19146	0.26719	-4.45922	8.22589e-06	0.000235113
									LOC119868058	Protein coding	2.15527	-1.1995	0.386392	-3.10436	0.00190693	0.0169973
									LOC111098324	lncRNA	472.889	-1.20508	0.197892	-6.08958	1.13207e-09	1.50841e-07
									LOC119867335	lncRNA	5.33174	-1.20579	0.326461	-3.69352	0.000221172	0.00320117
									LOC111095785	miscRNA	46.0002	-1.20712	0.243559	-4.95619	7.18903e-07	3.23257e-05
									LOC119872612	lncRNA	4.53749	-1.21752	0.372301	-3.27026	0.0010745	0.0108715
									LOC111090730	lncRNA	10.4467	-1.22174	0.267383	-4.56926	4.89447e-06	0.000153447
									LOC119870957	lncRNA	1350.81	-1.2288	0.233852	-5.25459	1.48356e-07	8.75685e-06
									LOC119871092	lncRNA	4.4231	-1.23469	0.44938	-2.74754	0.00600437	0.039465
									LOC119873278	lncRNA	221.448	-1.24101	0.265069	-4.68185	2.84298e-06	9.68377e-05
									LOC111094523	lncRNA	2.32123	-1.24331	0.409491	-3.03623	0.0023956	0.0200326
									LOC102152642	lncRNA	31.6703	-1.24345	0.297275	-4.18284	2.87892e-05	0.000642475
									LOC106557901	lncRNA	2.4222	-1.24476	0.394378	-3.15626	0.00159804	0.014782
									LOC119872164	lncRNA	324.181	-1.2479	0.201718	-6.18633	6.1583e-10	8.99956e-08
									LOC119863982	lncRNA	21.0408	-1.25654	0.262495	-4.78691	1.69371e-06	6.42087e-05
									LOC119869766	lncRNA	2.10598	-1.25737	0.384796	-3.26763	0.0010845	0.010924
									LOC102154481	lncRNA	3.72165	-1.2598	0.293724	-4.28906	1.79429e-05	0.00043879
									LOC119866206	lncRNA	6.62908	-1.25985	0.286653	-4.39505	1.10745e-05	0.000295991
									LOC119878096	lncRNA	1.49179	-1.2612	0.443711	-2.84239	0.00447773	0.031845
									LOC119867207	lncRNA	4.92139	-1.26516	0.391876	-3.22846	0.00124459	0.0121223
									LOC119876779	Protein coding	112.649	-1.26595	0.195085	-6.48923	8.6279e-11	1.77666e-08
									LOC106559017	lncRNA	4.22699	-1.27323	0.334625	-3.80495	0.000141831	0.00224661
									LOC119869807	Protein coding	511.458	-1.27463	0.196945	-6.472	9.67169e-11	1.94734e-08
									LOC119869553	lncRNA	49.0468	-1.2758	0.195027	-6.54164	6.08491e-11	1.32849e-08
									LOC119865345	lncRNA	5.07633	-1.27625	0.267933	-4.76333	1.90422e-06	7.0421e-05
									LOC119876507	lncRNA	1.01973	-1.27745	0.468007	-2.72955	0.00634209	0.041074
									LOC119870120	lncRNA	12.01	-1.27805	0.288754	-4.42609	9.59553e-06	0.000264256
									LOC102154225	lncRNA	14.3484	-1.27839	0.266412	-4.79855	1.59818e-06	6.17376e-05
									LOC119866906	Protein coding	0.906026	-1.28081	0.47566	-2.69271	0.0070874	0.0447806
									LOC111096642	lncRNA	80.1497	-1.28136	0.235881	-5.43223	5.56543e-08	3.95494e-06
									LOC119865358	lncRNA	6.77367	-1.28211	0.325246	-3.94196	8.08193e-05	0.00144431
									LOC119872641	Protein coding	4.30655	-1.2836	0.319543	-4.01698	5.89487e-05	0.00112834
									LOC119869402	Protein coding	1.28496	-1.28403	0.456826	-2.81078	0.00494223	0.034195
									LOC119873699	lncRNA	2.89825	-1.28662	0.335456	-3.83544	0.000125341	0.00204071
									LOC102153678	Protein coding	1.7831	-1.29007	0.488956	-2.63842	0.00832927	0.0499123
									LOC102156073	lncRNA	1.39917	-1.29094	0.385433	-3.34932	0.0008101	0.00870173
									LOC111097974	lncRNA	328.41	-1.29313	0.26888	-4.80931	1.51451e-06	5.95322e-05
									LOC111092518	lncRNA	5.62489	-1.29708	0.371744	-3.48916	0.00048454	0.00596491
									LOC106558104	lncRNA	75.403	-1.29886	0.233523	-5.56204	2.66641e-08	2.13796e-06
									LOC111095882	lncRNA	134.166	-1.30915	0.333145	-3.92967	8.50618e-05	0.00150234
									LOC111093644	lncRNA	19.9939	-1.31256	0.344087	-3.81462	0.000136395	0.00217581
									LOC111091590	lncRNA	117.516	-1.31266	0.242601	-5.41079	6.27458e-08	4.30688e-06
									LOC119869758	lncRNA	33.8757	-1.31331	0.337576	-3.89042	0.000100071	0.00170002
									LOC119877444	lncRNA	30.3845	-1.31837	0.26026	-5.06558	4.07165e-07	2.03257e-05
									LOC119873678	lncRNA	743.168	-1.32172	0.255472	-5.17366	2.29553e-07	1.26053e-05
									LOC119872296	lncRNA	26.7132	-1.32386	0.245618	-5.38992	7.0489e-08	4.66179e-06
									LOC119876425	Protein coding	4.8589	-1.32413	0.338635	-3.9102	9.22197e-05	0.00160068
									LOC119866444	lncRNA	1.37741	-1.33089	0.458882	-2.90028	0.00372831	0.027883
									LOC119876665	lncRNA	122.763	-1.335	0.396554	-3.36651	0.00076127	0.00834037
									LOC119867507	lncRNA	13.5789	-1.33584	0.254184	-5.25539	1.47715e-07	8.75685e-06
									LOC111098321	lncRNA	551.422	-1.33637	0.203821	-6.55662	5.50413e-11	1.21635e-08
									LOC102151632	lncRNA	10.4494	-1.33966	0.334696	-4.00261	6.26488e-05	0.00118379
									LOC111090957	lncRNA	152.557	-1.34465	0.265771	-5.05943	4.20502e-07	2.06502e-05
									LOC119876530	Protein coding	1.15338	-1.3535	0.468892	-2.88659	0.00389441	0.0288079
									LOC106558884	lncRNA	2.33547	-1.35475	0.416683	-3.25127	0.0011489	0.0113891
									LOC102152520	lncRNA	50.2108	-1.36069	0.313128	-4.34547	1.38979e-05	0.000351736
									LOC111095434	lncRNA	2.1745	-1.36098	0.407062	-3.34343	0.000827485	0.00885698
									LOC106557926	lncRNA	178.982	-1.37396	0.28138	-4.88293	1.04521e-06	4.45651e-05
									LOC111095184	lncRNA	9.02221	-1.3776	0.264176	-5.21472	1.84093e-07	1.04249e-05
									LOC119870691	Protein coding	19.2633	-1.38063	0.278835	-4.95144	7.3668e-07	3.3043e-05
									LOC119872499	lncRNA	2.40109	-1.38182	0.39166	-3.52812	0.000418523	0.00532487
									LOC111097805	lncRNA	2.52623	-1.38793	0.438132	-3.16784	0.00153578	0.0142938
									LOC106558052	lncRNA	2.43837	-1.39016	0.423834	-3.27996	0.00103823	0.0105577
									LOC119867090	lncRNA	5.30977	-1.39366	0.401195	-3.47378	0.000513182	0.00619958
									LOC106559951	lncRNA	384.121	-1.39536	0.276374	-5.04882	4.4455e-07	2.1597e-05
									LOC111095807	lncRNA	16.8423	-1.39903	0.277039	-5.04994	4.41939e-07	2.15279e-05
									LOC106559534	lncRNA	34.5569	-1.40088	0.414656	-3.37841	0.000729054	0.00805561
									LOC119873595	lncRNA	1.21078	-1.40237	0.438994	-3.1945	0.00140074	0.0132964
									LOC111098097	lncRNA	0.804672	-1.40584	0.506442	-2.77591	0.00550476	0.036896
									LOC119870753	lncRNA	26.5849	-1.40774	0.301469	-4.66959	3.01796e-06	0.000100822
									LOC119870839	lncRNA	10.1018	-1.40781	0.279494	-5.03701	4.72867e-07	2.2609e-05
									LOC111093344	lncRNA	2.4888	-1.40887	0.506777	-2.78005	0.00543498	0.0366272
									LOC119877445	lncRNA	1.58199	-1.41067	0.462444	-3.05046	0.00228491	0.0193571
									LOC606845	Protein coding	152.633	-1.41167	0.259664	-5.43653	5.43285e-08	3.89009e-06
									LOC119869543	lncRNA	3.74333	-1.41246	0.354041	-3.98952	6.62061e-05	0.00123982
									LOC102153706	lncRNA	8.0258	-1.42252	0.244881	-5.80902	6.28377e-09	6.50676e-07
									LOC111090550	lncRNA	0.706654	-1.43297	0.523903	-2.73517	0.00623473	0.0405235
									LOC119864961	lncRNA	2.42894	-1.43579	0.474004	-3.02906	0.00245312	0.0203726
									LOC111092786	lncRNA	5.8333	-1.438	0.360184	-3.9924	6.54093e-05	0.001227
									LOC111092286	lncRNA	1.68619	-1.44046	0.527459	-2.73095	0.00631521	0.0409145
									LOC119868279	lncRNA	0.713199	-1.44359	0.48934	-2.95008	0.00317688	0.0247074
									LOC119871089	lncRNA	5.56915	-1.44696	0.371389	-3.89608	9.77622e-05	0.00166812
									LOC119873679	lncRNA	2199.23	-1.45016	0.234679	-6.17934	6.43703e-10	9.22202e-08
									LOC100684512	lncRNA	1008.62	-1.45101	0.259481	-5.59196	2.24515e-08	1.90114e-06
									LOC111098861	lncRNA	54.8373	-1.45385	0.268502	-5.41467	6.14017e-08	4.24679e-06
									LOC111090629	lncRNA	1.58426	-1.45885	0.505242	-2.88743	0.00388397	0.0287867
									LOC102151524	lncRNA	1.61113	-1.4589	0.513542	-2.84086	0.00449927	0.031948
									LOC119867938	lncRNA	4.25908	-1.4606	0.54005	-2.70456	0.0068394	0.0435477
									LOC102152105	lncRNA	1.3562	-1.46125	0.512356	-2.85202	0.00434422	0.0312016
									LOC119871912	lncRNA	27.2181	-1.46228	0.360378	-4.05762	4.95749e-05	0.000981799
									LOC119877692	lncRNA	6.1561	-1.47485	0.399777	-3.68918	0.000224977	0.00324329
									LOC111090065	lncRNA	77.1162	-1.47547	0.292357	-5.04683	4.49202e-07	2.17647e-05
									LOC111093431	lncRNA	13.0418	-1.47625	0.263042	-5.61223	1.99739e-08	1.72355e-06
									LOC111092995	lncRNA	1.83224	-1.47744	0.455508	-3.2435	0.00118071	0.011628
									LOC106558930	lncRNA	60.6057	-1.48941	0.253855	-5.86716	4.43317e-09	4.98965e-07
									LOC119864586	lncRNA	0.85316	-1.49507	0.552849	-2.70429	0.00684499	0.043568
									LOC119873996	lncRNA	1446.03	-1.49792	0.275561	-5.43588	5.45269e-08	3.89009e-06
									LOC119865725	Protein coding	7.42672	-1.50252	0.408957	-3.67404	0.000238744	0.00340653
									LOC119877066	Protein coding	97.0512	-1.50601	0.251544	-5.98707	2.13661e-09	2.63385e-07
									LOC119865950	lncRNA	58.773	-1.51169	0.236729	-6.38574	1.70566e-10	2.97194e-08
									LOC111094008	lncRNA	8.10567	-1.51524	0.402749	-3.76225	0.000168394	0.00259258
									LOC119871949	lncRNA	85.6499	-1.51573	0.567028	-2.67311	0.00751509	0.0466054
									LOC111096741	lncRNA	1.83017	-1.51841	0.555362	-2.73408	0.00625545	0.0406145
									LOC111096966	lncRNA	1.05474	-1.51921	0.43981	-3.45423	0.00055186	0.00653612
									LOC119873953	lncRNA	1.8506	-1.51937	0.503139	-3.01978	0.00252959	0.0208168
									LOC106559235	lncRNA	17.5538	-1.52088	0.288023	-5.28041	1.28894e-07	7.75977e-06
									LOC119876524	Protein coding	1.0222	-1.52219	0.505058	-3.01389	0.00257922	0.02115
									LOC102157151	lncRNA	8.99451	-1.52301	0.314746	-4.83887	1.3058e-06	5.30549e-05
									LOC119870456	Protein coding	1.88216	-1.53528	0.488097	-3.14544	0.00165835	0.0151926
									LOC111097356	lncRNA	496.286	-1.53578	0.315492	-4.86789	1.12795e-06	4.70559e-05
									LOC119877651	lncRNA	1.64645	-1.53888	0.548259	-2.80684	0.00500298	0.0345499
									LOC111091347	lncRNA	7.1806	-1.55715	0.444931	-3.49976	0.00046567	0.00577954
									LOC111090938	lncRNA	24.9696	-1.55784	0.360316	-4.32353	1.53554e-05	0.000382219
									LOC119878503	Protein coding	1.19473	-1.55915	0.455519	-3.4228	0.000619801	0.00719456
									LOC119873356	lncRNA	10.344	-1.5636	0.369206	-4.23503	2.28521e-05	0.000533638
									LOC119869718	lncRNA	11.7314	-1.57866	0.322014	-4.90244	9.46517e-07	4.07425e-05
									LOC111095569	lncRNA	1.20356	-1.58221	0.465663	-3.39776	0.00067939	0.00769451
									LOC111093087	lncRNA	4.77539	-1.58327	0.337049	-4.69745	2.63432e-06	9.16246e-05
									LOC119873213	lncRNA	0.940374	-1.58634	0.528069	-3.00403	0.0026643	0.0217519
									LOC102151723	Protein coding	4.4899	-1.58649	0.28589	-5.54929	2.86838e-08	2.24043e-06
									LOC119876456	lncRNA	1.73888	-1.58674	0.557248	-2.84746	0.00440697	0.0315398
									LOC111096475	Protein coding	39.7485	-1.59281	0.31355	-5.07993	3.77573e-07	1.92191e-05
									LOC119873848	lncRNA	1.52253	-1.59887	0.448066	-3.56837	0.000359203	0.00472359
									LOC111090688	lncRNA	80.8142	-1.60024	0.314353	-5.09058	3.5697e-07	1.8273e-05
									LOC102153020	lncRNA	0.788149	-1.60295	0.59848	-2.67837	0.00739808	0.0460783
									LOC111093716	lncRNA	5.42747	-1.61047	0.457881	-3.51723	0.00043608	0.00547738
									LOC111097134	lncRNA	1.57972	-1.61199	0.570537	-2.82539	0.00472224	0.0330022
									LOC119877747	lncRNA	41.8011	-1.6184	0.322785	-5.01386	5.33488e-07	2.48518e-05
									LOC106557852_1	lncRNA	4.62397	-1.61862	0.355092	-4.55832	5.15649e-06	0.000159675
									LOC485024	Protein coding	0.614778	-1.62608	0.57549	-2.82555	0.00471992	0.0330022
									LOC119865004	lncRNA	2.94782	-1.63287	0.451647	-3.61536	0.000299933	0.00409269
									LOC119869320	lncRNA	1.66912	-1.64134	0.621381	-2.64143	0.00825566	0.0496353
									LOC102152802	lncRNA	16.94	-1.64178	0.528045	-3.10917	0.00187614	0.0167723
									LOC111097177	Protein coding	13.2623	-1.64733	0.281717	-5.84745	4.99155e-09	5.51053e-07
									LOC111095615	lncRNA	4.53107	-1.64866	0.471283	-3.49824	0.000468337	0.00579695
									LOC111095431	lncRNA	6.21221	-1.65431	0.330019	-5.01276	5.36545e-07	2.49301e-05
									LOC119866300	lncRNA	1.632	-1.66422	0.520941	-3.19464	0.00140004	0.0132964
									LOC119878418	lncRNA	17.3033	-1.66482	0.355321	-4.68538	2.79436e-06	9.53608e-05
									LOC119866743	lncRNA	1.08112	-1.68625	0.579485	-2.90991	0.00361529	0.0271612
									LOC106559255	lncRNA	1.93844	-1.68886	0.388163	-4.35089	1.35584e-05	0.000344588
									LOC111090070	lncRNA	0.76298	-1.69385	0.567527	-2.98461	0.00283936	0.0227216
									LOC119873282	lncRNA	39.4025	-1.69482	0.303745	-5.57975	2.40862e-08	1.98393e-06
									LOC119866649	snoRNA	0.620373	-1.69514	0.631595	-2.6839	0.00727695	0.0456261
									LOC111095589	lncRNA	84.1822	-1.70285	0.299258	-5.69024	1.26864e-08	1.17893e-06
									LOC119864159	lncRNA	7.08808	-1.70379	0.365681	-4.65922	3.17409e-06	0.000104996
									LOC106559495	lncRNA	1.07447	-1.70567	0.561314	-3.03872	0.00237588	0.0199044
									LOC111095544	lncRNA	42.963	-1.70712	0.363173	-4.70056	2.59453e-06	9.05887e-05
									LOC119874033	lncRNA	1.86922	-1.7084	0.45113	-3.78693	0.000152517	0.00239287
									LOC119864619	lncRNA	8.87514	-1.70909	0.350908	-4.87046	1.11336e-06	4.68103e-05
									LOC102153053	lncRNA	133.896	-1.71063	0.351516	-4.86643	1.13632e-06	4.72277e-05
									LOC111095598	lncRNA	1.03948	-1.71269	0.453619	-3.77561	0.000159615	0.00248273
									LOC102151902	lncRNA	4.90617	-1.71382	0.393587	-4.35436	1.33459e-05	0.00034062
									LOC102155174	lncRNA	3.72061	-1.7248	0.509631	-3.38441	0.000713302	0.0079641
									LOC111095312	lncRNA	2.47682	-1.72948	0.374389	-4.61947	3.84717e-06	0.000124218
									LOC102154487	lncRNA	2.3936	-1.73018	0.583126	-2.96707	0.00300652	0.0237494
									LOC111097085	lncRNA	1.1433	-1.73179	0.611425	-2.83239	0.00462017	0.0325844
									LOC119876439	lncRNA	14.4937	-1.73382	0.313134	-5.537	3.07697e-08	2.38281e-06
									LOC106557839	lncRNA	1.98207	-1.74522	0.380332	-4.58868	4.46056e-06	0.000141558
									LOC111091009	lncRNA	25.9145	-1.75794	0.55931	-3.14306	0.00167191	0.0153014
									LOC119870237	lncRNA	0.69146	-1.76753	0.588478	-3.00355	0.00266849	0.021772
									LOC119872021	lncRNA	1.72921	-1.76789	0.539993	-3.27392	0.00106067	0.0107496
									LOC102151479	lncRNA	4.28772	-1.7727	0.34918	-5.07676	3.83931e-07	1.94336e-05
									LOC111093596	Protein coding	0.742616	-1.78011	0.535966	-3.3213	0.000895981	0.00944693
									LOC111095987	lncRNA	0.521778	-1.78034	0.577982	-3.08027	0.0020681	0.0179908
									LOC111091718	lncRNA	0.672452	-1.78318	0.670876	-2.65798	0.00786099	0.0480597
									LOC119864681	lncRNA	226.855	-1.78481	0.363645	-4.90813	9.19509e-07	3.99773e-05
									LOC119866569	lncRNA	105.828	-1.78787	0.25065	-7.13292	9.82628e-13	3.56124e-10
									LOC119873675	lncRNA	214.821	-1.78977	0.309634	-5.78029	7.45735e-09	7.50748e-07
									LOC119871837	lncRNA	0.901436	-1.79816	0.61473	-2.92512	0.00344322	0.0262149
									LOC106560154	Protein coding	0.707591	-1.80562	0.660199	-2.73496	0.00623881	0.0405355
									LOC119866771	Protein coding	1.03611	-1.8232	0.616676	-2.95649	0.00311162	0.0242937
									LOC119873875	lncRNA	0.631998	-1.82427	0.569957	-3.20071	0.0013709	0.0130886
									LOC111098518	lncRNA	28.1927	-1.82489	0.381387	-4.78486	1.71106e-06	6.4731e-05
									LOC119866353	lncRNA	1.81078	-1.82749	0.592281	-3.08551	0.00203202	0.0177513
									LOC102154795	lncRNA	2.12681	-1.8289	0.417702	-4.37847	1.19514e-05	0.000314326
									LOC111095495	lncRNA	1.2457	-1.82928	0.662081	-2.76293	0.00572859	0.0381226
									LOC119873266	lncRNA	0.776615	-1.83096	0.674018	-2.71649	0.0065979	0.0423823
									LOC119867944	lncRNA	3.98265	-1.83146	0.436151	-4.19915	2.6792e-05	0.000610688
									LOC119870796	lncRNA	13.9275	-1.83937	0.314572	-5.84722	4.99844e-09	5.51053e-07
									LOC119872239	lncRNA	7.49606	-1.86032	0.449544	-4.13824	3.49982e-05	0.000748763
									LOC119872621	lncRNA	0.609067	-1.86176	0.695583	-2.67655	0.00743839	0.0462405
									LOC102154948	lncRNA	1.35895	-1.86183	0.51062	-3.64622	0.00026613	0.00372685
									LOC111090979	lncRNA	3.25295	-1.87	0.413544	-4.5219	6.12875e-06	0.000183366
									LOC102155569	lncRNA	0.88448	-1.8748	0.630381	-2.97407	0.00293881	0.0233469
									LOC119866877	lncRNA	5.48358	-1.87689	0.464366	-4.04184	5.30342e-05	0.00103004
									LOC106560145	lncRNA	1.62176	-1.88361	0.572356	-3.29098	0.000998396	0.010262
									LOC102152446	Protein coding	0.664193	-1.88523	0.577535	-3.26427	0.00109746	0.0110178
									LOC102157307	lncRNA	0.600811	-1.88913	0.639452	-2.9543	0.00313377	0.0244351
									LOC119867478	lncRNA	11.7767	-1.89453	0.57477	-3.29615	0.0009802	0.0101209
									LOC119876865	Protein coding	1.65363	-1.89474	0.494795	-3.82934	0.000128488	0.00207969
									LOC106559612	Protein coding	3.06879	-1.89504	0.398119	-4.75999	1.93604e-06	7.1307e-05
									LOC119865688	lncRNA	241.66	-1.89572	0.227944	-8.31661	9.05115e-17	1.09344e-13
									LOC111095810	lncRNA	13.1363	-1.89708	0.361002	-5.25504	1.47996e-07	8.75685e-06
									LOC102153844	lncRNA	1.68528	-1.9102	0.529742	-3.60591	0.000311067	0.00420346
									LOC111093977	lncRNA	21.0714	-1.91133	0.392959	-4.86394	1.1507e-06	4.77158e-05
									LOC119865461	snoRNA	0.737967	-1.92285	0.715882	-2.68599	0.00723149	0.0454396
									LOC119871926	lncRNA	3.49036	-1.92348	0.532952	-3.60911	0.00030725	0.00416743
									LOC119866370	lncRNA	19.956	-1.92549	0.317556	-6.06346	1.33226e-09	1.73683e-07
									LOC119865690	lncRNA	0.758506	-1.92699	0.561965	-3.42903	0.000605753	0.00706816
									LOC102154995	lncRNA	1.22247	-1.92745	0.602613	-3.19849	0.00138149	0.0131619
									LOC119868085	Protein coding	0.986371	-1.92851	0.711808	-2.70931	0.00674228	0.0430655
									LOC106559469	lncRNA	0.543295	-1.93396	0.710732	-2.72108	0.00650682	0.0419012
									LOC119865935	lncRNA	17.9488	-1.93974	0.358999	-5.40321	6.546e-08	4.42612e-06
									LOC119869728	Protein coding	3.56339	-1.94332	0.464475	-4.1839	2.86556e-05	0.000641807
									LOC119872292	lncRNA	87.9683	-1.95925	0.484981	-4.03985	5.3485e-05	0.00103593
									LOC111092057	lncRNA	23.8174	-1.97271	0.312065	-6.32148	2.59075e-10	4.26791e-08
									LOC111095464	lncRNA	8.00459	-1.97651	0.463785	-4.26171	2.02872e-05	0.000487566
									LOC111091594	lncRNA	0.618707	-1.97952	0.632298	-3.13067	0.00174406	0.0158258
									LOC111098644	Protein coding	34.364	-1.98247	0.487474	-4.06683	4.76571e-05	0.000954247
									LOC119873713	lncRNA	14.3519	-1.9925	0.444298	-4.48459	7.30533e-06	0.000212829
									LOC119879328	transcribed_pseudogene	1575.12	-2.00763	0.266261	-7.54009	4.6965e-14	2.52737e-11
									LOC111093430	lncRNA	96.7181	-2.01529	0.288877	-6.9763	3.03053e-12	9.46832e-10
									LOC119865433	lncRNA	1.25834	-2.02091	0.527032	-3.83451	0.000125817	0.00204295
									LOC102157333	lncRNA	0.635978	-2.03771	0.606662	-3.35889	0.000782567	0.00850683
									LOC119879275	rRNA	1.63997	-2.04022	0.46359	-4.40092	1.07792e-05	0.000289378
									LOC119873228	Protein coding	0.458224	-2.04881	0.69439	-2.95052	0.00317242	0.0246939
									LOC102153519	lncRNA	1.2786	-2.06161	0.648479	-3.17915	0.00147708	0.0138478
									LOC119872191	lncRNA	1.07276	-2.06573	0.50871	-4.06073	4.89205e-05	0.000972027
									LOC119868498	lncRNA	5.08864	-2.06692	0.450214	-4.59096	4.41206e-06	0.000140265
									LOC102153294	lncRNA	1.39102	-2.07152	0.492431	-4.20673	2.59093e-05	0.000593912
									LOC119876733	lncRNA	0.515291	-2.07577	0.679296	-3.05576	0.00224491	0.0191616
									LOC102151740	lncRNA	0.745922	-2.07979	0.726059	-2.8645	0.00417674	0.0303232
									LOC119866516	lncRNA	357.195	-2.08816	0.291313	-7.16809	7.60526e-13	3.06255e-10
									LOC111097797	lncRNA	0.534398	-2.0899	0.596879	-3.50137	0.000462868	0.00575284
									LOC111098511	lncRNA	0.852213	-2.09704	0.607706	-3.45075	0.000559034	0.00659952
									LOC111095583	lncRNA	3.21365	-2.09835	0.469878	-4.46573	7.97974e-06	0.000229121
									LOC111096016	lncRNA	16.6685	-2.10272	0.3863	-5.44323	5.23233e-08	3.7926e-06
									LOC119873965	lncRNA	0.691528	-2.11743	0.631136	-3.35495	0.00079378	0.00859367
									LOC102154971_1	lncRNA	5.15579	-2.13216	0.572674	-3.72317	0.000196741	0.00293186
									LOC102152193	lncRNA	3.91699	-2.14691	0.443449	-4.8414	1.28929e-06	5.26613e-05
									LOC106557594	lncRNA	0.669155	-2.158	0.660779	-3.26584	0.0010914	0.0109691
									LOC119874311	lncRNA	0.706303	-2.16257	0.739755	-2.92336	0.00346275	0.0263293
									LOC119872678	lncRNA	1.4614	-2.16458	0.474344	-4.56331	5.03533e-06	0.000157319
									LOC119865623	lncRNA	0.592107	-2.16875	0.798859	-2.71481	0.00663145	0.0425375
									LOC607080	Protein coding	1.37549	-2.17373	0.671401	-3.23761	0.00120537	0.0118323
									LOC102153261	Protein coding	1.24488	-2.18723	0.498117	-4.391	1.12829e-05	0.00029979
									LOC111096993	lncRNA	1.11571	-2.18851	0.710043	-3.08222	0.00205466	0.0179174
									LOC119866707	lncRNA	2.46815	-2.18911	0.618565	-3.53901	0.000401625	0.00515794
									LOC111093362	lncRNA	3.05883	-2.19162	0.529342	-4.14027	3.46901e-05	0.000743927
									LOC480601	Protein coding	1.7488	-2.23562	0.586164	-3.81398	0.000136749	0.00217753
									LOC111095862	lncRNA	14.0328	-2.24647	0.330018	-6.80713	9.9565e-12	2.69286e-09
									LOC119876846	lncRNA	9.43621	-2.2493	0.420807	-5.3452	9.03183e-08	5.76288e-06
									LOC119873615	lncRNA	763.801	-2.25426	0.425191	-5.30175	1.14695e-07	7.0454e-06
									LOC102156872	lncRNA	16.607	-2.261	0.335654	-6.73612	1.62673e-11	4.09417e-09
									LOC102153034	Protein coding	12.5029	-2.26494	0.555026	-4.08078	4.48846e-05	0.000908775
									LOC111096214	lncRNA	4.49174	-2.27288	0.414008	-5.48994	4.02067e-08	3.03577e-06
									LOC111095621	lncRNA	13.3461	-2.27557	0.422517	-5.38576	7.2138e-08	4.7535e-06
									LOC111092820	lncRNA	2.22898	-2.29867	0.607901	-3.78132	0.000155998	0.00244114
									LOC102154212	Protein coding	6.42646	-2.3059	0.398604	-5.78494	7.25387e-09	7.34343e-07
									LOC111093609	lncRNA	1.68061	-2.30786	0.636247	-3.6273	0.000286403	0.00396479
									LOC119870470	Protein coding	1.03495	-2.31125	0.805438	-2.86955	0.00411054	0.0299145
									LOC106558331	lncRNA	3.16147	-2.32634	0.515758	-4.51053	6.46655e-06	0.000191159
									LOC111095521	lncRNA	3.20649	-2.33203	0.491925	-4.74061	2.13076e-06	7.70687e-05
									LOC111092797	lncRNA	0.747397	-2.34149	0.728665	-3.2134	0.00131173	0.0126167
									LOC102155974	lncRNA	0.784416	-2.35594	0.678918	-3.47015	0.000520171	0.00624654
									LOC106560155	lncRNA	3.91715	-2.37049	0.343396	-6.90309	5.08823e-12	1.53673e-09
									LOC119871239	lncRNA	117.573	-2.37266	0.279842	-8.47856	2.28002e-17	3.75602e-14
									LOC119871932	lncRNA	9.08062	-2.37668	0.436866	-5.4403	5.319e-08	3.82482e-06
									LOC111097357	lncRNA	182.928	-2.37903	0.597275	-3.98314	6.80097e-05	0.0012653
									LOC119864203	lncRNA	0.780147	-2.37961	0.803238	-2.96252	0.00305135	0.0240093
									LOC111098719	lncRNA	36.8385	-2.4038	0.685765	-3.50529	0.000456116	0.00568842
									LOC119871997	lncRNA	0.79111	-2.42332	0.830212	-2.91892	0.00351251	0.0265728
									LOC119864976	lncRNA	2.60796	-2.42469	0.58113	-4.17236	3.01456e-05	0.000666181
									LOC111094256	lncRNA	0.570957	-2.43226	0.77059	-3.15636	0.00159749	0.014782
									LOC102157168	lncRNA	0.946775	-2.452	0.830413	-2.95275	0.00314955	0.0245475
									LOC119873968	lncRNA	0.876103	-2.45422	0.598133	-4.10314	4.07585e-05	0.000838349
									LOC119864206	lncRNA	1.35716	-2.46127	0.623816	-3.94551	7.96295e-05	0.00142904
									LOC102156887	lncRNA	1.7481	-2.46238	0.531674	-4.63137	3.63253e-06	0.000118178
									LOC119873976	lncRNA	2.8363	-2.47655	0.511042	-4.84607	1.25934e-06	5.1747e-05
									LOC119876666	lncRNA	8.16902	-2.47961	0.435023	-5.69996	1.19834e-08	1.13099e-06
									LOC119877148	lncRNA	0.671027	-2.47998	0.890717	-2.78425	0.00536509	0.0362764
									LOC111095131	lncRNA	12.333	-2.48167	0.501673	-4.94679	7.54485e-07	3.37169e-05
									LOC111093738	lncRNA	0.810588	-2.48463	0.780519	-3.1833	0.00145605	0.0137065
									LOC119871887	lncRNA	4.75272	-2.5109	0.708011	-3.54642	0.000390507	0.00504375
									LOC119865671	lncRNA	14.0216	-2.51288	0.381744	-6.58264	4.62173e-11	1.06013e-08
									LOC119865971	lncRNA	25.8684	-2.54049	0.369756	-6.87072	6.38805e-12	1.83743e-09
									LOC119875926	Protein coding	1.74712	-2.54233	0.661933	-3.84077	0.000122651	0.00200955
									LOC119877139	lncRNA	1.47049	-2.5451	0.619569	-4.10786	3.9934e-05	0.000830878
									LOC119873955	lncRNA	0.530247	-2.54941	0.943702	-2.7015	0.00690284	0.0438899
									LOC111090533	lncRNA	1983.35	-2.55014	0.50792	-5.02076	5.14678e-07	2.40994e-05
									LOC119865382	lncRNA	4.17654	-2.56975	0.484941	-5.2991	1.16377e-07	7.12455e-06
									LOC111096723	lncRNA	5.51207	-2.57396	0.660485	-3.89708	9.73584e-05	0.0016628
									LOC119875958	lncRNA	0.545671	-2.57576	0.861244	-2.99074	0.00278305	0.0223842
									LOC119872297	lncRNA	2.91501	-2.58088	0.525847	-4.90803	9.19956e-07	3.99773e-05
									LOC119876361	lncRNA	13.3404	-2.5883	0.458986	-5.63918	1.70867e-08	1.50305e-06
									LOC119869680	lncRNA	150.135	-2.60644	0.305156	-8.54134	1.32679e-17	2.40428e-14
									LOC119866368	lncRNA	1572.96	-2.61086	0.328321	-7.95214	1.83315e-15	1.7761e-12
									LOC111094673	lncRNA	12.534	-2.61282	0.491181	-5.31947	1.0407e-07	6.50639e-06
									LOC119865864	lncRNA	1.32154	-2.61746	0.772221	-3.38953	0.000700131	0.00786116
									LOC119871515	lncRNA	24.0045	-2.6603	0.485436	-5.48023	4.2477e-08	3.18069e-06
									LOC119874204	lncRNA	1.03663	-2.66034	0.806308	-3.29941	0.0009689	0.0100386
									LOC111095939	lncRNA	1.17017	-2.66405	0.627275	-4.24702	2.1663e-05	0.000511807
									LOC119870354	lncRNA	0.89168	-2.66821	0.526852	-5.06445	4.09584e-07	2.03361e-05
									LOC119867969	lncRNA	1.49956	-2.6731	0.773765	-3.45467	0.000550975	0.0065299
									LOC119865919	lncRNA	13.9044	-2.67589	0.612923	-4.36579	1.26665e-05	0.00032794
									LOC111091043	lncRNA	0.754505	-2.67608	0.754347	-3.54754	0.000388848	0.0050259
									LOC111095475	lncRNA	0.852964	-2.68118	0.81697	-3.28186	0.00103127	0.0105164
									LOC119867172	lncRNA	12.1587	-2.69351	0.467165	-5.76565	8.13429e-09	8.05472e-07
									LOC111093058	lncRNA	0.824471	-2.73657	0.764488	-3.57961	0.000344104	0.00454815
									LOC111098850	lncRNA	9.52338	-2.73856	0.489496	-5.59466	2.21059e-08	1.88953e-06
									LOC111097552	miscRNA	0.875146	-2.74072	0.751707	-3.646	0.000266351	0.00372707
									LOC102151554	Protein coding	36.667	-2.74604	0.477467	-5.75127	8.85763e-09	8.5666e-07
									LOC102156408	lncRNA	1.46338	-2.75528	0.603913	-4.56239	5.05753e-06	0.000157741
									LOC119873325	lncRNA	0.811142	-2.7628	0.819446	-3.37155	0.000747466	0.00823394
									LOC119873274	lncRNA	7285.3	-2.77096	0.680695	-4.07078	4.68561e-05	0.000943421
									LOC119872173	lncRNA	15.58	-2.77248	0.395825	-7.00431	2.48208e-12	8.17777e-10
									LOC111095870	lncRNA	30.6492	-2.78824	0.413752	-6.7389	1.59592e-11	4.0732e-09
									LOC119873006	lncRNA	4.60947	-2.79705	0.848368	-3.29698	0.000977318	0.0100969
									LOC119872930	lncRNA	1.77566	-2.80635	0.664833	-4.22114	2.43073e-05	0.000561112
									LOC111093734	lncRNA	120.422	-2.83473	0.534479	-5.30373	1.13458e-07	6.99313e-06
									LOC119866356	lncRNA	40.9597	-2.87667	0.659633	-4.36102	1.29458e-05	0.000334175
									LOC102152093	lncRNA	2.18762	-2.88183	0.515934	-5.58566	2.32821e-08	1.9623e-06
									LOC119873966	lncRNA	1.15305	-2.88978	1.00911	-2.86369	0.00418734	0.0303758
									LOC119873258	lncRNA	1.09253	-2.89876	0.599819	-4.83272	1.34683e-06	5.4115e-05
									LOC119867508	lncRNA	64.0575	-2.90192	0.374136	-7.75631	8.74357e-15	6.33769e-12
									LOC119872561	lncRNA	3.29658	-2.91377	0.666697	-4.37045	1.23989e-05	0.000322818
									LOC111097124	lncRNA	1.14645	-2.91478	0.673251	-4.32941	1.49511e-05	0.00037318
									LOC119868453	lncRNA	48.7983	-2.92128	0.67783	-4.30975	1.63441e-05	0.000402954
									LOC111092181	lncRNA	11.5211	-2.9232	0.830754	-3.51873	0.000433619	0.00546426
									LOC119864752	Protein coding	3.97115	-2.93001	0.96987	-3.02104	0.00251912	0.0207684
									LOC119877642	lncRNA	1.15486	-2.9303	0.680961	-4.30317	1.68368e-05	0.000413976
									LOC111095493	lncRNA	2.60373	-2.93534	0.884551	-3.31845	0.000905187	0.00952549
									LOC111097451	lncRNA	1.15157	-2.99221	0.594845	-5.03023	4.89885e-07	2.32387e-05
									LOC119866411	lncRNA	4.40759	-3.0078	0.485622	-6.1937	5.87669e-10	8.65785e-08
									LOC119877412	Protein coding	4.59501	-3.01929	0.766443	-3.93935	8.1703e-05	0.00145722
									LOC119868146	Protein coding	1.7335	-3.06234	0.528989	-5.78903	7.07921e-09	7.20688e-07
									LOC102152710	lncRNA	7.07111	-3.06968	0.562084	-5.46126	4.72774e-08	3.47147e-06
									LOC102152599	lncRNA	19.9949	-3.08733	0.448029	-6.89091	5.54358e-12	1.64681e-09
									LOC111095890	lncRNA	11.3227	-3.17426	0.913597	-3.47446	0.000511878	0.00619208
									LOC106558574	lncRNA	42.3293	-3.19083	0.383439	-8.32161	8.67778e-17	1.09344e-13
									LOC119865409	lncRNA	13.7152	-3.27021	0.471722	-6.93249	4.13489e-12	1.26997e-09
									LOC111096587	lncRNA	19.527	-3.30566	0.508496	-6.50085	7.98694e-11	1.66358e-08
									LOC119870532	Protein coding	3.24344	-3.37619	0.7713	-4.37727	1.20174e-05	0.000315071
									LOC111090418	lncRNA	1.85931	-3.40764	1.16511	-2.92474	0.0034474	0.026226
									LOC111097397	lncRNA	32.3837	-3.45093	0.592981	-5.81963	5.89764e-09	6.14201e-07
									LOC119877199	Protein coding	1.52539	-3.47038	1.03771	-3.34427	0.00082499	0.00884071
									LOC486151	Protein coding	171.622	-3.47483	0.4888	-7.1089	1.16974e-12	4.07633e-10
									LOC491550	Protein coding	4.74646	-3.5315	0.717685	-4.92069	8.62394e-07	3.79307e-05
									LOC102152375	lncRNA	1.07171	-3.56315	1.00559	-3.54335	0.000395073	0.00508953
									LOC111098765	lncRNA	20.0156	-3.56874	0.481298	-7.41483	1.21779e-13	5.38232e-11
									LOC102151747	lncRNA	2.87046	-3.5775	0.795657	-4.49628	6.91531e-06	0.000202771
									LOC106558963	lncRNA	2.21165	-3.62737	0.648668	-5.59202	2.24438e-08	1.90114e-06
									LOC102152540	Protein coding	561.741	-3.76986	0.507056	-7.4348	1.04724e-13	4.74424e-11
									LOC111094897	lncRNA	2.88327	-3.77561	0.964789	-3.9134	9.10048e-05	0.00158415
									LOC111091525	lncRNA	21.509	-3.80183	0.812287	-4.6804	2.86312e-06	9.71585e-05
									LOC119873426	lncRNA	204.901	-3.8137	1.29703	-2.94033	0.00327859	0.0252698
									LOC119867051	lncRNA	2239.12	-3.84985	0.595859	-6.46101	1.04009e-10	2.04864e-08
									LOC111092804	lncRNA	926.302	-3.86882	1.04123	-3.71563	0.000202699	0.00300091
									LOC119867846	lncRNA	2.21909	-3.9294	1.14942	-3.41859	0.000629476	0.00726081
									LOC119868394	lncRNA	72.7445	-3.99647	0.463678	-8.61906	6.75034e-18	1.74747e-14
									LOC106559070	lncRNA	1.69787	-4.02822	0.936906	-4.29949	1.71189e-05	0.000419771
									LOC119863999	Protein coding	8.97677	-4.03816	0.712819	-5.66506	1.46973e-08	1.33717e-06
									LOC111096107	lncRNA	3.08072	-4.06624	0.92446	-4.39851	1.08998e-05	0.000292184
									LOC102154767	Protein coding	136.523	-4.09405	0.478731	-8.55188	1.21102e-17	2.40428e-14
									LOC119871852	lncRNA	103.417	-4.09966	0.64055	-6.40023	1.55148e-10	2.75631e-08
									LOC111098310	lncRNA	2.13256	-4.14409	0.813458	-5.09441	3.49821e-07	1.81117e-05
									LOC111095592	lncRNA	28.8776	-4.16244	0.553924	-7.51446	5.71462e-14	2.87652e-11
									LOC111093496	lncRNA	53.9056	-4.23139	1.19851	-3.53054	0.000414719	0.00529607
									LOC119865855	Protein coding	137.228	-4.27971	0.977013	-4.38041	1.18458e-05	0.000312458
									LOC106560001	lncRNA	165.964	-4.40901	0.932543	-4.72794	2.26809e-06	8.12255e-05
									LOC102156536	lncRNA	2.72389	-4.44698	0.952091	-4.67075	3.00102e-06	0.00010052
									LOC106559644	lncRNA	70.1909	-4.52924	0.714753	-6.33679	2.34604e-10	3.97315e-08
									LOC119864501	lncRNA	10.4563	-4.73363	1.02544	-4.61618	3.90877e-06	0.000125364
									LOC119871449	lncRNA	422.646	-4.76182	0.55156	-8.63336	5.95747e-18	1.74747e-14
									LOC119876644	lncRNA	199.58	-4.78483	1.00333	-4.76896	1.85181e-06	6.90466e-05
									LOC119874036	lncRNA	21.1893	-4.80821	0.936553	-5.13394	2.83734e-07	1.50779e-05
									LOC106559134	lncRNA	4.53717	-4.84647	0.751977	-6.44497	1.15622e-10	2.22892e-08
									LOC119868049	lncRNA	5.3492	-5.08508	0.809955	-6.27823	3.42455e-10	5.49171e-08
									LOC111095889	lncRNA	28.4587	-5.22838	0.665172	-7.86019	3.8355e-15	3.29872e-12
									LOC106558660	lncRNA	104.817	-5.27226	0.82852	-6.36347	1.97247e-10	3.37199e-08
									LOC102152099	lncRNA	9.13793	-5.46184	1.2185	-4.48241	7.38044e-06	0.000214672
									LOC119870906	lncRNA	158.569	-5.51785	0.583184	-9.46159	3.03302e-21	1.83205e-17
									LOC119876592	Protein coding	24.5259	-5.66197	0.874067	-6.47773	9.31123e-11	1.89583e-08
									LOC491264	Protein coding	21.284	-5.68433	0.804418	-7.06639	1.59013e-12	5.33606e-10
									LOC111098479	lncRNA	3762.29	-6.33818	0.702744	-9.01918	1.89505e-19	6.86804e-16
