# Supplementary material for: Diagnostic and prognostic values of differentially expressed genes in canine mammary carcinoma: An integrated bioinformatics analysis
Source: PLoS One. 2026 Jul 20;21(7):e0354033. doi: 10.1371/journal.pone.0354033 (PMC13384312; doi:10.1371/journal.pone.0354033)
Supplement: S5 Table — (XLSX) [file pone.0354033.s011.xlsx]

## Sheet: S5 Table-Shared DEGs
Shared DEGs Upregulated padj < 0.05
GenID
ACAN, COL11A1, EDIL3, NDUFA4L2, IGFBP5, CSPG5, MIA, COL11A2, FMOD, PHLDA1, BGN, INHBA, TNN, CPXM2, HAPLN1, NEFH, SFRP2, ADAMTS17, CCN4, VASH2, ENO1, SAMHD1, LOC119868529, FAM187A, LOC119864750, LOC111091984, LOC102153901, LOC106558795, ADGRF1, LOC119867055, LOC119876620, HPS3, GLDN, DOCK10, TMEM150B, SHMT2, IBSP, PTN, GABRB1, DLX6, OLFM4, SPAG5, DHRS13, CA9, LOC102157122, MCM10, TM4SF18, STK26, K…
Shared DEGs Downregulated p < 0.05
GenID
METTL24, PCK1, TNNC1, DES, MYH7, TNNT1, LMOD2, DUSP1, NOVA1, PLXDC1, KANK3, KLF2, SELENOP, CCN5, PLIN1, ITIH4, CD34, CRIP1, PLAC9, CLDN5, EMX2, FABP4, NOX5, DCN, MGLL, GALNT15, CADM3, PALM, CFD, LYPD3, KLF4, CAVIN2, ITIH5, SCARA5, CD36, CLEC3B, MFAP5, PRDM8, GSC, ALDH1L1, IP6K3, ZBTB16, TTN, EEF1A2, SERPINB13, CA15, MAN1A1, FGL2, LOC119877199, KRT1, LOC106557839, LOC111090688, PLPPR3, LOC11109885…
