# Supplementary material for: Diagnostic and prognostic values of differentially expressed genes in canine mammary carcinoma: An integrated bioinformatics analysis
Source: PLoS One. 2026 Jul 20;21(7):e0354033. doi: 10.1371/journal.pone.0354033 (PMC13384312; doi:10.1371/journal.pone.0354033)
Supplement: S6 Table — (XLSX) [file pone.0354033.s012.xlsx]

## Sheet: S6 Table-DEGs Up Enrichment
Column A: Term ID. Column B: Description, the description of the term. Column C: GeneRatio, the number of genes enriched in certain term / the number of input genes. Column D: BgRatio, the number of genes within certain term / the number of background genes. Column E: pvalue, the pvalue of certain enriched term. Column F: p.adjust, the adjusted pvalue. Column G: qvalue, the qvalue of certain enri…
KEGG Pathway												Gene Ontology - Biological Process (GO BP)												Gene Ontology - Cellular Component (GO CC)												Gene Ontology - Molecular Function (GO MF)
ID	Description	GeneRatio	BgRatio	pvalue	p.adjust	qvalue	geneID	Count	Enrichment.Score	Fold.Enrichment		ID	Description	GeneRatio	BgRatio	pvalue	p.adjust	qvalue	geneID	Count	Enrichment.Score	Fold.Enrichment		ID	Description	GeneRatio	BgRatio	pvalue	p.adjust	qvalue	geneID	Count	Enrichment.Score	Fold.Enrichment		ID	Description	GeneRatio	BgRatio	pvalue	p.adjust	qvalue	geneID	Count	Enrichment.Score	Fold.Enrichment
cfa04974	Protein digestion and absorption	9/65	100/9929	1.48422e-08	1.69201e-06	1.48422e-06	COL6A5/CMSS1/COL4A2/COL11A2/COL11A1/COL2A1/COL5A1/COL15A1/KCNE3	9	7.8285	13.7478		GO:0030198	extracellular matrix organization	13/74	124/7960	7.89656e-11	3.5166e-08	3.06719e-08	IBSP/KAZALD1/CMSS1/TNFRSF11B/ADAMTS6/COL11A2/FMOD/ACAN/COL11A1/COL2A1/SFRP2/ADAMTS17/LOXL3	13	10.1026	11.2772		GO:0030312	external encapsulating structure	12/81	172/9057	3.39983e-08	2.31188e-06	2.21883e-06	KAZALD1/CMSS1/TNFRSF11B/ADAMTS6/FMOD/TNN/ACAN/COL11A1/COL2A1/HAPLN1/SFRP2/ADAMTS17	12	7.46854	7.80103		GO:0019838	growth factor binding	6/69	48/8076	2.8855e-06	0.000307885	0.000284228	KAZALD1/ESM1/IGF2R/IGFBP5/COL2A1/RHBDF2	6	5.53978	14.6304
cfa04512	ECM-receptor interaction	7/65	90/9929	1.80407e-06	0.000102832	9.02033e-05	IBSP/COL6A5/FN1/COL4A2/TNN/COL2A1/SPP1	7	5.74375	11.8809		GO:0043062	extracellular structure organization	13/74	124/7960	7.89656e-11	3.5166e-08	3.06719e-08	IBSP/KAZALD1/CMSS1/TNFRSF11B/ADAMTS6/COL11A2/FMOD/ACAN/COL11A1/COL2A1/SFRP2/ADAMTS17/LOXL3	13	10.1026	11.2772		GO:0031012	extracellular matrix	12/81	172/9057	3.39983e-08	2.31188e-06	2.21883e-06	KAZALD1/CMSS1/TNFRSF11B/ADAMTS6/FMOD/TNN/ACAN/COL11A1/COL2A1/HAPLN1/SFRP2/ADAMTS17	12	7.46854	7.80103		GO:0005520	insulin-like growth factor binding	4/69	13/8076	3.29288e-06	0.000307885	0.000284228	KAZALD1/ESM1/IGF2R/IGFBP5	4	5.48242	36.0134
cfa04510	Focal adhesion	8/65	202/9929	4.77094e-05	0.00136831	0.00120027	IBSP/COL6A5/FN1/VEGFA/COL4A2/TNN/COL2A1/SPP1	8	4.3214	6.04966		GO:0045229	external encapsulating structure organization	13/74	124/7960	7.89656e-11	3.5166e-08	3.06719e-08	IBSP/KAZALD1/CMSS1/TNFRSF11B/ADAMTS6/COL11A2/FMOD/ACAN/COL11A1/COL2A1/SFRP2/ADAMTS17/LOXL3	13	10.1026	11.2772		GO:0062023	collagen-containing extracellular matrix	7/81	89/9057	1.34439e-05	0.000609459	0.000584929	KAZALD1/FMOD/TNN/ACAN/COL11A1/COL2A1/SFRP2	7	4.87147	8.79442		GO:0005178	integrin binding	5/69	44/8076	3.29741e-05	0.00205539	0.00189746	IBSP/ESM1/TNN/SFRP2/SPP1	5	4.48183	13.3004
cfa05165	Human papillomavirus infection	10/65	328/9929	4.80109e-05	0.00136831	0.00120027	IBSP/COL6A5/FN1/VEGFA/COL4A2/TNN/COL2A1/SPP1/OASL/MX1	10	4.31866	4.65713		GO:0030199	collagen fibril organization	6/74	28/7960	1.68359e-07	5.6232e-05	4.90457e-05	COL11A2/FMOD/ACAN/COL2A1/SFRP2/LOXL3	6	6.77376	23.0502		GO:0005581	collagen trimer	4/81	28/9057	0.000103245	0.00351032	0.00336904	COL11A2/COL11A1/COL2A1/COL15A1	4	3.98613	15.9735		GO:0005539	glycosaminoglycan binding	6/69	77/8076	4.59059e-05	0.0021461	0.0019812	PTN/FN1/VEGFA/ACAN/LTF/HAPLN1	6	4.33813	9.12027
cfa04820	Cytoskeleton in muscle cells	8/65	234/9929	0.000133818	0.00305104	0.00267635	COL6A5/FN1/COL4A2/COL11A2/BGN/COL11A1/COL5A1/ENO1	8	3.87349	5.22235		GO:0098743	cell aggregation	4/74	11/7960	2.16209e-06	0.00057771	0.00050388	SULF1/ACAN/COL2A1/LTF	4	5.66513	39.1155		GO:0009986	cell surface	10/81	310/9057	0.000415469	0.0113007	0.0108459	TNFSF4/VEGFA/SULF1/IGF2R/TNN/IL1RL1/ANOS1/CDH2/TNFRSF14/LTF	10	3.38146	3.60693		GO:0005201	extracellular matrix structural constituent	4/69	28/8076	8.56067e-05	0.00320169	0.00295569	CMSS1/COL11A2/COL11A1/COL2A1	4	4.06749	16.7205
cfa04151	PI3K-Akt signaling pathway	9/65	363/9929	0.000552261	0.010493	0.00920435	IBSP/COL6A5/FN1/VEGFA/COL4A2/TNN/PIK3AP1/COL2A1/SPP1	9	3.25786	3.78729		GO:0048525	negative regulation of viral process	5/74	31/7960	8.52388e-06	0.00189798	0.00165543	LTF/RSAD2/OASL/OAS1/TRIM14	5	5.06936	17.3496		GO:0048471	perinuclear region of cytoplasm	6/81	207/9057	0.010384	0.23537	0.225897	OSBPL3/INHBA/CLU/STC2/MX1/SLC5A3	6	1.98364	3.24101		GO:0050839	cell adhesion molecule binding	6/69	97/8076	0.000167364	0.00521617	0.00481538	IBSP/ESM1/TNN/SFRP2/SPP1/CDH11	6	3.77634	7.2398
cfa04066	HIF-1 signaling pathway	5/65	142/9929	0.00231351	0.0376772	0.0330502	LOC477072/VEGFA/SERPINE1/SLC2A1/ENO1	5	2.63573	5.37866		GO:0062208	positive regulation of pattern recognition receptor signaling pathway	4/74	19/7960	2.40022e-05	0.00411474	0.00358889	LTF/RSAD2/DDX60/OASL	4	4.61975	22.6458		GO:0031966	mitochondrial membrane	6/81	269/9057	0.0329877	0.544045	0.522148	BNIP3/NDUFA4L2/CLU/NDUFA13/RSAD2/MX1	6	1.48165	2.49401		GO:0003725	double-stranded RNA binding	4/69	38/8076	0.000289401	0.00773115	0.00713712	DDX60/OASL/OAS1/OAS3	4	3.5385	12.3204
cfa04933	AGE-RAGE signaling pathway in diabetic complications	4/65	102/9929	0.00439918	0.0626882	0.0549897	FN1/VEGFA/SERPINE1/COL4A2	4	2.35663	5.99035		GO:0051607	defense response to virus	7/74	96/7960	2.77191e-05	0.00411474	0.00358889	SAMHD1/RSAD2/DDX60/OASL/OAS1/MX1/OAS3	7	4.55722	7.84347		GO:0005604	basement membrane	2/81	33/9057	0.0348765	0.544045	0.522148	ACAN/COL2A1	2	1.45747	6.77666		GO:0070566	adenylyltransferase activity	3/69	19/8076	0.000524437	0.0122587	0.0113168	OASL/OAS1/OAS3	3	3.28031	18.4805
cfa00532	Glycosaminoglycan biosynthesis - chondroitin sulfate / dermatan sulfate	2/65	20/9929	0.0074313	0.0941298	0.08257	CHST11/CHPF	2	2.12894	15.2754		GO:0140546	defense response to symbiont	7/74	96/7960	2.77191e-05	0.00411474	0.00358889	SAMHD1/RSAD2/DDX60/OASL/OAS1/MX1/OAS3	7	4.55722	7.84347		GO:0031967	organelle envelope	8/81	435/9057	0.0400033	0.544045	0.522148	BNIP3/OSBPL3/IGF2R/NDUFA4L2/CLU/NDUFA13/RSAD2/MX1	8	1.3979	2.05636		GO:0008201	heparin binding	4/69	51/8076	0.000901349	0.018728	0.017289	PTN/FN1/VEGFA/LTF	4	3.04511	9.17988
cfa04610	Complement and coagulation cascades	3/65	82/9929	0.0164256	0.181142	0.158896	SERPINE1/CLU/CFB	3	1.78448	5.58856		GO:0048705	skeletal system morphogenesis	7/74	103/7960	4.37556e-05	0.00584574	0.00509868	SULF1/SIX1/COL11A2/ACAN/COL2A1/LTF/SFRP2	7	4.35897	7.31042		GO:0031975	envelope	8/81	435/9057	0.0400033	0.544045	0.522148	BNIP3/OSBPL3/IGF2R/NDUFA4L2/CLU/NDUFA13/RSAD2/MX1	8	1.3979	2.05636		GO:0008083	growth factor activity	4/69	81/8076	0.00495403	0.0730717	0.0674571	PTN/VEGFA/INHBA/FGF11	4	2.30504	5.77992
cfa05160	Hepatitis C	4/65	159/9929	0.0201399	0.181142	0.158896	RSAD2/OAS1/MX1/OAS3	4	1.69594	3.84286		GO:0002062	chondrocyte differentiation	5/74	45/7960	5.53921e-05	0.0065285	0.00569418	SULF1/COL11A2/ACAN/COL2A1/SFRP2	5	4.25655	11.952		GO:0005740	mitochondrial envelope	6/81	289/9057	0.0443191	0.547945	0.525891	BNIP3/NDUFA4L2/CLU/NDUFA13/RSAD2/MX1	6	1.35341	2.32141		GO:0005509	calcium ion binding	8/69	316/8076	0.0052617	0.0730717	0.0674571	SULF1/CDH2/CEMIP2/ACAN/EDIL3/PCP4/CDH11/LTBP2	8	2.27887	2.96313
cfa05164	Influenza A	4/65	160/9929	0.020557	0.181142	0.158896	RSAD2/OAS1/MX1/OAS3	4	1.68704	3.81885		GO:0002221	pattern recognition receptor signaling pathway	6/74	74/7960	5.90685e-05	0.0065285	0.00569418	PIK3AP1/LTF/RSAD2/DDX60/OASL/OAS1	6	4.22864	8.72169		GO:0005795	Golgi stack	2/81	40/9057	0.0495066	0.557364	0.534932	SULF1/CHPF	2	1.30534	5.59074		GO:0005540	hyaluronic acid binding	2/69	13/8076	0.00528071	0.0730717	0.0674571	ACAN/HAPLN1	2	2.27731	18.0067
cfa04723	Retrograde endocannabinoid signaling	4/65	163/9929	0.0218404	0.181142	0.158896	GABRB1/GABRA4/NDUFA4L2/NDUFA13	4	1.66074	3.74856		GO:0045071	negative regulation of viral genome replication	4/74	24/7960	6.35258e-05	0.0065285	0.00569418	LTF/RSAD2/OASL/OAS1	4	4.19705	17.9279														GO:0048018	receptor ligand activity	7/69	251/8076	0.00538285	0.0730717	0.0674571	PTN/TNFSF4/VEGFA/INHBA/FGF11/STC2/SFRP2	7	2.26899	3.26416
cfa01230	Biosynthesis of amino acids	3/65	92/9929	0.0222455	0.181142	0.158896	SHMT2/PGAM1/ENO1	3	1.65276	4.9811		GO:0009887	animal organ morphogenesis	12/74	360/7960	0.000105677	0.0100846	0.00879585	CMSS1/TNFRSF11B/SULF1/SIX1/COL11A2/INHBA/ACAN/IGFBP5/COL2A1/LTF/SFRP2/KIF26B	12	3.97602	3.58559														GO:1901681	sulfur compound binding	4/69	84/8076	0.00563665	0.0730717	0.0674571	PTN/FN1/VEGFA/LTF	4	2.24898	5.5735
cfa00260	Glycine, serine and threonine metabolism	2/65	40/9929	0.0280576	0.19991	0.17536	SHMT2/PGAM1	2	1.55195	7.63769		GO:0009615	response to virus	7/74	122/7960	0.000128558	0.0113165	0.00987027	SAMHD1/RSAD2/DDX60/OASL/OAS1/MX1/OAS3	7	3.8909	6.17191														GO:0030546	signaling receptor activator activity	7/69	255/8076	0.00586137	0.0730717	0.0674571	PTN/TNFSF4/VEGFA/INHBA/FGF11/STC2/SFRP2	7	2.232	3.21296
cfa05033	Nicotine addiction	2/65	40/9929	0.0280576	0.19991	0.17536	GABRB1/GABRA4	2	1.55195	7.63769		GO:0045785	positive regulation of cell adhesion	8/74	165/7960	0.000135527	0.0113165	0.00987027	IBSP/TNFSF4/CMSS1/VEGFA/EDIL3/TNFRSF14/SFRP2/KIF26B	8	3.86798	5.2154														GO:0030545	signaling receptor regulator activity	7/69	265/8076	0.00719739	0.0841195	0.077656	PTN/TNFSF4/VEGFA/INHBA/FGF11/STC2/SFRP2	7	2.14283	3.09171
cfa04060	Cytokine-cytokine receptor interaction	5/65	274/9929	0.0332474	0.214544	0.188196	TNFSF4/TNFRSF11B/INHBA/IL1RL1/TNFRSF14	5	1.47824	2.78748		GO:0050792	regulation of viral process	5/74	59/7960	0.000205166	0.0161236	0.0140631	LTF/RSAD2/OASL/OAS1/TRIM14	5	3.6879	9.1159														GO:0099106	ion channel regulator activity	3/69	49/8076	0.00830645	0.0864461	0.0798039	FGF11/SLC5A3/KCNE3	3	2.08058	7.16593
cfa05202	Transcriptional misregulation in cancer	4/65	187/9929	0.0338753	0.214544	0.188196	SIX1/SIX4/PAX5/PROM1	4	1.47012	3.26746		GO:0045069	regulation of viral genome replication	4/74	33/7960	0.000229635	0.017044	0.0148659	LTF/RSAD2/OASL/OAS1	4	3.63896	13.0385														GO:0061134	peptidase regulator activity	4/69	95/8076	0.0086718	0.0864461	0.0798039	TFPI2/ANOS1/LTF/SFRP2	4	2.06189	4.92815
cfa04350	TGF-beta signaling pathway	3/65	113/9929	0.0376747	0.226048	0.198288	LOC477072/FMOD/INHBA	3	1.42395	4.05541		GO:0002063	chondrocyte development	3/74	14/7960	0.000260851	0.0183419	0.0159979	SULF1/ACAN/SFRP2	3	3.58361	23.0502														GO:0016247	channel regulator activity	3/69	50/8076	0.00878329	0.0864461	0.0798039	FGF11/SLC5A3/KCNE3	3	2.05634	7.02261
												GO:0001501	skeletal system development	8/74	184/7960	0.000286654	0.0191485	0.0167014	SULF1/SIX1/COL11A2/ACAN/COL2A1/LTF/HAPLN1/SFRP2	8	3.54264	4.67685														GO:0015459	potassium channel regulator activity	2/69	18/8076	0.0100772	0.0942216	0.0869819	SLC5A3/KCNE3	2	1.99666	13.0048
												GO:0001503	ossification	7/74	142/7960	0.00032914	0.0209396	0.0182636	IBSP/TNN/IGFBP5/COL2A1/LTF/SFRP2/SPP1	7	3.48262	5.30263														GO:0016779	nucleotidyltransferase activity	3/69	60/8076	0.0144354	0.128543	0.118667	OASL/OAS1/OAS3	3	1.84057	5.85217
												GO:0050776	regulation of immune response	10/74	294/7960	0.000358211	0.0217532	0.0189732	IL1RL1/PIK3AP1/TNFRSF14/LTF/SAMHD1/RSAD2/DDX60/OASL/OAS1/CMKLR1	10	3.44586	3.65876														GO:0030414	peptidase inhibitor activity	3/69	83/8076	0.0337563	0.286928	0.264882	TFPI2/ANOS1/LTF	3	1.47165	4.23049
												GO:0006029	proteoglycan metabolic process	4/74	38/7960	0.000399949	0.0222867	0.0194385	SULF1/ACAN/COL2A1/CHPF	4	3.398	11.3229														GO:0061135	endopeptidase regulator activity	3/69	86/8076	0.0369304	0.30026	0.277189	TFPI2/LTF/SFRP2	3	1.43262	4.08291
												GO:0001649	osteoblast differentiation	5/74	68/7960	0.00040036	0.0222867	0.0194385	TNN/IGFBP5/LTF/SFRP2/SPP1	5	3.39755	7.90938
												GO:0002764	immune response-regulating signaling pathway	7/74	152/7960	0.000497262	0.0265737	0.0231776	PIK3AP1/LTF/RSAD2/DDX60/OASL/OAS1/CMKLR1	7	3.30342	4.95377
												GO:0062207	regulation of pattern recognition receptor signaling pathway	4/74	41/7960	0.000537282	0.027608	0.0240798	LTF/RSAD2/DDX60/OASL	4	3.2698	10.4944
												GO:0016032	viral process	6/74	115/7960	0.000664623	0.0328865	0.0286837	IGF2R/LTF/RSAD2/OASL/OAS1/TRIM14	6	3.17742	5.61222
												GO:2000027	regulation of animal organ morphogenesis	4/74	44/7960	0.000705233	0.0336497	0.0293493	TNFRSF11B/SULF1/SIX1/SFRP2	4	3.15167	9.77887
												GO:0051216	cartilage development	5/74	79/7960	0.000799707	0.036402	0.0317499	SULF1/COL11A2/ACAN/COL2A1/SFRP2	5	3.09707	6.80807
												GO:0045667	regulation of osteoblast differentiation	4/74	46/7960	0.000835959	0.036402	0.0317499	TNN/IGFBP5/LTF/SFRP2	4	3.07782	9.3537
												GO:0032101	regulation of response to external stimulus	10/74	328/7960	0.000844658	0.036402	0.0317499	TNFSF4/VEGFA/IL1RL1/PIK3AP1/LTF/SAMHD1/DDX60/OASL/OAS1/CMKLR1	10	3.07332	3.2795
												GO:0098542	defense response to other organism	10/74	332/7960	0.000927123	0.0387074	0.0337607	TNFRSF14/LTF/SAMHD1/RSAD2/DDX60/OASL/OAS1/MX1/OAS3/TRIM14	10	3.03286	3.23999
												GO:0019079	viral genome replication	4/74	49/7960	0.00106283	0.0430285	0.0375296	LTF/RSAD2/OASL/OAS1	4	2.97354	8.78103
												GO:0045600	positive regulation of fat cell differentiation	3/74	23/7960	0.0011951	0.0469603	0.040959	SIX1/SFRP2/CMKLR1	3	2.9226	14.0306
												GO:0034142	toll-like receptor 4 signaling pathway	3/74	24/7960	0.00135675	0.0517892	0.0451707	PIK3AP1/LTF/OAS1	3	2.8675	13.4459
												GO:0002224	toll-like receptor signaling pathway	4/74	54/7960	0.00153188	0.0551886	0.0481357	PIK3AP1/LTF/RSAD2/OAS1	4	2.81478	7.96797
												GO:1903900	regulation of viral life cycle	4/74	54/7960	0.00153188	0.0551886	0.0481357	LTF/RSAD2/OASL/OAS1	4	2.81478	7.96797
												GO:0044419	biological process involved in interspecies interaction between organisms	12/74	485/7960	0.00156974	0.0551886	0.0481357	TNFSF4/IGF2R/TNFRSF14/LTF/SAMHD1/RSAD2/DDX60/OASL/OAS1/MX1/OAS3/TRIM14	12	2.80417	2.66147
												GO:0061448	connective tissue development	5/74	96/7960	0.00191953	0.0657562	0.0573528	SULF1/COL11A2/ACAN/COL2A1/SFRP2	5	2.71681	5.60248
												GO:0051707	response to other organism	11/74	439/7960	0.0022652	0.0751033	0.0655053	TNFSF4/TNFRSF14/LTF/SAMHD1/RSAD2/DDX60/OASL/OAS1/MX1/OAS3/TRIM14	11	2.64489	2.69531
												GO:0043207	response to external biotic stimulus	11/74	440/7960	0.00230605	0.0751033	0.0655053	TNFSF4/TNFRSF14/LTF/SAMHD1/RSAD2/DDX60/OASL/OAS1/MX1/OAS3/TRIM14	11	2.63713	2.68919
												GO:0098586	cellular response to virus	3/74	29/7960	0.00236918	0.0751033	0.0655053	DDX60/OASL/OAS1	3	2.6254	11.1277
												GO:0032103	positive regulation of response to external stimulus	6/74	148/7960	0.00244557	0.0751033	0.0655053	TNFSF4/VEGFA/IL1RL1/DDX60/OASL/CMKLR1	6	2.61162	4.36085
												GO:0030155	regulation of cell adhesion	8/74	257/7960	0.00252701	0.0751033	0.0655053	IBSP/TNFSF4/CMSS1/VEGFA/EDIL3/TNFRSF14/SFRP2/KIF26B	8	2.59739	3.34841
												GO:0050673	epithelial cell proliferation	6/74	149/7960	0.00252968	0.0751033	0.0655053	CMSS1/VEGFA/SULF1/SIX1/IGFBP5/SFRP2	6	2.59693	4.33158
												GO:0050777	negative regulation of immune response	4/74	63/7960	0.00270953	0.0786942	0.0686373	IL1RL1/TNFRSF14/SAMHD1/OAS1	4	2.56711	6.82969
												GO:0002831	regulation of response to biotic stimulus	5/74	106/7960	0.00296227	0.0833489	0.0726972	LTF/SAMHD1/DDX60/OASL/OAS1	5	2.52837	5.07394
												GO:0009607	response to biotic stimulus	11/74	455/7960	0.00299457	0.0833489	0.0726972	TNFSF4/TNFRSF14/LTF/SAMHD1/RSAD2/DDX60/OASL/OAS1/MX1/OAS3/TRIM14	11	2.52367	2.60053
												GO:0032069	regulation of nuclease activity	2/74	10/7960	0.00365616	0.0939352	0.0819305	OASL/OAS1	2	2.43697	21.5135
												GO:0039535	regulation of RIG-I signaling pathway	2/74	10/7960	0.00365616	0.0939352	0.0819305	DDX60/OASL	2	2.43697	21.5135
												GO:0060339	negative regulation of type I interferon-mediated signaling pathway	2/74	10/7960	0.00365616	0.0939352	0.0819305	SAMHD1/OAS1	2	2.43697	21.5135
												GO:1902230	negative regulation of intrinsic apoptotic signaling pathway in response to DNA damage	2/74	10/7960	0.00365616	0.0939352	0.0819305	CLU/SFRP2	2	2.43697	21.5135
												GO:0051241	negative regulation of multicellular organismal process	9/74	336/7960	0.00375077	0.0945478	0.0824649	TNFSF4/TNFRSF11B/SULF1/INHBA/IL1RL1/IGFBP5/SFRP2/OAS1/CMKLR1	9	2.42588	2.88127
												GO:0048729	tissue morphogenesis	7/74	223/7960	0.00451165	0.111622	0.0973567	CA9/SULF1/SIX1/INHBA/IGFBP5/SFRP2/KIF26B	7	2.34566	3.37656
												GO:0002832	negative regulation of response to biotic stimulus	3/74	38/7960	0.00515236	0.11604	0.101211	LTF/SAMHD1/OAS1	3	2.28799	8.49218
												GO:0003156	regulation of animal organ formation	2/74	12/7960	0.00529824	0.11604	0.101211	SULF1/SIX1	2	2.27587	17.9279
												GO:0033687	osteoblast proliferation	2/74	12/7960	0.00529824	0.11604	0.101211	TNN/LTF	2	2.27587	17.9279
												GO:0034123	positive regulation of toll-like receptor signaling pathway	2/74	12/7960	0.00529824	0.11604	0.101211	LTF/RSAD2	2	2.27587	17.9279
												GO:0039529	RIG-I signaling pathway	2/74	12/7960	0.00529824	0.11604	0.101211	DDX60/OASL	2	2.27587	17.9279
												GO:0039531	regulation of viral-induced cytoplasmic pattern recognition receptor signaling pathway	2/74	12/7960	0.00529824	0.11604	0.101211	DDX60/OASL	2	2.27587	17.9279
												GO:0044788	modulation by host of viral process	2/74	12/7960	0.00529824	0.11604	0.101211	IGF2R/LTF	2	2.27587	17.9279
												GO:0008285	negative regulation of cell population proliferation	7/74	232/7960	0.00559132	0.120484	0.105087	ECRG4/SULF1/INHBA/TNN/IGFBP5/TNFRSF14/SFRP2	7	2.25249	3.24557
												GO:0060348	bone development	4/74	79/7960	0.00611384	0.12691	0.110691	SULF1/COL2A1/LTF/SFRP2	4	2.21369	5.44646
												GO:0060560	developmental growth involved in morphogenesis	4/74	79/7960	0.00611384	0.12691	0.110691	SIX1/TNN/SFRP2/KIF26B	4	2.21369	5.44646
												GO:0048333	mesodermal cell differentiation	2/74	13/7960	0.00622404	0.12691	0.110691	INHBA/SFRP2	2	2.20593	16.5489
												GO:0045087	innate immune response	7/74	237/7960	0.00626951	0.12691	0.110691	LTF/SAMHD1/OASL/OAS1/MX1/OAS3/TRIM14	7	2.20277	3.1771
												GO:0003401	axis elongation	2/74	14/7960	0.00721791	0.13917	0.121384	SIX1/SFRP2	2	2.14159	15.3668
												GO:0039528	cytoplasmic pattern recognition receptor signaling pathway in response to virus	2/74	14/7960	0.00721791	0.13917	0.121384	DDX60/OASL	2	2.14159	15.3668
												GO:0001894	tissue homeostasis	4/74	83/7960	0.00727253	0.13917	0.121384	COL11A2/COL2A1/SPP1/OAS1	4	2.13831	5.18398
												GO:0060349	bone morphogenesis	3/74	43/7960	0.00729184	0.13917	0.121384	COL2A1/LTF/SFRP2	3	2.13716	7.50471
												GO:0008284	positive regulation of cell population proliferation	8/74	309/7960	0.00765326	0.144011	0.125607	TNFSF4/VEGFA/ESM1/SULF1/SIX1/IGFBP5/LTF/SFRP2	8	2.11615	2.78492
												GO:0001704	formation of primary germ layer	3/74	44/7960	0.00777378	0.144247	0.125813	CMSS1/INHBA/SFRP2	3	2.10937	7.33415
												GO:1902229	regulation of intrinsic apoptotic signaling pathway in response to DNA damage	2/74	15/7960	0.00827853	0.151508	0.132146	CLU/SFRP2	2	2.08205	14.3423
												GO:0009968	negative regulation of signal transduction	10/74	451/7960	0.00848601	0.153207	0.133627	SULF1/TNN/IGFBP5/COL2A1/CLU/LTF/SFRP2/SAMHD1/OAS1/PMEPA1	10	2.0713	2.38509
												GO:0097435	supramolecular fiber organization	8/74	316/7960	0.00871152	0.155181	0.13535	COL11A2/FMOD/ACAN/COL2A1/CLU/SFRP2/LTBP2/LOXL3	8	2.05991	2.72323
												GO:0019058	viral life cycle	4/74	89/7960	0.00926887	0.159045	0.138719	LTF/RSAD2/OASL/OAS1	4	2.03297	4.8345
												GO:0007605	sensory perception of sound	3/74	47/7960	0.00933076	0.159045	0.138719	SIX1/COL11A2/COL2A1	3	2.03008	6.86601
												GO:0048010	vascular endothelial growth factor receptor signaling pathway	2/74	16/7960	0.0094046	0.159045	0.138719	VEGFA/SULF1	2	2.02666	13.4459
												GO:0048260	positive regulation of receptor-mediated endocytosis	2/74	16/7960	0.0094046	0.159045	0.138719	VEGFA/CLU	2	2.02666	13.4459
												GO:0001818	negative regulation of cytokine production	4/74	91/7960	0.0100063	0.164542	0.143514	TNFSF4/IL1RL1/OAS1/CMKLR1	4	1.99973	4.72824
												GO:0010811	positive regulation of cell-substrate adhesion	3/74	49/7960	0.0104628	0.164542	0.143514	CMSS1/VEGFA/EDIL3	3	1.98035	6.58577
												GO:0045598	regulation of fat cell differentiation	3/74	49/7960	0.0104628	0.164542	0.143514	SIX1/SFRP2/CMKLR1	3	1.98035	6.58577
												GO:0002009	morphogenesis of an epithelium	6/74	200/7960	0.0104843	0.164542	0.143514	CA9/SULF1/SIX1/IGFBP5/SFRP2/KIF26B	6	1.97946	3.22703
												GO:0035904	aorta development	2/74	17/7960	0.0105949	0.164542	0.143514	SIX1/ADAMTS6	2	1.9749	12.655
												GO:0060338	regulation of type I interferon-mediated signaling pathway	2/74	17/7960	0.0105949	0.164542	0.143514	SAMHD1/OAS1	2	1.9749	12.655
												GO:2001239	regulation of extrinsic apoptotic signaling pathway in absence of ligand	2/74	17/7960	0.0105949	0.164542	0.143514	INHBA/COL2A1	2	1.9749	12.655
												GO:0048646	anatomical structure formation involved in morphogenesis	9/74	396/7960	0.0107149	0.164542	0.143514	CMSS1/VEGFA/ESM1/SULF1/SIX1/INHBA/COL2A1/SFRP2/KIF26B	9	1.97001	2.44472
												GO:0060249	anatomical structure homeostasis	4/74	94/7960	0.0111822	0.169767	0.148071	COL11A2/COL2A1/SPP1/OAS1	4	1.95147	4.57734
												GO:0140353	lipid export from cell	2/74	18/7960	0.0118481	0.177854	0.155125	INHBA/SPP1	2	1.92635	11.952
												GO:0097191	extrinsic apoptotic signaling pathway	4/74	97/7960	0.0124441	0.180498	0.157431	INHBA/COL2A1/NDUFA13/SFRP2	4	1.90504	4.43578
												GO:0010648	negative regulation of cell communication	10/74	478/7960	0.0124854	0.180498	0.157431	SULF1/TNN/IGFBP5/COL2A1/CLU/LTF/SFRP2/SAMHD1/OAS1/PMEPA1	10	1.9036	2.25037
												GO:0023057	negative regulation of signaling	10/74	480/7960	0.0128305	0.180498	0.157431	SULF1/TNN/IGFBP5/COL2A1/CLU/LTF/SFRP2/SAMHD1/OAS1/PMEPA1	10	1.89176	2.24099
												GO:0035107	appendage morphogenesis	3/74	53/7960	0.0129569	0.180498	0.157431	SULF1/COL2A1/SFRP2	3	1.8875	6.08873
												GO:0035108	limb morphogenesis	3/74	53/7960	0.0129569	0.180498	0.157431	SULF1/COL2A1/SFRP2	3	1.8875	6.08873
												GO:0050954	sensory perception of mechanical stimulus	3/74	53/7960	0.0129569	0.180498	0.157431	SIX1/COL11A2/COL2A1	3	1.8875	6.08873
												GO:0016049	cell growth	5/74	151/7960	0.0129699	0.180498	0.157431	KAZALD1/INHBA/TNN/IGFBP5/SFRP2	5	1.88706	3.56184
												GO:0001817	regulation of cytokine production	7/74	274/7960	0.0133561	0.183237	0.15982	TNFSF4/IL1RL1/TNFRSF14/LTF/RSAD2/OAS1/CMKLR1	7	1.87432	2.74808
												GO:0001816	cytokine production	7/74	276/7960	0.0138571	0.183237	0.15982	TNFSF4/IL1RL1/TNFRSF14/LTF/RSAD2/OAS1/CMKLR1	7	1.85833	2.72816
												GO:0090092	regulation of transmembrane receptor protein serine/threonine kinase signaling pathway	4/74	101/7960	0.0142638	0.183237	0.15982	SULF1/INHBA/SFRP2/PMEPA1	4	1.84576	4.2601
												GO:0002687	positive regulation of leukocyte migration	3/74	55/7960	0.0143206	0.183237	0.15982	VEGFA/TNFRSF14/CMKLR1	3	1.84404	5.86732
												GO:0014812	muscle cell migration	2/74	20/7960	0.0145383	0.183237	0.15982	SIX1/IGFBP5	2	1.83749	10.7568
												GO:0035987	endodermal cell differentiation	2/74	20/7960	0.0145383	0.183237	0.15982	CMSS1/INHBA	2	1.83749	10.7568
												GO:0045668	negative regulation of osteoblast differentiation	2/74	20/7960	0.0145383	0.183237	0.15982	TNN/IGFBP5	2	1.83749	10.7568
												GO:0045669	positive regulation of osteoblast differentiation	2/74	20/7960	0.0145383	0.183237	0.15982	LTF/SFRP2	2	1.83749	10.7568
												GO:0048661	positive regulation of smooth muscle cell proliferation	2/74	20/7960	0.0145383	0.183237	0.15982	SULF1/IGFBP5	2	1.83749	10.7568
												GO:0060675	ureteric bud morphogenesis	2/74	20/7960	0.0145383	0.183237	0.15982	SIX1/KIF26B	2	1.83749	10.7568
												GO:0033002	muscle cell proliferation	3/74	56/7960	0.0150319	0.187689	0.163703	SULF1/SIX1/IGFBP5	3	1.82298	5.76255
												GO:0051090	regulation of DNA-binding transcription factor activity	5/74	159/7960	0.0159151	0.19225	0.167681	VEGFA/CLU/LTF/CMKLR1/TRIM14	5	1.79819	3.38263
												GO:0050709	negative regulation of protein secretion	2/74	21/7960	0.0159729	0.19225	0.167681	RSAD2/RHBDF2	2	1.79662	10.2445
												GO:0051851	modulation by host of symbiont process	2/74	21/7960	0.0159729	0.19225	0.167681	IGF2R/LTF	2	1.79662	10.2445
												GO:0072171	mesonephric tubule morphogenesis	2/74	21/7960	0.0159729	0.19225	0.167681	SIX1/KIF26B	2	1.79662	10.2445
												GO:0001822	kidney development	4/74	105/7960	0.0162446	0.193775	0.169012	SULF1/SIX1/ADAMTS6/KIF26B	4	1.78929	4.09781
												GO:0051092	positive regulation of NF-kappaB transcription factor activity	3/74	58/7960	0.0165137	0.19445	0.1696	CLU/LTF/TRIM14	3	1.78215	5.56384
												GO:0007417	central nervous system development	7/74	287/7960	0.0168577	0.19445	0.1696	ECRG4/SIX1/INHBA/COL2A1/HAPLN1/SFRP2/CDH11	7	1.7732	2.6236
												GO:0048706	embryonic skeletal system development	3/74	59/7960	0.0172844	0.19445	0.1696	SULF1/SIX1/COL2A1	3	1.76235	5.46954
												GO:0051091	positive regulation of DNA-binding transcription factor activity	4/74	107/7960	0.0172968	0.19445	0.1696	VEGFA/CLU/LTF/TRIM14	4	1.76203	4.02122
												GO:0002820	negative regulation of adaptive immune response	2/74	22/7960	0.0174656	0.19445	0.1696	IL1RL1/TNFRSF14	2	1.75782	9.77887
												GO:0050829	defense response to Gram-negative bacterium	2/74	22/7960	0.0174656	0.19445	0.1696	TNFRSF14/LTF	2	1.75782	9.77887
												GO:0060337	type I interferon signaling pathway	2/74	22/7960	0.0174656	0.19445	0.1696	SAMHD1/OAS1	2	1.75782	9.77887
												GO:0060688	regulation of morphogenesis of a branching structure	2/74	22/7960	0.0174656	0.19445	0.1696	SULF1/SIX1	2	1.75782	9.77887
												GO:0071363	cellular response to growth factor stimulus	6/74	226/7960	0.0182426	0.195417	0.170443	IBSP/VEGFA/SULF1/COL2A1/SFRP2/PMEPA1	6	1.73891	2.85578
												GO:0072001	renal system development	4/74	109/7960	0.0183908	0.195417	0.170443	SULF1/SIX1/ADAMTS6/KIF26B	4	1.7354	3.94743
												GO:0048598	embryonic morphogenesis	6/74	228/7960	0.0189682	0.195417	0.170443	CMSS1/SULF1/SIX1/INHBA/COL2A1/SFRP2	6	1.72197	2.83073
												GO:0001706	endoderm formation	2/74	23/7960	0.0190151	0.195417	0.170443	CMSS1/INHBA	2	1.7209	9.3537
												GO:0002753	cytoplasmic pattern recognition receptor signaling pathway	2/74	23/7960	0.0190151	0.195417	0.170443	DDX60/OASL	2	1.7209	9.3537
												GO:0045824	negative regulation of innate immune response	2/74	23/7960	0.0190151	0.195417	0.170443	SAMHD1/OAS1	2	1.7209	9.3537
												GO:0071357	cellular response to type I interferon	2/74	23/7960	0.0190151	0.195417	0.170443	SAMHD1/OAS1	2	1.7209	9.3537
												GO:1901655	cellular response to ketone	2/74	23/7960	0.0190151	0.195417	0.170443	TNFSF4/SPP1	2	1.7209	9.3537
												GO:1905330	regulation of morphogenesis of an epithelium	2/74	23/7960	0.0190151	0.195417	0.170443	SULF1/SIX1	2	1.7209	9.3537
												GO:2000117	negative regulation of cysteine-type endopeptidase activity	2/74	23/7960	0.0190151	0.195417	0.170443	LTF/SFRP2	2	1.7209	9.3537
												GO:0070848	response to growth factor	6/74	230/7960	0.0197134	0.201046	0.175353	IBSP/VEGFA/SULF1/COL2A1/SFRP2/PMEPA1	6	1.70524	2.80611
												GO:0007167	enzyme linked receptor protein signaling pathway	8/74	367/7960	0.0200387	0.201087	0.175389	VEGFA/ESM1/SULF1/INHBA/IGFBP5/SFRP2/RHBDF2/PMEPA1	8	1.69813	2.3448
												GO:0048736	appendage development	3/74	63/7960	0.0205659	0.201087	0.175389	SULF1/COL2A1/SFRP2	3	1.68685	5.12227
												GO:0060173	limb development	3/74	63/7960	0.0205659	0.201087	0.175389	SULF1/COL2A1/SFRP2	3	1.68685	5.12227
												GO:0071772	response to BMP	3/74	63/7960	0.0205659	0.201087	0.175389	SULF1/COL2A1/SFRP2	3	1.68685	5.12227
												GO:0071773	cellular response to BMP stimulus	3/74	63/7960	0.0205659	0.201087	0.175389	SULF1/COL2A1/SFRP2	3	1.68685	5.12227
												GO:0072078	nephron tubule morphogenesis	2/74	24/7960	0.0206204	0.201087	0.175389	SIX1/KIF26B	2	1.6857	8.96396
												GO:0072359	circulatory system development	8/74	371/7960	0.0212369	0.205597	0.179323	VEGFA/ESM1/SULF1/SIX1/ADAMTS6/ACAN/COL2A1/SFRP2	8	1.67291	2.31952
												GO:0009100	glycoprotein metabolic process	5/74	173/7960	0.0220881	0.208589	0.181932	SULF1/ST8SIA6/ACAN/COL2A1/CHPF	5	1.65584	3.10889
												GO:0001960	negative regulation of cytokine-mediated signaling pathway	2/74	25/7960	0.0222803	0.208589	0.181932	SAMHD1/OAS1	2	1.65208	8.60541
												GO:0034340	response to type I interferon	2/74	25/7960	0.0222803	0.208589	0.181932	SAMHD1/OAS1	2	1.65208	8.60541
												GO:0060761	negative regulation of response to cytokine stimulus	2/74	25/7960	0.0222803	0.208589	0.181932	SAMHD1/OAS1	2	1.65208	8.60541
												GO:2001236	regulation of extrinsic apoptotic signaling pathway	3/74	65/7960	0.0223265	0.208589	0.181932	INHBA/COL2A1/SFRP2	3	1.65118	4.96466
												GO:0002684	positive regulation of immune system process	7/74	307/7960	0.0234525	0.209657	0.182863	TNFSF4/VEGFA/IL1RL1/TNFRSF14/RSAD2/DDX60/CMKLR1	7	1.62981	2.45268
												GO:0097190	apoptotic signaling pathway	6/74	240/7960	0.0237414	0.209657	0.182863	BNIP3/INHBA/COL2A1/CLU/NDUFA13/SFRP2	6	1.62449	2.68919
												GO:0034121	regulation of toll-like receptor signaling pathway	2/74	26/7960	0.0239937	0.209657	0.182863	LTF/RSAD2	2	1.6199	8.27443
												GO:0048259	regulation of receptor-mediated endocytosis	2/74	26/7960	0.0239937	0.209657	0.182863	VEGFA/CLU	2	1.6199	8.27443
												GO:0048645	animal organ formation	2/74	26/7960	0.0239937	0.209657	0.182863	SULF1/SIX1	2	1.6199	8.27443
												GO:0061333	renal tubule morphogenesis	2/74	26/7960	0.0239937	0.209657	0.182863	SIX1/KIF26B	2	1.6199	8.27443
												GO:0072028	nephron morphogenesis	2/74	26/7960	0.0239937	0.209657	0.182863	SIX1/KIF26B	2	1.6199	8.27443
												GO:0072088	nephron epithelium morphogenesis	2/74	26/7960	0.0239937	0.209657	0.182863	SIX1/KIF26B	2	1.6199	8.27443
												GO:0035295	tube development	8/74	380/7960	0.0241187	0.209657	0.182863	VEGFA/ESM1/SULF1/SIX1/IGFBP5/COL2A1/SFRP2/KIF26B	8	1.61765	2.26458
												GO:0007369	gastrulation	3/74	67/7960	0.024167	0.209657	0.182863	CMSS1/INHBA/SFRP2	3	1.61678	4.81646
												GO:0035148	tube formation	3/74	67/7960	0.024167	0.209657	0.182863	VEGFA/SIX1/SFRP2	3	1.61678	4.81646
												GO:0016331	morphogenesis of embryonic epithelium	3/74	68/7960	0.0251173	0.216444	0.188783	SULF1/SIX1/SFRP2	3	1.60003	4.74563
												GO:0048871	multicellular organismal homeostasis	5/74	180/7960	0.0256893	0.216444	0.188783	COL11A2/COL2A1/SPP1/OAS1/CMKLR1	5	1.59025	2.98799
												GO:0001707	mesoderm formation	2/74	27/7960	0.0257595	0.216444	0.188783	INHBA/SFRP2	2	1.58906	7.96797
												GO:0002720	positive regulation of cytokine production involved in immune response	2/74	27/7960	0.0257595	0.216444	0.188783	TNFRSF14/RSAD2	2	1.58906	7.96797
												GO:0032722	positive regulation of chemokine production	2/74	27/7960	0.0257595	0.216444	0.188783	IL1RL1/OAS1	2	1.58906	7.96797
												GO:0061138	morphogenesis of a branching epithelium	3/74	69/7960	0.0260876	0.217831	0.189993	SULF1/SIX1/SFRP2	3	1.58357	4.67685
												GO:0048332	mesoderm morphogenesis	2/74	28/7960	0.0275765	0.228815	0.199573	INHBA/SFRP2	2	1.55946	7.6834
												GO:0007507	heart development	5/74	184/7960	0.0279074	0.228815	0.199573	SIX1/ADAMTS6/ACAN/COL2A1/SFRP2	5	1.55428	2.92303
												GO:0050678	regulation of epithelial cell proliferation	4/74	124/7960	0.0279692	0.228815	0.199573	VEGFA/SULF1/SIX1/SFRP2	4	1.55332	3.46992
												GO:0002819	regulation of adaptive immune response	3/74	71/7960	0.028088	0.228815	0.199573	IL1RL1/TNFRSF14/RSAD2	3	1.55148	4.54511
												GO:0001568	blood vessel development	6/74	251/7960	0.0287771	0.231393	0.201821	VEGFA/ESM1/SULF1/SIX1/ADAMTS6/SFRP2	6	1.54095	2.57134
												GO:0003151	outflow tract morphogenesis	2/74	29/7960	0.0294437	0.231393	0.201821	SIX1/SFRP2	2	1.53101	7.41845
												GO:0030166	proteoglycan biosynthetic process	2/74	29/7960	0.0294437	0.231393	0.201821	ACAN/CHPF	2	1.53101	7.41845
												GO:0038034	signal transduction in absence of ligand	2/74	29/7960	0.0294437	0.231393	0.201821	INHBA/COL2A1	2	1.53101	7.41845
												GO:0051702	biological process involved in interaction with symbiont	2/74	29/7960	0.0294437	0.231393	0.201821	IGF2R/LTF	2	1.53101	7.41845
												GO:0097192	extrinsic apoptotic signaling pathway in absence of ligand	2/74	29/7960	0.0294437	0.231393	0.201821	INHBA/COL2A1	2	1.53101	7.41845
												GO:0001655	urogenital system development	4/74	127/7960	0.0301832	0.234144	0.204221	SULF1/SIX1/ADAMTS6/KIF26B	4	1.52023	3.38795
												GO:0001819	positive regulation of cytokine production	5/74	188/7960	0.0302446	0.234144	0.204221	TNFSF4/IL1RL1/TNFRSF14/RSAD2/OAS1	5	1.51935	2.86084
												GO:1902533	positive regulation of intracellular signal transduction	7/74	324/7960	0.0303196	0.234144	0.204221	VEGFA/PIK3AP1/IGFBP5/CLU/LTF/DDX60/OASL	7	1.51828	2.32399
												GO:0040007	growth	7/74	325/7960	0.0307618	0.236194	0.206009	KAZALD1/SIX1/INHBA/TNN/IGFBP5/SFRP2/KIF26B	7	1.51199	2.31684
												GO:0001558	regulation of cell growth	4/74	128/7960	0.0309438	0.236233	0.206044	KAZALD1/INHBA/IGFBP5/SFRP2	4	1.50943	3.36149
												GO:0001656	metanephros development	2/74	30/7960	0.03136	0.238051	0.207629	SIX1/KIF26B	2	1.50362	7.17117
												GO:0006954	inflammatory response	6/74	258/7960	0.0323254	0.243287	0.212195	TNFSF4/FN1/IL1RL1/PIK3AP1/CMKLR1/LOXL3	6	1.49046	2.50157
												GO:0031589	cell-substrate adhesion	4/74	130/7960	0.0324987	0.243287	0.212195	CMSS1/VEGFA/TNN/EDIL3	4	1.48813	3.30977
												GO:0032602	chemokine production	2/74	31/7960	0.0333244	0.243287	0.212195	IL1RL1/OAS1	2	1.47724	6.93984
												GO:0032642	regulation of chemokine production	2/74	31/7960	0.0333244	0.243287	0.212195	IL1RL1/OAS1	2	1.47724	6.93984
												GO:0051781	positive regulation of cell division	2/74	31/7960	0.0333244	0.243287	0.212195	PTN/VEGFA	2	1.47724	6.93984
												GO:0051817	modulation of process of other organism involved in symbiotic interaction	2/74	31/7960	0.0333244	0.243287	0.212195	IGF2R/LTF	2	1.47724	6.93984
												GO:2001021	negative regulation of response to DNA damage stimulus	2/74	31/7960	0.0333244	0.243287	0.212195	CLU/SFRP2	2	1.47724	6.93984
												GO:0031347	regulation of defense response	5/74	194/7960	0.0339771	0.245879	0.214456	TNFSF4/IL1RL1/PIK3AP1/SAMHD1/OAS1	5	1.46881	2.77236
												GO:0001944	vasculature development	6/74	262/7960	0.0344766	0.245879	0.214456	VEGFA/ESM1/SULF1/SIX1/ADAMTS6/SFRP2	6	1.46248	2.46338
												GO:0051302	regulation of cell division	3/74	77/7960	0.0345664	0.245879	0.214456	PTN/VEGFA/SFRP2	3	1.46135	4.19094
												GO:0001657	ureteric bud development	2/74	32/7960	0.0353359	0.245879	0.214456	SIX1/KIF26B	2	1.45178	6.72297
												GO:0007492	endoderm development	2/74	32/7960	0.0353359	0.245879	0.214456	CMSS1/INHBA	2	1.45178	6.72297
												GO:0030510	regulation of BMP signaling pathway	2/74	32/7960	0.0353359	0.245879	0.214456	SULF1/SFRP2	2	1.45178	6.72297
												GO:0072163	mesonephric epithelium development	2/74	32/7960	0.0353359	0.245879	0.214456	SIX1/KIF26B	2	1.45178	6.72297
												GO:0072164	mesonephric tubule development	2/74	32/7960	0.0353359	0.245879	0.214456	SIX1/KIF26B	2	1.45178	6.72297
												GO:0090288	negative regulation of cellular response to growth factor stimulus	2/74	32/7960	0.0353359	0.245879	0.214456	SULF1/SFRP2	2	1.45178	6.72297
												GO:0001763	morphogenesis of a branching structure	3/74	79/7960	0.0368838	0.250534	0.218516	SULF1/SIX1/SFRP2	3	1.43316	4.08484
												GO:0002685	regulation of leukocyte migration	3/74	79/7960	0.0368838	0.250534	0.218516	VEGFA/TNFRSF14/CMKLR1	3	1.43316	4.08484
												GO:0010810	regulation of cell-substrate adhesion	3/74	79/7960	0.0368838	0.250534	0.218516	CMSS1/VEGFA/EDIL3	3	1.43316	4.08484
												GO:0042472	inner ear morphogenesis	2/74	33/7960	0.0373934	0.250534	0.218516	SIX1/COL2A1	2	1.42721	6.51925
												GO:0060840	artery development	2/74	33/7960	0.0373934	0.250534	0.218516	SIX1/ADAMTS6	2	1.42721	6.51925
												GO:0060993	kidney morphogenesis	2/74	33/7960	0.0373934	0.250534	0.218516	SIX1/KIF26B	2	1.42721	6.51925
												GO:0072080	nephron tubule development	2/74	33/7960	0.0373934	0.250534	0.218516	SIX1/KIF26B	2	1.42721	6.51925
												GO:0060429	epithelium development	8/74	414/7960	0.037505	0.250534	0.218516	CA9/SULF1/SIX1/INHBA/IGFBP5/COL2A1/SFRP2/KIF26B	8	1.42591	2.0786
												GO:0006898	receptor-mediated endocytosis	3/74	80/7960	0.0380718	0.253054	0.220715	VEGFA/CLU/MX1	3	1.4194	4.03378
												GO:0002440	production of molecular mediator of immune response	3/74	81/7960	0.0392793	0.257398	0.224503	TNFRSF14/SAMHD1/RSAD2	3	1.40584	3.98398
												GO:0021675	nerve development	2/74	34/7960	0.0394959	0.257398	0.224503	SULF1/SIX1	2	1.40345	6.3275
												GO:0061326	renal tubule development	2/74	34/7960	0.0394959	0.257398	0.224503	SIX1/KIF26B	2	1.40345	6.3275
												GO:1903510	mucopolysaccharide metabolic process	2/74	34/7960	0.0394959	0.257398	0.224503	CEMIP2/CHPF	2	1.40345	6.3275
												GO:0010629	negative regulation of gene expression	7/74	345/7960	0.0405436	0.262943	0.22934	TNFSF4/IL1RL1/IGFBP5/STC2/SFRP2/OAS1/CMKLR1	7	1.39208	2.18253
												GO:0048660	regulation of smooth muscle cell proliferation	2/74	35/7960	0.0416425	0.265626	0.231679	SULF1/IGFBP5	2	1.38046	6.14672
												GO:0060021	roof of mouth development	2/74	35/7960	0.0416425	0.265626	0.231679	INHBA/COL2A1	2	1.38046	6.14672
												GO:1901654	response to ketone	2/74	35/7960	0.0416425	0.265626	0.231679	TNFSF4/SPP1	2	1.38046	6.14672
												GO:0045444	fat cell differentiation	3/74	83/7960	0.0417525	0.265626	0.231679	SIX1/SFRP2/CMKLR1	3	1.37932	3.88798
												GO:0007178	transmembrane receptor protein serine/threonine kinase signaling pathway	4/74	142/7960	0.042784	0.26618	0.232163	SULF1/INHBA/SFRP2/PMEPA1	4	1.36872	3.03007
												GO:0045926	negative regulation of growth	3/74	84/7960	0.043018	0.26618	0.232163	INHBA/IGFBP5/SFRP2	3	1.36635	3.8417
												GO:0001708	cell fate specification	2/74	36/7960	0.0438321	0.26618	0.232163	SIX1/SFRP2	2	1.35821	5.97598
												GO:0001823	mesonephros development	2/74	36/7960	0.0438321	0.26618	0.232163	SIX1/KIF26B	2	1.35821	5.97598
												GO:0001942	hair follicle development	2/74	36/7960	0.0438321	0.26618	0.232163	INHBA/IGFBP5	2	1.35821	5.97598
												GO:0022404	molting cycle process	2/74	36/7960	0.0438321	0.26618	0.232163	INHBA/IGFBP5	2	1.35821	5.97598
												GO:0022405	hair cycle process	2/74	36/7960	0.0438321	0.26618	0.232163	INHBA/IGFBP5	2	1.35821	5.97598
												GO:0035821	modulation of process of other organism	2/74	36/7960	0.0438321	0.26618	0.232163	IGF2R/LTF	2	1.35821	5.97598
												GO:0045807	positive regulation of endocytosis	2/74	36/7960	0.0438321	0.26618	0.232163	VEGFA/CLU	2	1.35821	5.97598
												GO:0048659	smooth muscle cell proliferation	2/74	36/7960	0.0438321	0.26618	0.232163	SULF1/IGFBP5	2	1.35821	5.97598
												GO:0061053	somite development	2/74	37/7960	0.0460638	0.277213	0.241786	SIX1/SFRP2	2	1.33664	5.81446
												GO:0071675	regulation of mononuclear cell migration	2/74	37/7960	0.0460638	0.277213	0.241786	TNFRSF14/CMKLR1	2	1.33664	5.81446
												GO:1901135	carbohydrate derivative metabolic process	8/74	433/7960	0.0468467	0.278656	0.243045	PGAM1/SULF1/ST8SIA6/CEMIP2/ACAN/COL2A1/SAMHD1/CHPF	8	1.32932	1.98739
												GO:0040008	regulation of growth	5/74	212/7960	0.0468486	0.278656	0.243045	KAZALD1/SIX1/INHBA/IGFBP5/SFRP2	5	1.3293	2.53697
												GO:0003007	heart morphogenesis	3/74	87/7960	0.0469294	0.278656	0.243045	SIX1/COL2A1/SFRP2	3	1.32856	3.70923
												GO:0002699	positive regulation of immune effector process	3/74	88/7960	0.0482711	0.281999	0.24596	TNFRSF14/RSAD2/DDX60	3	1.31631	3.66708
												GO:0031623	receptor internalization	2/74	38/7960	0.0483366	0.281999	0.24596	VEGFA/MX1	2	1.31572	5.66145
												GO:0050729	positive regulation of inflammatory response	2/74	38/7960	0.0483366	0.281999	0.24596	TNFSF4/IL1RL1	2	1.31572	5.66145
												GO:0098773	skin epidermis development	2/74	38/7960	0.0483366	0.281999	0.24596	INHBA/IGFBP5	2	1.31572	5.66145
