# Supplementary material for: Diagnostic and prognostic values of differentially expressed genes in canine mammary carcinoma: An integrated bioinformatics analysis
Source: PLoS One. 2026 Jul 20;21(7):e0354033. doi: 10.1371/journal.pone.0354033 (PMC13384312; doi:10.1371/journal.pone.0354033)
Supplement: S7 Table — (XLSX) [file pone.0354033.s013.xlsx]

## Sheet: S7 Table-DEGs Down Enrichment
Column A: Term ID. Column B: Description, the description of the term. Column C: GeneRatio, the number of genes enriched in certain term / the number of input genes. Column D: BgRatio, the number of genes within certain term / the number of background genes. Column E: pvalue, the pvalue of certain enriched term. Column F: p.adjust, the adjusted pvalue. Column G: qvalue, the qvalue of certain enri…
KEGG Pathway												Gene Ontology - Biological Process (GO BP)												Gene Ontology - Cellular Component (GO CC)												Gene Ontology - Molecular Function (GO MF)
ID	Description	GeneRatio	BgRatio	pvalue	p.adjust	qvalue	geneID	Count	Enrichment.Score	Fold.Enrichment		ID	Description	GeneRatio	BgRatio	pvalue	p.adjust	qvalue	geneID	Count	Enrichment.Score	Fold.Enrichment		ID	Description	GeneRatio	BgRatio	pvalue	p.adjust	qvalue	geneID	Count	Enrichment.Score	Fold.Enrichment		ID	Description	GeneRatio	BgRatio	pvalue	p.adjust	qvalue	geneID	Count	Enrichment.Score	Fold.Enrichment
cfa04820	Cytoskeleton in muscle cells	25/130	234/9929	2.4641e-16	5.39638e-14	4.61695e-14	ACTA1/TNNT3/TNNI1/FHL1/PDLIM3/FLNC/SGCG/DES/MYH7/TNNT1/LMOD2/DCN/TCAP/MYOM3/TNNC2/NRAP/CKM/MYL1/MYL3/TNNC1/COL5A3/ELN/ANK2/TTN/FMN2	25	15.6083	8.15993		GO:0007517	muscle organ development	11/93	105/7960	3.06851e-08	5.53253e-05	4.7029e-05	ACTA1/KLHL41/FHL1/BMP4/PROX1/FOS/MYH7/TCAP/MYLK2/TNNC1/CYP26B1	11	7.51307	8.96672		GO:0030016	myofibril	11/117	90/9057	1.83483e-08	2.23068e-06	1.94906e-06	ACTA1/KLHL41/TNNT3/PDLIM3/DES/MYH7/TCAP/MYOM3/TNNC2/NRAP/TNNC1	11	7.73641	9.46125		GO:0003779	actin binding	10/106	191/8076	0.000192259	0.0421046	0.039666	TNNT3/LSP1/FLNC/MYH7/MYOM3/TNNC2/NRAP/TNNC1/WASF3/ADD3	10	3.71611	3.98894
cfa04382	Cornified envelope formation	12/130	194/9929	8.47244e-06	0.000927732	0.000793734	KRT28/CLDN23/ALOXE3/CLDN5/UGCG/LORICRIN/KRT23/DSG1/ASPRV1/KRT77/DSC1/KRT1	12	5.07199	4.72435		GO:0014706	striated muscle tissue development	11/93	121/7960	1.34979e-07	0.000105264	8.94793e-05	ACTA1/KLHL41/BMP4/PROX1/FOS/SGCG/MYH7/TCAP/MYLK2/TNNC1/CYP26B1	11	6.86974	7.78104		GO:0043292	contractile fiber	11/117	94/9057	2.91592e-08	2.23068e-06	1.94906e-06	ACTA1/KLHL41/TNNT3/PDLIM3/DES/MYH7/TCAP/MYOM3/TNNC2/NRAP/TNNC1	11	7.53522	9.05865		GO:0008092	cytoskeletal protein binding	14/106	412/8076	0.000928474	0.101668	0.0957795	TNNT3/LSP1/TPPP3/FLNC/MYH7/TCAP/MYOM3/TNNC2/NRAP/MYLK2/TNNC1/LARP6/WASF3/ADD3	14	3.03223	2.58894
cfa04923	Regulation of lipolysis in adipocytes	6/130	56/9929	8.52145e-05	0.00540144	0.00462128	PNPLA2/PLIN1/FABP4/MGLL/ADCY4/PTGER3	6	4.06949	8.18324		GO:0060537	muscle tissue development	11/93	125/7960	1.88691e-07	0.000105264	8.94793e-05	ACTA1/KLHL41/BMP4/PROX1/FOS/SGCG/MYH7/TCAP/MYLK2/TNNC1/CYP26B1	11	6.72425	7.53204		GO:0030017	sarcomere	10/117	78/9057	5.28317e-08	2.69442e-06	2.35425e-06	ACTA1/KLHL41/TNNT3/PDLIM3/DES/MYH7/TCAP/MYOM3/TNNC2/TNNC1	10	7.27711	9.92439		GO:0005518	collagen binding	3/106	20/8076	0.00212978	0.155474	0.146469	TNXB/DCN/VWF	3	2.67167	11.4283
cfa05418	Fluid shear stress and atherosclerosis	9/130	142/9929	9.86565e-05	0.00540144	0.00462128	LOC102153034/JUN/BMP4/FOS/DUSP1/KLF2/PECAM1/IL1R2/CALML5	9	4.00587	4.84079		GO:0003009	skeletal muscle contraction	5/93	13/7960	2.33531e-07	0.000105264	8.94793e-05	TNNT3/MYH7/TCAP/TNNC2/TNNC1	5	6.63166	32.9198		GO:0005865	striated muscle thin filament	4/117	11/9057	8.14013e-06	0.00031136	0.000272052	ACTA1/TNNT3/TNNC2/TNNC1	4	5.08937	28.1492		GO:0048306	calcium-dependent protein binding	3/106	26/8076	0.004588	0.17746	0.167181	TNNT3/TNNC2/TNNC1	3	2.33838	8.791
cfa05414	Dilated cardiomyopathy	7/130	105/9929	0.000440605	0.0169184	0.0144748	SGCG/DES/MYH7/MYL3/TNNC1/ADCY4/TTN	7	3.35595	5.09179		GO:0050879	multicellular organismal movement	5/93	17/7960	1.08206e-06	0.00032516	0.000276401	TNNT3/MYH7/TCAP/TNNC2/TNNC1	5	5.96575	25.1739		GO:0099512	supramolecular fiber	16/117	356/9057	1.24523e-05	0.000340563	0.000297568	KRT28/ACTA1/KLHL41/TNNT3/TPPP3/PDLIM3/DES/MYH7/MFAP5/TCAP/MYOM3/TNNC2/NRAP/TNNC1/KRT23/KRT1	16	4.90475	3.47911		GO:0005125	cytokine activity	6/106	120/8076	0.00484162	0.17746	0.167181	LOC480601/WNT10A/CXCL12/BMP4/GDF10/CCL21	6	2.31501	3.80943
cfa05150	Staphylococcus aureus infection	6/130	76/9929	0.000463518	0.0169184	0.0144748	KRT28/FCGR2B/CFD/KRT23/DSG1/CFH	6	3.33393	6.02976		GO:0050881	musculoskeletal movement	5/93	17/7960	1.08206e-06	0.00032516	0.000276401	TNNT3/MYH7/TCAP/TNNC2/TNNC1	5	5.96575	25.1739		GO:0099081	supramolecular polymer	16/117	358/9057	1.33554e-05	0.000340563	0.000297568	KRT28/ACTA1/KLHL41/TNNT3/TPPP3/PDLIM3/DES/MYH7/MFAP5/TCAP/MYOM3/TNNC2/NRAP/TNNC1/KRT23/KRT1	16	4.87434	3.45968		GO:0005201	extracellular matrix structural constituent	3/106	28/8076	0.00567223	0.17746	0.167181	COL28A1/DCN/COL5A3	3	2.24625	8.16307
cfa04371	Apelin signaling pathway	8/130	143/9929	0.000563665	0.0176347	0.0150876	LOC102153034/KLF2/PLIN1/MYLK2/MYL3/ADCY4/GNG4/CALML5	8	3.24898	4.27283		GO:0055008	cardiac muscle tissue morphogenesis	5/93	21/7960	3.4292e-06	0.000883263	0.000750814	PROX1/MYH7/TCAP/MYLK2/TNNC1	5	5.46481	20.3789		GO:0036379	myofilament	4/117	13/9057	1.72874e-05	0.000377852	0.000330149	ACTA1/TNNT3/TNNC2/TNNC1	4	4.76227	23.8185		GO:0008009	chemokine activity	3/106	28/8076	0.00567223	0.17746	0.167181	LOC480601/CXCL12/CCL21	3	2.24625	8.16307
cfa04814	Motor proteins	9/130	198/9929	0.00114576	0.0313651	0.0268348	ACTA1/TNNT3/TNNI1/MYH7/TNNT1/TNNC2/MYL1/MYL3/TNNC1	9	2.94091	3.47168		GO:0060415	muscle tissue morphogenesis	5/93	23/7960	5.56671e-06	0.0012436	0.00105712	PROX1/MYH7/TCAP/MYLK2/TNNC1	5	5.2544	18.6068		GO:0030312	external encapsulating structure	10/117	172/9057	7.27049e-05	0.00123598	0.00107994	HMCN1/ANGPTL1/COL28A1/TNXB/MMP27/MFAP5/VWF/ADAMTSL1/EFEMP1/FGL2	10	4.13844	4.5006		GO:0051015	actin filament binding	5/106	91/8076	0.00674727	0.182997	0.172398	MYH7/MYOM3/TNNC2/TNNC1/ADD3	5	2.17087	4.18619
cfa04713	Circadian entrainment	6/130	99/9929	0.00186056	0.0401189	0.0343243	LOC102153034/FOS/GRIA1/ADCY4/GNG4/CALML5	6	2.73036	4.6289		GO:0061061	muscle structure development	12/93	214/7960	6.41436e-06	0.0012436	0.00105712	ACTA1/KLHL41/TNNT3/FHL1/BMP4/PROX1/FOS/MYH7/TCAP/MYLK2/TNNC1/CYP26B1	12	5.19285	4.79952		GO:0031012	extracellular matrix	10/117	172/9057	7.27049e-05	0.00123598	0.00107994	HMCN1/ANGPTL1/COL28A1/TNXB/MMP27/MFAP5/VWF/ADAMTSL1/EFEMP1/FGL2	10	4.13844	4.5006		GO:0008028	monocarboxylic acid transmembrane transporter activity	3/106	31/8076	0.0075648	0.182997	0.172398	CD36/ABCB11/SLC16A7	3	2.1212	7.3731
cfa05031	Amphetamine addiction	5/130	68/9929	0.0019198	0.0401189	0.0343243	LOC102153034/JUN/FOS/GRIA1/CALML5	5	2.71674	5.61595		GO:0048738	cardiac muscle tissue development	7/93	62/7960	6.89739e-06	0.0012436	0.00105712	BMP4/PROX1/SGCG/MYH7/TCAP/MYLK2/TNNC1	7	5.16132	9.66354		GO:0062023	collagen-containing extracellular matrix	7/117	89/9057	0.000144123	0.00220509	0.0019267	HMCN1/ANGPTL1/COL28A1/TNXB/VWF/EFEMP1/FGL2	7	3.84127	6.08845		GO:0005509	calcium ion binding	10/106	316/8076	0.00835603	0.182997	0.172398	HMCN1/LTBP4/NOX5/TNNC2/MYL1/TNNC1/EFEMP1/SVEP1/DSG1/DSC1	10	2.078	2.41103
cfa05410	Hypertrophic cardiomyopathy	6/130	101/9929	0.00206017	0.0401189	0.0343243	SGCG/DES/MYH7/MYL3/TNNC1/TTN	6	2.6861	4.53724		GO:0048644	muscle organ morphogenesis	5/93	26/7960	1.0585e-05	0.00173498	0.00147481	PROX1/MYH7/TCAP/MYLK2/TNNC1	5	4.97531	16.4599		GO:0099080	supramolecular complex	16/117	472/9057	0.000352843	0.00490773	0.00428814	KRT28/ACTA1/KLHL41/TNNT3/TPPP3/PDLIM3/DES/MYH7/MFAP5/TCAP/MYOM3/TNNC2/NRAP/TNNC1/KRT23/KRT1	16	3.45242	2.62408		GO:0042379	chemokine receptor binding	3/106	38/8076	0.0132891	0.264573	0.249249	LOC480601/CXCL12/CCL21	3	1.87651	6.0149
cfa04915	Estrogen signaling pathway	7/130	138/9929	0.0021983	0.0401189	0.0343243	LOC102153034/KRT28/JUN/FOS/ADCY4/KRT23/CALML5	7	2.65791	3.87419		GO:0030239	myofibril assembly	5/93	27/7960	1.28714e-05	0.00193392	0.00164392	ACTA1/KLHL41/TNNT3/PROX1/TCAP	5	4.89038	15.8503		GO:0005811	lipid droplet	4/117	41/9057	0.00185272	0.0236221	0.0206399	SDR16C5/ALOX15/CIDEA/PLIN1	4	2.73219	7.55222		GO:0005539	glycosaminoglycan binding	4/106	77/8076	0.0182494	0.333051	0.313762	BMP4/TNXB/DCN/LYVE1	4	1.73875	3.95785
cfa05144	Malaria	4/130	48/9929	0.00349732	0.055107	0.0471476	LOC100855540/LOC100855558/CD36/PECAM1	4	2.45627	6.36474		GO:0055002	striated muscle cell development	5/93	28/7960	1.55256e-05	0.00202382	0.00172033	ACTA1/KLHL41/TNNT3/PROX1/TCAP	5	4.80895	15.2842		GO:0030018	Z disc	4/117	52/9057	0.00444246	0.0485498	0.0424205	PDLIM3/DES/MYH7/TCAP	4	2.35238	5.95464		GO:0005506	iron ion binding	4/106	84/8076	0.024282	0.388651	0.366141	LOC100855540/ALOXE3/ALOX15/CYP26B1	4	1.61472	3.62803
cfa02010	ABC transporters	4/130	49/9929	0.00377014	0.055107	0.0471476	ABCB11/ABCA9/ABCA6/ABCA8	4	2.42364	6.23485		GO:0097435	supramolecular fiber organization	14/93	316/7960	1.57146e-05	0.00202382	0.00172033	ACTA1/KLHL41/TNNT3/TPPP3/PROX1/ALOX15/TNXB/DES/CD36/MFAP5/TCAP/CCL21/WASF3/ADD3	14	4.8037	3.79202		GO:0031674	I band	4/117	52/9057	0.00444246	0.0485498	0.0424205	PDLIM3/DES/MYH7/TCAP	4	2.35238	5.95464		GO:0016701	oxidoreductase activity, acting on single donors with incorporation of molecular oxygen	2/106	21/8076	0.0304689	0.388651	0.366141	ALOXE3/ALOX15	2	1.51614	7.25606
cfa04261	Adrenergic signaling in cardiomyocytes	7/130	152/9929	0.00377445	0.055107	0.0471476	LOC102153034/PPP1R1A/MYH7/MYL3/TNNC1/ADCY4/CALML5	7	2.42315	3.51736		GO:0006941	striated muscle contraction	6/93	54/7960	3.55565e-05	0.0042739	0.00363301	TNNT3/MYH7/TCAP/TNNC2/MYLK2/TNNC1	6	4.44908	9.51016		GO:0005882	intermediate filament	4/117	57/9057	0.00617022	0.0629362	0.0549907	KRT28/DES/KRT23/KRT1	4	2.2097	5.4323		GO:0016702	oxidoreductase activity, acting on single donors with incorporation of molecular oxygen, incorporation of two atoms of oxygen	2/106	21/8076	0.0304689	0.388651	0.366141	ALOXE3/ALOX15	2	1.51614	7.25606
cfa04610	Complement and coagulation cascades	5/130	82/9929	0.00434595	0.0589615	0.0504453	CFD/VWF/PROS1/F13A1/CFH	5	2.36192	4.65713		GO:0055001	muscle cell development	6/93	58/7960	5.36723e-05	0.00604819	0.00514124	ACTA1/KLHL41/TNNT3/BMP4/PROX1/TCAP	6	4.27025	8.85428		GO:0030057	desmosome	2/117	10/9057	0.00695819	0.0665377	0.0581375	DSG1/DSC1	2	2.1575	15.4821		GO:0051018	protein kinase A binding	2/106	21/8076	0.0304689	0.388651	0.366141	AKAP12/WASF3	2	1.51614	7.25606
cfa03320	PPAR signaling pathway	5/130	83/9929	0.00457692	0.0589615	0.0504453	PLIN1/FABP4/CD36/PCK1/SLC27A6	5	2.33943	4.60102		GO:0045214	sarcomere organization	4/93	20/7960	7.33142e-05	0.00777562	0.00660963	KLHL41/TNNT3/PROX1/TCAP	4	4.13481	17.1183		GO:0014704	intercalated disc	2/117	13/9057	0.0117598	0.105838	0.0924764	DES/NRAP	2	1.9296	11.9093		GO:0030246	carbohydrate binding	4/106	95/8076	0.0359548	0.388651	0.366141	CLEC4G/CD34/GALNT15/CD209	4	1.44424	3.20794
cfa00561	Glycerolipid metabolism	4/130	60/9929	0.00777168	0.0945554	0.0808982	LPIN1/PNPLA2/MGLL/AGPAT3	4	2.10949	5.09179		GO:0010927	cellular component assembly involved in morphogenesis	5/93	41/7960	0.000105018	0.0105193	0.00894186	ACTA1/KLHL41/TNNT3/PROX1/TCAP	5	3.97874	10.438		GO:0042383	sarcolemma	3/117	41/9057	0.0156803	0.133282	0.116456	FLNC/SGCG/DES	3	1.80465	5.66417		GO:0030145	manganese ion binding	2/106	23/8076	0.0360923	0.388651	0.366141	PCK1/PEPD	2	1.44258	6.6251
cfa04024	cAMP signaling pathway	8/130	220/9929	0.00823697	0.0949419	0.0812288	LOC102153034/JUN/HCAR1/FOS/GRIA1/ADCY4/PTGER3/CALML5	8	2.08423	2.77734		GO:0051146	striated muscle cell differentiation	7/93	97/7960	0.000129334	0.0122731	0.0104327	ACTA1/KLHL41/TNNT3/BMP4/PROX1/TCAP/CYP26B1	7	3.88829	6.1767		GO:0045111	intermediate filament cytoskeleton	4/117	77/9057	0.0173739	0.139906	0.122243	KRT28/DES/KRT23/KRT1	4	1.7601	4.02131		GO:0048020	CCR chemokine receptor binding	2/106	23/8076	0.0360923	0.388651	0.366141	LOC480601/CCL21	2	1.44258	6.6251
cfa04625	C-type lectin receptor signaling pathway	5/130	100/9929	0.00995801	0.098108	0.0839376	LOC102153034/JUN/LSP1/CALML5/CD209	5	2.00183	3.81885		GO:0035914	skeletal muscle cell differentiation	4/93	26/7960	0.000214404	0.0193285	0.0164301	KLHL41/FOS/MYLK2/CYP26B1	4	3.66877	13.1679		GO:0044291	cell-cell contact zone	2/117	21/9057	0.0296083	0.224622	0.196264	DES/NRAP	2	1.52859	7.37241		GO:1901618	organic hydroxy compound transmembrane transporter activity	2/106	23/8076	0.0360923	0.388651	0.366141	ABCB11/SLC16A7	2	1.44258	6.6251
cfa04974	Protein digestion and absorption	5/130	100/9929	0.00995801	0.098108	0.0839376	XPNPEP2/COL28A1/COL5A3/COL14A1/ELN	5	2.00183	3.81885		GO:0006936	muscle contraction	7/93	108/7960	0.000252991	0.0217211	0.0184639	TNNT3/MYH7/TCAP/MYOM3/TNNC2/MYLK2/TNNC1	7	3.59689	5.54759		GO:0001725	stress fiber	2/117	22/9057	0.0322986	0.224622	0.196264	ACTA1/MYH7	2	1.49082	7.0373		GO:0044877	protein-containing complex binding	10/106	403/8076	0.0383166	0.388651	0.366141	TNXB/MYH7/DCN/CD36/MYOM3/TNNC2/TNNC1/VWF/WASF3/ADD3	10	1.41661	1.89054
cfa04720	Long-term potentiation	4/130	65/9929	0.0102649	0.098108	0.0839376	LOC102153034/PPP1R1A/GRIA1/CALML5	4	1.98865	4.70012		GO:0032787	monocarboxylic acid metabolic process	10/93	224/7960	0.000266694	0.0218568	0.0185793	PDK4/UCP3/ALOXE3/GPD1/PROX1/ALOX15/TNXB/ABCB11/PCK1/CYP26B1	10	3.57399	3.82104		GO:0097517	contractile actin filament bundle	2/117	22/9057	0.0322986	0.224622	0.196264	ACTA1/MYH7	2	1.49082	7.0373		GO:0005044	scavenger receptor activity	2/106	24/8076	0.0390426	0.388651	0.366141	SCARA5/CD36	2	1.40846	6.34906
cfa03265	Virion - Ebolavirus, Lyssavirus and Morbillivirus	2/130	12/9929	0.0103036	0.098108	0.0839376	FCGR2B/CD209	2	1.98701	12.7295		GO:0009266	response to temperature stimulus	5/93	51/7960	0.000300263	0.023538	0.0200084	UCP3/CIDEA/CD34/SCARA5/CKM	5	3.5225	8.39131		GO:0015629	actin cytoskeleton	6/117	192/9057	0.0379078	0.250381	0.218771	ACTA1/TNNT3/MYH7/TNNC2/TNNC1/CLIC5	6	1.42127	2.41907		GO:0033293	monocarboxylic acid binding	2/106	26/8076	0.0452057	0.430437	0.405507	FABP4/CYP26B1	2	1.34481	5.86067
cfa04514	Cell adhesion molecules	6/130	145/9929	0.0118782	0.108389	0.0927336	CLDN23/CD34/CLDN5/CADM3/PTPRD/PECAM1	6	1.92525	3.16042		GO:0001709	cell fate determination	3/93	13/7960	0.00040568	0.0304767	0.0259066	BMP4/PROX1/CYP26B1	3	3.39182	19.7519		GO:0005911	cell-cell junction	6/117	194/9057	0.0395568	0.250381	0.218771	DES/ABCB11/NRAP/DSG1/DSC1/ADD3	6	1.40278	2.39413
cfa04921	Oxytocin signaling pathway	6/130	151/9929	0.0142854	0.12514	0.107066	LOC102153034/JUN/FOS/MYLK2/ADCY4/CALML5	6	1.84511	3.03484		GO:0030029	actin filament-based process	12/93	333/7960	0.000463724	0.0328733	0.0279438	ACTA1/KLHL41/TNNT3/PROX1/ALOX15/MYH7/TCAP/MYLK2/TNNC1/CCL21/WASF3/ADD3	12	3.33374	3.08437		GO:0042641	actomyosin	2/117	25/9057	0.0409119	0.250381	0.218771	ACTA1/MYH7	2	1.38815	6.19282
cfa04971	Gastric acid secretion	4/130	74/9929	0.0159502	0.13435	0.114945	LOC102153034/MYLK2/ADCY4/CALML5	4	1.79723	4.12848		GO:0006937	regulation of muscle contraction	5/93	57/7960	0.000506517	0.0328733	0.0279438	TNNT3/MYH7/TNNC2/MYLK2/TNNC1	5	3.29541	7.50802		GO:0032432	actin filament bundle	2/117	26/9057	0.0439547	0.258657	0.226002	ACTA1/MYH7	2	1.35699	5.95464
cfa05133	Pertussis	4/130	77/9929	0.0182088	0.147694	0.126362	LOC102153034/JUN/FOS/CALML5	4	1.73972	3.96763		GO:0050905	neuromuscular process	5/93	57/7960	0.000506517	0.0328733	0.0279438	TNNT3/MYH7/TCAP/TNNC2/TNNC1	5	3.29541	7.50802
cfa04022	cGMP-PKG signaling pathway	6/130	164/9929	0.0206295	0.161352	0.138047	LOC102153034/MYH7/MYLK2/ADCY4/PDE2A/CALML5	6	1.68551	2.79428		GO:0003007	heart morphogenesis	6/93	87/7960	0.000510512	0.0328733	0.0279438	BMP4/PROX1/MYH7/TCAP/MYLK2/TNNC1	6	3.29199	5.90286
cfa05163	Human cytomegalovirus infection	7/130	219/9929	0.0248687	0.187802	0.160676	LOC102153034/LOC480601/CXCL12/ADCY4/GNG4/PTGER3/CALML5	7	1.60435	2.44127		GO:0042692	muscle cell differentiation	7/93	123/7960	0.000559292	0.0347725	0.0295582	ACTA1/KLHL41/TNNT3/BMP4/PROX1/TCAP/CYP26B1	7	3.25236	4.87106
cfa05323	Rheumatoid arthritis	4/130	87/9929	0.0271274	0.19575	0.167476	LOC480601/JUN/CXCL12/FOS	4	1.56659	3.51158		GO:0055010	ventricular cardiac muscle tissue morphogenesis	3/93	15/7960	0.00063455	0.037589	0.0319523	PROX1/MYH7/TNNC1	3	3.19753	17.1183
cfa00532	Glycosaminoglycan biosynthesis - chondroitin sulfate / dermatan sulfate	2/130	20/9929	0.0277089	0.19575	0.167476	CHST7/CSGALNACT1	2	1.55738	7.63769		GO:0050878	regulation of body fluid levels	7/93	126/7960	0.000646289	0.037589	0.0319523	HABP2/CSN3/CD34/CD36/VWF/UGCG/CYP26B1	7	3.18957	4.75508
cfa04912	GnRH signaling pathway	4/130	89/9929	0.0291747	0.199664	0.170826	LOC102153034/JUN/ADCY4/CALML5	4	1.53499	3.43267		GO:0007519	skeletal muscle tissue development	5/93	61/7960	0.000693741	0.0379035	0.0322197	ACTA1/KLHL41/FOS/MYLK2/CYP26B1	5	3.1588	7.01569
cfa04728	Dopaminergic synapse	5/130	133/9929	0.0303182	0.201203	0.172142	LOC102153034/FOS/GRIA1/GNG4/CALML5	5	1.5183	2.87131		GO:0045580	regulation of T cell differentiation	5/93	61/7960	0.000693741	0.0379035	0.0322197	BMP4/PCK1/CYP26B1/ZBTB16/FGL2	5	3.1588	7.01569
cfa04270	Vascular smooth muscle contraction	5/130	135/9929	0.0320452	0.206409	0.176596	LOC102153034/RAMP2/MYLK2/ADCY4/CALML5	5	1.49424	2.82877		GO:0003229	ventricular cardiac muscle tissue development	3/93	16/7960	0.000774398	0.0398925	0.0339105	PROX1/MYH7/TNNC1	3	3.11104	16.0484
cfa01522	Endocrine resistance	4/130	94/9929	0.0346859	0.211006	0.180529	JUN/FOS/ABCB11/ADCY4	4	1.45985	3.25008		GO:0030204	chondroitin sulfate metabolic process	3/93	16/7960	0.000774398	0.0398925	0.0339105	CHST7/DCN/CSGALNACT1	3	3.11104	16.0484
cfa04925	Aldosterone synthesis and secretion	4/130	94/9929	0.0346859	0.211006	0.180529	LOC102153034/ADCY4/PDE2A/CALML5	4	1.45985	3.25008		GO:0060538	skeletal muscle organ development	5/93	64/7960	0.000864988	0.0420285	0.0357261	ACTA1/KLHL41/FOS/MYLK2/CYP26B1	5	3.06299	6.68683
cfa04260	Cardiac muscle contraction	4/130	96/9929	0.0370485	0.219287	0.187614	MYH7/COX6A2/MYL3/TNNC1	4	1.43123	3.18237		GO:0009887	animal organ morphogenesis	12/93	360/7960	0.000926221	0.0420285	0.0357261	HOXB5/WNT10A/BMP4/PROX1/MYH7/CD34/EMX2/TCAP/MYLK2/TNNC1/CSGALNACT1/CYP26B1	12	3.03329	2.85305
cfa04064	NF-kappa B signaling pathway	4/130	99/9929	0.0407627	0.234922	0.200991	CARD14/CXCL12/GADD45A/CCL21	4	1.38974	3.08594		GO:0003012	muscle system process	7/93	134/7960	0.000931656	0.0420285	0.0357261	TNNT3/MYH7/TCAP/MYOM3/TNNC2/MYLK2/TNNC1	7	3.03074	4.47119
cfa04916	Melanogenesis	4/130	100/9929	0.0420462	0.236106	0.202004	LOC102153034/WNT10A/ADCY4/CALML5	4	1.37627	3.05508		GO:0014888	striated muscle adaptation	3/93	17/7960	0.000932412	0.0420285	0.0357261	MYH7/TCAP/TNNC1	3	3.03039	15.1044
cfa04020	Calcium signaling pathway	7/130	253/9929	0.0483261	0.263585	0.225514	LOC102153034/TNNC2/MYLK2/TNNC1/ADCY4/PTGER3/CALML5	7	1.31582	2.1132		GO:0051155	positive regulation of striated muscle cell differentiation	3/93	17/7960	0.000932412	0.0420285	0.0357261	BMP4/PROX1/CYP26B1	3	3.03039	15.1044
cfa05217	Basal cell carcinoma	3/130	63/9929	0.0493469	0.263585	0.225514	WNT10A/BMP4/GADD45A	3	1.30674	3.637		GO:0045597	positive regulation of cell differentiation	10/93	267/7960	0.0010575	0.0465041	0.0395306	BMP4/PROX1/FOS/CD34/CD36/PCK1/TRIM16/CYP26B1/PLXNA4/ZBTB16	10	2.97572	3.20567
												GO:0072359	circulatory system development	12/93	371/7960	0.00120269	0.0516298	0.0438877	BMP4/PROX1/ANGPTL1/SGCG/MYH7/PLXDC1/CD34/DCN/TCAP/MYLK2/TNNC1/SASH1	12	2.91985	2.76845
												GO:0003206	cardiac chamber morphogenesis	4/93	42/7960	0.00139188	0.0583617	0.0496101	BMP4/PROX1/MYH7/TNNC1	4	2.8564	8.15156
												GO:0045619	regulation of lymphocyte differentiation	5/93	72/7960	0.00147519	0.0604491	0.0513845	BMP4/PCK1/CYP26B1/ZBTB16/FGL2	5	2.83115	5.94385
												GO:0030203	glycosaminoglycan metabolic process	4/93	43/7960	0.00152105	0.0609434	0.0518046	CHST7/DCN/CSGALNACT1/LYVE1	4	2.81786	7.96199
												GO:0050654	chondroitin sulfate proteoglycan metabolic process	3/93	21/7960	0.00176304	0.0659921	0.0560963	CHST7/DCN/CSGALNACT1	3	2.75374	12.2273
												GO:0051149	positive regulation of muscle cell differentiation	3/93	21/7960	0.00176304	0.0659921	0.0560963	BMP4/PROX1/CYP26B1	3	2.75374	12.2273
												GO:0090257	regulation of muscle system process	5/93	75/7960	0.00177047	0.0659921	0.0560963	TNNT3/MYH7/TNNC2/MYLK2/TNNC1	5	2.75191	5.70609
												GO:1903038	negative regulation of leukocyte cell-cell adhesion	4/93	45/7960	0.00180404	0.0659921	0.0560963	BMP4/CLEC4G/CCL21/FGL2	4	2.74375	7.60812
												GO:1902105	regulation of leukocyte differentiation	6/93	111/7960	0.00183006	0.0659921	0.0560963	BMP4/FOS/PCK1/CYP26B1/ZBTB16/FGL2	6	2.73753	4.62656
												GO:0006631	fatty acid metabolic process	7/93	152/7960	0.00193671	0.0673154	0.0572211	PDK4/UCP3/ALOXE3/ALOX15/TNXB/ABCB11/PCK1	7	2.71293	3.94171
												GO:0003231	cardiac ventricle development	4/93	46/7960	0.00195838	0.0673154	0.0572211	BMP4/PROX1/MYH7/TNNC1	4	2.7081	7.44273
												GO:0070374	positive regulation of ERK1 and ERK2 cascade	5/93	77/7960	0.00199004	0.0673154	0.0572211	LOC480601/BMP4/ALOX15/CD36/CCL21	5	2.70114	5.55788
												GO:0098609	cell-cell adhesion	10/93	291/7960	0.0020161	0.0673154	0.0572211	BMP4/TNXB/CLEC4G/CD34/PCK1/CCL21/DSG1/DSC1/ZBTB16/FGL2	10	2.69549	2.94129
												GO:0048646	anatomical structure formation involved in morphogenesis	12/93	396/7960	0.00209315	0.0686173	0.0583278	ACTA1/KLHL41/TNNT3/BMP4/PROX1/ANGPTL1/PLXDC1/CD34/DCN/CD36/TCAP/SASH1	12	2.6792	2.59368
												GO:1903037	regulation of leukocyte cell-cell adhesion	6/93	117/7960	0.0023906	0.0769688	0.0654269	BMP4/CLEC4G/PCK1/CCL21/ZBTB16/FGL2	6	2.62149	4.3893
												GO:0031032	actomyosin structure organization	5/93	81/7960	0.00248803	0.0787004	0.0668989	ACTA1/KLHL41/TNNT3/PROX1/TCAP	5	2.60414	5.28342
												GO:1901615	organic hydroxy compound metabolic process	8/93	205/7960	0.00263781	0.0806205	0.068531	SDR16C5/GPD1/PROX1/ALOX15/ABCB11/PCK1/CYP26B1/IP6K3	8	2.57876	3.34015
												GO:0006022	aminoglycan metabolic process	4/93	50/7960	0.00266743	0.0806205	0.068531	CHST7/DCN/CSGALNACT1/LYVE1	4	2.57391	6.84731
												GO:0032970	regulation of actin filament-based process	7/93	161/7960	0.00268288	0.0806205	0.068531	PROX1/ALOX15/MYLK2/TNNC1/CCL21/WASF3/ADD3	7	2.5714	3.72137
												GO:0050863	regulation of T cell activation	6/93	121/7960	0.00283042	0.0816768	0.069429	BMP4/CLEC4G/PCK1/CYP26B1/ZBTB16/FGL2	6	2.54815	4.2442
												GO:2000026	regulation of multicellular organismal development	13/93	468/7960	0.00292926	0.0816768	0.069429	BMP4/PROX1/FOS/CD34/DCN/PCK1/TRIM16/SASH1/CYP26B1/PLXNA4/WASF3/ZBTB16/FGL2	13	2.53324	2.37754
												GO:0003208	cardiac ventricle morphogenesis	3/93	25/7960	0.00294767	0.0816768	0.069429	PROX1/MYH7/TNNC1	3	2.53052	10.271
												GO:0055013	cardiac muscle cell development	3/93	25/7960	0.00294767	0.0816768	0.069429	BMP4/PROX1/TCAP	3	2.53052	10.271
												GO:0070252	actin-mediated cell contraction	3/93	25/7960	0.00294767	0.0816768	0.069429	MYH7/MYLK2/TNNC1	3	2.53052	10.271
												GO:0030155	regulation of cell adhesion	9/93	257/7960	0.00298983	0.0816768	0.069429	BMP4/ALOX15/CLEC4G/CD36/PCK1/CCL21/PLXNA4/ZBTB16/FGL2	9	2.52435	2.99736
												GO:0019216	regulation of lipid metabolic process	6/93	124/7960	0.00319818	0.0860644	0.0731586	PDK4/PROX1/CIDEA/ABCB11/PCK1/CCL21	6	2.4951	4.14152
												GO:0055006	cardiac cell development	3/93	26/7960	0.00330418	0.0876093	0.0744719	BMP4/PROX1/TCAP	3	2.48094	9.87593
												GO:0009952	anterior/posterior pattern specification	5/93	88/7960	0.00356881	0.0932545	0.0792706	HOXB5/BMP4/EMX2/TCAP/ZBTB16	5	2.44748	4.86315
												GO:0019752	carboxylic acid metabolic process	11/93	370/7960	0.00373728	0.0962616	0.0818267	PDK4/UCP3/ALOXE3/GPD1/PROX1/ALOX15/TNXB/ABCB11/PCK1/CSGALNACT1/CYP26B1	11	2.42744	2.54461
												GO:0007162	negative regulation of cell adhesion	5/93	90/7960	0.00393132	0.0998334	0.0848629	BMP4/CLEC4G/CCL21/PLXNA4/FGL2	5	2.40546	4.75508
												GO:0031589	cell-substrate adhesion	6/93	130/7960	0.00403951	0.101156	0.0859873	ALOX15/TNXB/CD34/CD36/VWF/CCL21	6	2.39367	3.95037
												GO:0031334	positive regulation of protein-containing complex assembly	5/93	91/7960	0.00412214	0.101811	0.0865442	TPPP3/ALOX15/CD36/CCL21/WASF3	5	2.38488	4.70282
												GO:0043436	oxoacid metabolic process	11/93	377/7960	0.00430693	0.104938	0.0892018	PDK4/UCP3/ALOXE3/GPD1/PROX1/ALOX15/TNXB/ABCB11/PCK1/CSGALNACT1/CYP26B1	11	2.36583	2.49736
												GO:0007159	leukocyte cell-cell adhesion	6/93	133/7960	0.00451699	0.108588	0.0923051	BMP4/CLEC4G/PCK1/CCL21/ZBTB16/FGL2	6	2.34515	3.86127
												GO:0032273	positive regulation of protein polymerization	4/93	58/7960	0.0045779	0.108605	0.0923188	TPPP3/ALOX15/CCL21/WASF3	4	2.33933	5.90286
												GO:0003205	cardiac chamber development	4/93	59/7960	0.00486759	0.113858	0.0967842	BMP4/PROX1/MYH7/TNNC1	4	2.31269	5.80281
												GO:0009408	response to heat	3/93	30/7960	0.00498877	0.113858	0.0967842	CD34/SCARA5/CKM	3	2.30201	8.55914
												GO:0051153	regulation of striated muscle cell differentiation	3/93	30/7960	0.00498877	0.113858	0.0967842	BMP4/PROX1/CYP26B1	3	2.30201	8.55914
												GO:0051094	positive regulation of developmental process	12/93	444/7960	0.0053077	0.119622	0.101684	BMP4/PROX1/FOS/CD34/DCN/CD36/PCK1/TRIM16/SASH1/CYP26B1/PLXNA4/ZBTB16	12	2.27509	2.31328
												GO:0003002	regionalization	6/93	138/7960	0.00540377	0.119868	0.101893	HOXB5/BMP4/EMX2/TCAP/CYP26B1/ZBTB16	6	2.2673	3.72137
												GO:0007507	heart development	7/93	184/7960	0.0055968	0.119868	0.101893	BMP4/PROX1/SGCG/MYH7/TCAP/MYLK2/TNNC1	7	2.25206	3.25619
												GO:0006082	organic acid metabolic process	11/93	391/7960	0.00565434	0.119868	0.101893	PDK4/UCP3/ALOXE3/GPD1/PROX1/ALOX15/TNXB/ABCB11/PCK1/CSGALNACT1/CYP26B1	11	2.24762	2.40794
												GO:0032964	collagen biosynthetic process	2/93	10/7960	0.00571749	0.119868	0.101893	BMP4/LARP6	2	2.24279	17.1183
												GO:0070542	response to fatty acid	2/93	10/7960	0.00571749	0.119868	0.101893	PDK4/CD36	2	2.24279	17.1183
												GO:2001014	regulation of skeletal muscle cell differentiation	2/93	10/7960	0.00571749	0.119868	0.101893	KLHL41/CYP26B1	2	2.24279	17.1183
												GO:0022408	negative regulation of cell-cell adhesion	4/93	63/7960	0.00614939	0.127441	0.10833	BMP4/CLEC4G/CCL21/FGL2	4	2.21117	5.43437
												GO:0009913	epidermal cell differentiation	4/93	64/7960	0.00650168	0.129311	0.10992	BMP4/TRIM16/UGCG/CYP26B1	4	2.18697	5.34946
												GO:0032963	collagen metabolic process	3/93	33/7960	0.00653725	0.129311	0.10992	BMP4/MMP27/LARP6	3	2.18461	7.78104
												GO:0043500	muscle adaptation	3/93	33/7960	0.00653725	0.129311	0.10992	MYH7/TCAP/TNNC1	3	2.18461	7.78104
												GO:0032271	regulation of protein polymerization	5/93	102/7960	0.00667955	0.129311	0.10992	TPPP3/ALOX15/CCL21/WASF3/ADD3	5	2.17525	4.19566
												GO:0042110	T cell activation	7/93	191/7960	0.00683574	0.129311	0.10992	BMP4/CLEC4G/PCK1/CYP26B1/CCL21/ZBTB16/FGL2	7	2.16521	3.13686
												GO:1903706	regulation of hemopoiesis	6/93	145/7960	0.00685171	0.129311	0.10992	BMP4/FOS/PCK1/CYP26B1/ZBTB16/FGL2	6	2.1642	3.54171
												GO:0030206	chondroitin sulfate biosynthetic process	2/93	11/7960	0.00693514	0.129311	0.10992	CHST7/CSGALNACT1	2	2.15894	15.5621
												GO:0061036	positive regulation of cartilage development	2/93	11/7960	0.00693514	0.129311	0.10992	BMP4/ZBTB16	2	2.15894	15.5621
												GO:1990748	cellular detoxification	2/93	11/7960	0.00693514	0.129311	0.10992	LOC100855540/CD36	2	2.15894	15.5621
												GO:0008544	epidermis development	5/93	103/7960	0.00695682	0.129311	0.10992	WNT10A/BMP4/TRIM16/UGCG/CYP26B1	5	2.15759	4.15492
												GO:1903510	mucopolysaccharide metabolic process	3/93	34/7960	0.00710996	0.130809	0.111193	CHST7/DCN/CSGALNACT1	3	2.14813	7.55218
												GO:0010594	regulation of endothelial cell migration	4/93	66/7960	0.00724595	0.131964	0.112176	BMP4/PROX1/DCN/SASH1	4	2.1399	5.18736
												GO:0007015	actin filament organization	7/93	194/7960	0.0074251	0.133875	0.113799	ACTA1/PROX1/ALOX15/TCAP/CCL21/WASF3/ADD3	7	2.1293	3.08835
												GO:0070372	regulation of ERK1 and ERK2 cascade	5/93	105/7960	0.00753539	0.134518	0.114346	LOC480601/BMP4/ALOX15/CD36/CCL21	5	2.12289	4.07578
												GO:0055007	cardiac muscle cell differentiation	3/93	35/7960	0.00771155	0.136313	0.115872	BMP4/PROX1/TCAP	3	2.11286	7.33641
												GO:0001958	endochondral ossification	2/93	12/7960	0.00825922	0.140573	0.119493	BMP4/CSGALNACT1	2	2.08306	14.2652
												GO:0036075	replacement ossification	2/93	12/7960	0.00825922	0.140573	0.119493	BMP4/CSGALNACT1	2	2.08306	14.2652
												GO:0097237	cellular response to toxic substance	2/93	12/7960	0.00825922	0.140573	0.119493	LOC100855540/CD36	2	2.08306	14.2652
												GO:0022407	regulation of cell-cell adhesion	6/93	151/7960	0.0083016	0.140573	0.119493	BMP4/CLEC4G/PCK1/CCL21/ZBTB16/FGL2	6	2.08084	3.40098
												GO:0030216	keratinocyte differentiation	3/93	36/7960	0.00834235	0.140573	0.119493	TRIM16/UGCG/CYP26B1	3	2.07871	7.13262
												GO:0007596	blood coagulation	4/93	69/7960	0.00846458	0.141311	0.120121	HABP2/CD34/CD36/VWF	4	2.07239	4.96182
												GO:0044255	cellular lipid metabolic process	11/93	415/7960	0.00872304	0.143247	0.121766	PDK4/UCP3/ALOXE3/SDR16C5/ALOX15/TNXB/ABCB11/PCK1/UGCG/CYP26B1/IP6K3	11	2.05933	2.26869
												GO:0007599	hemostasis	4/93	70/7960	0.00889881	0.143247	0.121766	HABP2/CD34/CD36/VWF	4	2.05067	4.89094
												GO:0070371	ERK1 and ERK2 cascade	5/93	110/7960	0.00912729	0.143247	0.121766	LOC480601/BMP4/ALOX15/CD36/CCL21	5	2.03966	3.89052
												GO:1901700	response to oxygen-containing compound	12/93	478/7960	0.00938297	0.143247	0.121766	PDK4/UCP3/LY6G6D/GPD1/FOS/TRARG1/CD36/PCK1/TRIM16/SASH1/CYP26B1/CCL21	12	2.02766	2.14874
												GO:0030036	actin cytoskeleton organization	9/93	308/7960	0.00960715	0.143247	0.121766	ACTA1/KLHL41/TNNT3/PROX1/ALOX15/TCAP/CCL21/WASF3/ADD3	9	2.01741	2.50105
												GO:0009611	response to wounding	6/93	156/7960	0.009669	0.143247	0.121766	HABP2/NRGN/ALOX15/CD34/CD36/VWF	6	2.01462	3.29198
												GO:0010884	positive regulation of lipid storage	2/93	13/7960	0.00968714	0.143247	0.121766	CIDEA/CD36	2	2.0138	13.1679
												GO:0035116	embryonic hindlimb morphogenesis	2/93	13/7960	0.00968714	0.143247	0.121766	BMP4/ZBTB16	2	2.0138	13.1679
												GO:0046320	regulation of fatty acid oxidation	2/93	13/7960	0.00968714	0.143247	0.121766	PDK4/ABCB11	2	2.0138	13.1679
												GO:0050892	intestinal absorption	2/93	13/7960	0.00968714	0.143247	0.121766	CD36/UGCG	2	2.0138	13.1679
												GO:0061436	establishment of skin barrier	2/93	13/7960	0.00968714	0.143247	0.121766	UGCG/CYP26B1	2	2.0138	13.1679
												GO:1903115	regulation of actin filament-based movement	2/93	13/7960	0.00968714	0.143247	0.121766	MYLK2/TNNC1	2	2.0138	13.1679
												GO:0006029	proteoglycan metabolic process	3/93	38/7960	0.00969281	0.143247	0.121766	CHST7/DCN/CSGALNACT1	3	2.01355	6.75722
												GO:0030048	actin filament-based movement	3/93	38/7960	0.00969281	0.143247	0.121766	MYH7/MYLK2/TNNC1	3	2.01355	6.75722
												GO:0043410	positive regulation of MAPK cascade	6/93	158/7960	0.0102586	0.149594	0.127161	LOC480601/BMP4/ALOX15/CD36/SASH1/CCL21	6	1.98891	3.25031
												GO:0050817	coagulation	4/93	73/7960	0.0102882	0.149594	0.127161	HABP2/CD34/CD36/VWF	4	1.98766	4.68994
												GO:0071396	cellular response to lipid	6/93	159/7960	0.0105629	0.151825	0.129058	PDK4/BMP4/CD36/PCK1/SASH1/CYP26B1	6	1.97622	3.22986
												GO:0035239	tube morphogenesis	9/93	313/7960	0.0106101	0.151825	0.129058	BMP4/PROX1/ANGPTL1/PLXDC1/CD34/EMX2/DCN/TCAP/SASH1	9	1.97428	2.46109
												GO:0045446	endothelial cell differentiation	3/93	40/7960	0.0111635	0.153562	0.130534	HOXB5/BMP4/PROX1	3	1.9522	6.41935
												GO:0003254	regulation of membrane depolarization	2/93	14/7960	0.0112163	0.153562	0.130534	FHL1/DCN	2	1.95015	12.2273
												GO:0045606	positive regulation of epidermal cell differentiation	2/93	14/7960	0.0112163	0.153562	0.130534	BMP4/TRIM16	2	1.95015	12.2273
												GO:0060412	ventricular septum morphogenesis	2/93	14/7960	0.0112163	0.153562	0.130534	BMP4/PROX1	2	1.95015	12.2273
												GO:0110110	positive regulation of animal organ morphogenesis	2/93	14/7960	0.0112163	0.153562	0.130534	BMP4/CD34	2	1.95015	12.2273
												GO:0072330	monocarboxylic acid biosynthetic process	4/93	75/7960	0.0112884	0.153562	0.130534	PDK4/ALOXE3/PROX1/ALOX15	4	1.94737	4.56487
												GO:0030217	T cell differentiation	5/93	116/7960	0.0113276	0.153562	0.130534	BMP4/PCK1/CYP26B1/ZBTB16/FGL2	5	1.94586	3.68928
												GO:0009719	response to endogenous stimulus	12/93	493/7960	0.0118217	0.158186	0.134466	PDK4/WNT10A/GPD1/BMP4/FOS/CIDEA/TRARG1/CD36/PCK1/TRIM16/UGCG/CCL21	12	1.92732	2.08336
												GO:0003013	circulatory system process	6/93	163/7960	0.0118442	0.158186	0.134466	SGCG/MYH7/CD34/CD36/TCAP/TNNC1	6	1.92649	3.1506
												GO:0051249	regulation of lymphocyte activation	6/93	164/7960	0.012181	0.158432	0.134675	BMP4/CLEC4G/PCK1/CYP26B1/ZBTB16/FGL2	6	1.91432	3.13139
												GO:0007160	cell-matrix adhesion	4/93	77/7960	0.0123494	0.158432	0.134675	TNXB/CD34/CD36/CCL21	4	1.90835	4.44631
												GO:0051270	regulation of cellular component movement	10/93	379/7960	0.0126629	0.158432	0.134675	HABP2/BMP4/PROX1/IGSF10/DCN/MYLK2/TNNC1/SASH1/CCL21/PLXNA4	10	1.89747	2.25835
												GO:0042476	odontogenesis	3/93	42/7960	0.0127563	0.158432	0.134675	WNT10A/BMP4/CD34	3	1.89428	6.11367
												GO:0008206	bile acid metabolic process	2/93	15/7960	0.0128443	0.158432	0.134675	PROX1/ABCB11	2	1.89129	11.4122
												GO:0060047	heart contraction	4/93	78/7960	0.012903	0.158432	0.134675	SGCG/MYH7/TCAP/TNNC1	4	1.88931	4.3893
												GO:0033993	response to lipid	7/93	216/7960	0.0129628	0.158432	0.134675	PDK4/BMP4/CD36/PCK1/TRIM16/SASH1/CYP26B1	7	1.8873	2.7738
												GO:1902533	positive regulation of intracellular signal transduction	9/93	324/7960	0.0130934	0.158432	0.134675	LOC480601/BMP4/PROX1/ALOX15/DCN/CD36/AKAP12/SASH1/CCL21	9	1.88295	2.37754
												GO:0051216	cartilage development	4/93	79/7960	0.0134723	0.158432	0.134675	LOC607080/BMP4/CSGALNACT1/ZBTB16	4	1.87056	4.33374
												GO:0044283	small molecule biosynthetic process	7/93	218/7960	0.0135829	0.158432	0.134675	PDK4/ALOXE3/GPD1/PROX1/ALOX15/PCK1/IP6K3	7	1.86701	2.74835
												GO:0030326	embryonic limb morphogenesis	3/93	43/7960	0.0135989	0.158432	0.134675	BMP4/CYP26B1/ZBTB16	3	1.8665	5.97149
												GO:0035051	cardiocyte differentiation	3/93	43/7960	0.0135989	0.158432	0.134675	BMP4/PROX1/TCAP	3	1.8665	5.97149
												GO:0035113	embryonic appendage morphogenesis	3/93	43/7960	0.0135989	0.158432	0.134675	BMP4/CYP26B1/ZBTB16	3	1.8665	5.97149
												GO:0060349	bone morphogenesis	3/93	43/7960	0.0135989	0.158432	0.134675	BMP4/CSGALNACT1/CYP26B1	3	1.8665	5.97149
												GO:0007389	pattern specification process	6/93	169/7960	0.0139671	0.158432	0.134675	HOXB5/BMP4/EMX2/TCAP/CYP26B1/ZBTB16	6	1.8549	3.03875
												GO:0030833	regulation of actin filament polymerization	4/93	80/7960	0.0140574	0.158432	0.134675	ALOX15/CCL21/WASF3/ADD3	4	1.8521	4.27957
												GO:0048514	blood vessel morphogenesis	7/93	220/7960	0.0142241	0.158432	0.134675	BMP4/PROX1/ANGPTL1/PLXDC1/CD34/DCN/SASH1	7	1.84698	2.72336
												GO:0030838	positive regulation of actin filament polymerization	3/93	44/7960	0.0144726	0.158432	0.134675	ALOX15/CCL21/WASF3	3	1.83945	5.83578
												GO:0050868	negative regulation of T cell activation	3/93	44/7960	0.0144726	0.158432	0.134675	BMP4/CLEC4G/FGL2	3	1.83945	5.83578
												GO:0060048	cardiac muscle contraction	3/93	44/7960	0.0144726	0.158432	0.134675	MYH7/TCAP/TNNC1	3	1.83945	5.83578
												GO:2000027	regulation of animal organ morphogenesis	3/93	44/7960	0.0144726	0.158432	0.134675	WNT10A/BMP4/CD34	3	1.83945	5.83578
												GO:0006040	amino sugar metabolic process	2/93	16/7960	0.0145686	0.158432	0.134675	CHST7/CSGALNACT1	2	1.83658	10.6989
												GO:0009409	response to cold	2/93	16/7960	0.0145686	0.158432	0.134675	UCP3/CIDEA	2	1.83658	10.6989
												GO:0033561	regulation of water loss via skin	2/93	16/7960	0.0145686	0.158432	0.134675	UGCG/CYP26B1	2	1.83658	10.6989
												GO:0045428	regulation of nitric oxide biosynthetic process	2/93	16/7960	0.0145686	0.158432	0.134675	CD34/CD36	2	1.83658	10.6989
												GO:0045684	positive regulation of epidermis development	2/93	16/7960	0.0145686	0.158432	0.134675	BMP4/TRIM16	2	1.83658	10.6989
												GO:0048384	retinoic acid receptor signaling pathway	2/93	16/7960	0.0145686	0.158432	0.134675	TRIM16/CYP26B1	2	1.83658	10.6989
												GO:0050650	chondroitin sulfate proteoglycan biosynthetic process	2/93	16/7960	0.0145686	0.158432	0.134675	CHST7/CSGALNACT1	2	1.83658	10.6989
												GO:0030198	extracellular matrix organization	5/93	124/7960	0.0147906	0.158432	0.134675	COL28A1/TNXB/MMP27/ADAMTSL1/CSGALNACT1	5	1.83002	3.45127
												GO:0043062	extracellular structure organization	5/93	124/7960	0.0147906	0.158432	0.134675	COL28A1/TNXB/MMP27/ADAMTSL1/CSGALNACT1	5	1.83002	3.45127
												GO:0045229	external encapsulating structure organization	5/93	124/7960	0.0147906	0.158432	0.134675	COL28A1/TNXB/MMP27/ADAMTSL1/CSGALNACT1	5	1.83002	3.45127
												GO:0048729	tissue morphogenesis	7/93	223/7960	0.0152263	0.158432	0.134675	WNT10A/BMP4/PROX1/MYH7/TCAP/MYLK2/TNNC1	7	1.81741	2.68673
												GO:1901652	response to peptide	5/93	125/7960	0.0152682	0.158432	0.134675	PDK4/TRARG1/CD36/PCK1/TRIM16	5	1.81621	3.42366
												GO:0003015	heart process	4/93	82/7960	0.0152755	0.158432	0.134675	SGCG/MYH7/TCAP/TNNC1	4	1.81601	4.17519
												GO:0002062	chondrocyte differentiation	3/93	45/7960	0.0153775	0.158432	0.134675	LOC607080/BMP4/ZBTB16	3	1.81311	5.70609
												GO:0003158	endothelium development	3/93	45/7960	0.0153775	0.158432	0.134675	HOXB5/BMP4/PROX1	3	1.81311	5.70609
												GO:0006090	pyruvate metabolic process	3/93	45/7960	0.0153775	0.158432	0.134675	PDK4/GPD1/PCK1	3	1.81311	5.70609
												GO:0044272	sulfur compound biosynthetic process	3/93	45/7960	0.0153775	0.158432	0.134675	PDK4/CHST7/CSGALNACT1	3	1.81311	5.70609
												GO:0051147	regulation of muscle cell differentiation	3/93	45/7960	0.0153775	0.158432	0.134675	BMP4/PROX1/CYP26B1	3	1.81311	5.70609
												GO:0060395	SMAD protein signal transduction	3/93	45/7960	0.0153775	0.158432	0.134675	BMP4/FOS/GDF10	3	1.81311	5.70609
												GO:0001525	angiogenesis	6/93	174/7960	0.0159291	0.163183	0.138713	BMP4/ANGPTL1/PLXDC1/CD34/DCN/SASH1	6	1.79781	2.95143
												GO:0010595	positive regulation of endothelial cell migration	3/93	46/7960	0.0163137	0.163234	0.138756	BMP4/PROX1/SASH1	3	1.78745	5.58205
												GO:0120254	olefinic compound metabolic process	3/93	46/7960	0.0163137	0.163234	0.138756	ALOXE3/SDR16C5/ALOX15	3	1.78745	5.58205
												GO:0032330	regulation of chondrocyte differentiation	2/93	17/7960	0.0163867	0.163234	0.138756	BMP4/ZBTB16	2	1.78551	10.0696
												GO:0035137	hindlimb morphogenesis	2/93	17/7960	0.0163867	0.163234	0.138756	BMP4/ZBTB16	2	1.78551	10.0696
												GO:0080164	regulation of nitric oxide metabolic process	2/93	17/7960	0.0163867	0.163234	0.138756	CD34/CD36	2	1.78551	10.0696
												GO:0014902	myotube differentiation	3/93	47/7960	0.0172814	0.168578	0.143299	ACTA1/KLHL41/CYP26B1	3	1.76242	5.46328
												GO:0009725	response to hormone	7/93	229/7960	0.0173807	0.168578	0.143299	PDK4/BMP4/TRARG1/PCK1/TRIM16/UGCG/CCL21	7	1.75993	2.61633
												GO:0042060	wound healing	5/93	130/7960	0.0178116	0.168578	0.143299	HABP2/ALOX15/CD34/CD36/VWF	5	1.7493	3.29198
												GO:0051258	protein polymerization	5/93	130/7960	0.0178116	0.168578	0.143299	TPPP3/ALOX15/CCL21/WASF3/ADD3	5	1.7493	3.29198
												GO:0043542	endothelial cell migration	4/93	86/7960	0.017907	0.168578	0.143299	BMP4/PROX1/DCN/SASH1	4	1.74698	3.981
												GO:0043254	regulation of protein-containing complex assembly	6/93	179/7960	0.018075	0.168578	0.143299	TPPP3/ALOX15/CD36/CCL21/WASF3/ADD3	6	1.74292	2.86899
												GO:0044057	regulation of system process	6/93	179/7960	0.018075	0.168578	0.143299	TNNT3/MYH7/TNNC2/MYLK2/TNNC1/WASF3	6	1.74292	2.86899
												GO:0030855	epithelial cell differentiation	7/93	231/7960	0.0181446	0.168578	0.143299	HOXB5/BMP4/PROX1/PCK1/TRIM16/UGCG/CYP26B1	7	1.74125	2.59368
												GO:0002067	glandular epithelial cell differentiation	2/93	18/7960	0.0182964	0.168578	0.143299	BMP4/PROX1	2	1.73763	9.51016
												GO:0014904	myotube cell development	2/93	18/7960	0.0182964	0.168578	0.143299	ACTA1/KLHL41	2	1.73763	9.51016
												GO:0019369	arachidonic acid metabolic process	2/93	18/7960	0.0182964	0.168578	0.143299	ALOXE3/ALOX15	2	1.73763	9.51016
												GO:0043277	apoptotic cell clearance	2/93	18/7960	0.0182964	0.168578	0.143299	ALOX15/CD36	2	1.73763	9.51016
												GO:0045581	negative regulation of T cell differentiation	2/93	18/7960	0.0182964	0.168578	0.143299	BMP4/FGL2	2	1.73763	9.51016
												GO:0048741	skeletal muscle fiber development	2/93	18/7960	0.0182964	0.168578	0.143299	ACTA1/KLHL41	2	1.73763	9.51016
												GO:0006790	sulfur compound metabolic process	5/93	131/7960	0.0183519	0.168578	0.143299	PDK4/CHST7/DCN/CLIC5/CSGALNACT1	5	1.73632	3.26685
												GO:0048871	multicellular organismal homeostasis	6/93	180/7960	0.0185269	0.168578	0.143299	PDK4/CIDEA/CD34/CD36/UGCG/CYP26B1	6	1.7322	2.85305
												GO:0010632	regulation of epithelial cell migration	4/93	87/7960	0.0186063	0.168578	0.143299	BMP4/PROX1/DCN/SASH1	4	1.73034	3.93524
												GO:0030041	actin filament polymerization	4/93	87/7960	0.0186063	0.168578	0.143299	ALOX15/CCL21/WASF3/ADD3	4	1.73034	3.93524
												GO:0010811	positive regulation of cell-substrate adhesion	3/93	49/7960	0.0193113	0.170775	0.145167	ALOX15/CD36/CCL21	3	1.71419	5.24029
												GO:0008064	regulation of actin polymerization or depolymerization	4/93	88/7960	0.0193223	0.170775	0.145167	ALOX15/CCL21/WASF3/ADD3	4	1.71394	3.89052
												GO:0030832	regulation of actin filament length	4/93	88/7960	0.0193223	0.170775	0.145167	ALOX15/CCL21/WASF3/ADD3	4	1.71394	3.89052
												GO:0042180	cellular ketone metabolic process	4/93	88/7960	0.0193223	0.170775	0.145167	PDK4/GPD1/PROX1/ABCB11	4	1.71394	3.89052
												GO:1902905	positive regulation of supramolecular fiber organization	4/93	88/7960	0.0193223	0.170775	0.145167	PROX1/ALOX15/CCL21/WASF3	4	1.71394	3.89052
												GO:2000107	negative regulation of leukocyte apoptotic process	2/93	19/7960	0.0202952	0.178499	0.151732	BMP4/CCL21	2	1.69261	9.00962
												GO:0001501	skeletal system development	6/93	184/7960	0.0204123	0.178657	0.151867	LOC607080/HOXB5/BMP4/CSGALNACT1/CYP26B1/ZBTB16	6	1.69011	2.79102
												GO:0072329	monocarboxylic acid catabolic process	3/93	51/7960	0.0214677	0.186987	0.158947	ABCB11/PCK1/CYP26B1	3	1.66821	5.03479
												GO:0002694	regulation of leukocyte activation	6/93	187/7960	0.0219095	0.188564	0.160288	BMP4/CLEC4G/PCK1/CYP26B1/ZBTB16/FGL2	6	1.65937	2.74625
												GO:0043588	skin development	4/93	92/7960	0.0223565	0.188564	0.160288	WNT10A/TRIM16/UGCG/CYP26B1	4	1.6506	3.72137
												GO:0090596	sensory organ morphogenesis	4/93	92/7960	0.0223565	0.188564	0.160288	BMP4/PROX1/TCAP/CYP26B1	4	1.6506	3.72137
												GO:0034605	cellular response to heat	2/93	20/7960	0.0223809	0.188564	0.160288	CD34/SCARA5	2	1.65012	8.55914
												GO:0042130	negative regulation of T cell proliferation	2/93	20/7960	0.0223809	0.188564	0.160288	BMP4/CLEC4G	2	1.65012	8.55914
												GO:0045620	negative regulation of lymphocyte differentiation	2/93	20/7960	0.0223809	0.188564	0.160288	BMP4/FGL2	2	1.65012	8.55914
												GO:0098754	detoxification	2/93	20/7960	0.0223809	0.188564	0.160288	LOC100855540/CD36	2	1.65012	8.55914
												GO:0009628	response to abiotic stimulus	9/93	357/7960	0.0231579	0.192414	0.163561	UCP3/FOS/CIDEA/CD34/CRIP1/SCARA5/TCAP/CKM/PCK1	9	1.6353	2.15777
												GO:0051495	positive regulation of cytoskeleton organization	4/93	93/7960	0.023158	0.192414	0.163561	PROX1/ALOX15/CCL21/WASF3	4	1.6353	3.68135
												GO:1901617	organic hydroxy compound biosynthetic process	4/93	93/7960	0.023158	0.192414	0.163561	PROX1/ALOX15/PCK1/IP6K3	4	1.6353	3.68135
												GO:0010035	response to inorganic substance	5/93	140/7960	0.0237083	0.194649	0.165461	UCP3/FOS/ALOX15/CRIP1/CD36	5	1.6251	3.05684
												GO:0035107	appendage morphogenesis	3/93	53/7960	0.0237509	0.194649	0.165461	BMP4/CYP26B1/ZBTB16	3	1.62432	4.8448
												GO:0035108	limb morphogenesis	3/93	53/7960	0.0237509	0.194649	0.165461	BMP4/CYP26B1/ZBTB16	3	1.62432	4.8448
												GO:0001523	retinoid metabolic process	2/93	21/7960	0.0245512	0.195867	0.166495	SDR16C5/CYP26B1	2	1.60993	8.15156
												GO:0003300	cardiac muscle hypertrophy	2/93	21/7960	0.0245512	0.195867	0.166495	MYH7/TCAP	2	1.60993	8.15156
												GO:0006809	nitric oxide biosynthetic process	2/93	21/7960	0.0245512	0.195867	0.166495	CD34/CD36	2	1.60993	8.15156
												GO:0010883	regulation of lipid storage	2/93	21/7960	0.0245512	0.195867	0.166495	CIDEA/CD36	2	1.60993	8.15156
												GO:0032720	negative regulation of tumor necrosis factor production	2/93	21/7960	0.0245512	0.195867	0.166495	CIDEA/CD34	2	1.60993	8.15156
												GO:0043506	regulation of JUN kinase activity	2/93	21/7960	0.0245512	0.195867	0.166495	TNXB/SASH1	2	1.60993	8.15156
												GO:0001503	ossification	5/93	142/7960	0.0250224	0.198746	0.168943	BMP4/ALOX15/GDF10/CSGALNACT1/ZBTB16	5	1.60167	3.01378
												GO:0061448	connective tissue development	4/93	96/7960	0.0256668	0.20297	0.172534	LOC607080/BMP4/CSGALNACT1/ZBTB16	4	1.59063	3.56631
												GO:1990845	adaptive thermogenesis	3/93	55/7960	0.0261608	0.203056	0.172607	UCP3/CIDEA/CD36	3	1.58235	4.66862
												GO:0002820	negative regulation of adaptive immune response	2/93	22/7960	0.0268039	0.203056	0.172607	ALOX15/CLEC4G	2	1.5718	7.78104
												GO:0006911	phagocytosis, engulfment	2/93	22/7960	0.0268039	0.203056	0.172607	ALOX15/CD36	2	1.5718	7.78104
												GO:0016101	diterpenoid metabolic process	2/93	22/7960	0.0268039	0.203056	0.172607	SDR16C5/CYP26B1	2	1.5718	7.78104
												GO:0021766	hippocampus development	2/93	22/7960	0.0268039	0.203056	0.172607	PROX1/EMX2	2	1.5718	7.78104
												GO:0032731	positive regulation of interleukin-1 beta production	2/93	22/7960	0.0268039	0.203056	0.172607	CD36/TRIM16	2	1.5718	7.78104
												GO:0046209	nitric oxide metabolic process	2/93	22/7960	0.0268039	0.203056	0.172607	CD34/CD36	2	1.5718	7.78104
												GO:0051899	membrane depolarization	2/93	22/7960	0.0268039	0.203056	0.172607	FHL1/DCN	2	1.5718	7.78104
												GO:1903556	negative regulation of tumor necrosis factor superfamily cytokine production	2/93	22/7960	0.0268039	0.203056	0.172607	CIDEA/CD34	2	1.5718	7.78104
												GO:2001057	reactive nitrogen species metabolic process	2/93	22/7960	0.0268039	0.203056	0.172607	CD34/CD36	2	1.5718	7.78104
												GO:0048732	gland development	5/93	145/7960	0.0270801	0.2034	0.172899	WNT10A/CSN3/BMP4/PROX1/PCK1	5	1.56735	2.95143
												GO:0001568	blood vessel development	7/93	251/7960	0.027129	0.2034	0.172899	BMP4/PROX1/ANGPTL1/PLXDC1/CD34/DCN/SASH1	7	1.56657	2.38701
												GO:0032640	tumor necrosis factor production	3/93	56/7960	0.0274133	0.2034	0.172899	CIDEA/CD34/CD36	3	1.56204	4.58525
												GO:0032680	regulation of tumor necrosis factor production	3/93	56/7960	0.0274133	0.2034	0.172899	CIDEA/CD34/CD36	3	1.56204	4.58525
												GO:0051250	negative regulation of lymphocyte activation	3/93	56/7960	0.0274133	0.2034	0.172899	BMP4/CLEC4G/FGL2	3	1.56204	4.58525
												GO:0016042	lipid catabolic process	5/93	147/7960	0.0285103	0.210672	0.179081	CIDEA/PLIN1/ABCB11/PCK1/CYP26B1	5	1.545	2.91127
												GO:0043502	regulation of muscle adaptation	2/93	23/7960	0.0291368	0.211748	0.179996	MYH7/TNNC1	2	1.53556	7.44273
												GO:0045666	positive regulation of neuron differentiation	2/93	23/7960	0.0291368	0.211748	0.179996	BMP4/PROX1	2	1.53556	7.44273
												GO:0045778	positive regulation of ossification	2/93	23/7960	0.0291368	0.211748	0.179996	BMP4/ZBTB16	2	1.53556	7.44273
												GO:0099024	plasma membrane invagination	2/93	23/7960	0.0291368	0.211748	0.179996	ALOX15/CD36	2	1.53556	7.44273
												GO:0032956	regulation of actin cytoskeleton organization	5/93	148/7960	0.0292431	0.211748	0.179996	PROX1/ALOX15/CCL21/WASF3/ADD3	5	1.53398	2.8916
												GO:1901701	cellular response to oxygen-containing compound	9/93	373/7960	0.0296588	0.2127	0.180804	PDK4/LY6G6D/GPD1/FOS/TRARG1/CD36/PCK1/SASH1/CYP26B1	9	1.52785	2.06521
												GO:0007423	sensory organ development	6/93	201/7960	0.0298819	0.2127	0.180804	MAB21L1/WNT10A/BMP4/PROX1/TCAP/CYP26B1	6	1.52459	2.55497
												GO:0043405	regulation of MAP kinase activity	3/93	58/7960	0.030013	0.2127	0.180804	BMP4/TNXB/SASH1	3	1.52269	4.42714
												GO:0071706	tumor necrosis factor superfamily cytokine production	3/93	58/7960	0.030013	0.2127	0.180804	CIDEA/CD34/CD36	3	1.52269	4.42714
												GO:1903555	regulation of tumor necrosis factor superfamily cytokine production	3/93	58/7960	0.030013	0.2127	0.180804	CIDEA/CD34/CD36	3	1.52269	4.42714
												GO:0051130	positive regulation of cellular component organization	9/93	374/7960	0.0301038	0.2127	0.180804	TPPP3/PROX1/ALOX15/DCN/CD36/PPP1R15A/CCL21/PLXNA4/WASF3	9	1.52138	2.05969
												GO:0008154	actin polymerization or depolymerization	4/93	101/7960	0.0302003	0.2127	0.180804	ALOX15/CCL21/WASF3/ADD3	4	1.51999	3.38976
												GO:0002683	negative regulation of immune system process	5/93	150/7960	0.0307444	0.213036	0.181091	BMP4/ALOX15/CLEC4G/CCL21/FGL2	5	1.51223	2.85305
												GO:0008610	lipid biosynthetic process	7/93	258/7960	0.0308874	0.213036	0.181091	PDK4/ALOXE3/PROX1/ALOX15/PCK1/UGCG/IP6K3	7	1.51022	2.32225
												GO:0045165	cell fate commitment	4/93	102/7960	0.0311603	0.213036	0.181091	WNT10A/BMP4/PROX1/CYP26B1	4	1.5064	3.35653
												GO:0032989	cellular component morphogenesis	7/93	259/7960	0.0314516	0.213036	0.181091	ACTA1/KLHL41/TNNT3/NRGN/PROX1/TCAP/PLXNA4	7	1.50236	2.31328
												GO:0001954	positive regulation of cell-matrix adhesion	2/93	24/7960	0.0315478	0.213036	0.181091	CD36/CCL21	2	1.50103	7.13262
												GO:0010324	membrane invagination	2/93	24/7960	0.0315478	0.213036	0.181091	ALOX15/CD36	2	1.50103	7.13262
												GO:0014896	muscle hypertrophy	2/93	24/7960	0.0315478	0.213036	0.181091	MYH7/TCAP	2	1.50103	7.13262
												GO:0014897	striated muscle hypertrophy	2/93	24/7960	0.0315478	0.213036	0.181091	MYH7/TCAP	2	1.50103	7.13262
												GO:0032732	positive regulation of interleukin-1 production	2/93	24/7960	0.0315478	0.213036	0.181091	CD36/TRIM16	2	1.50103	7.13262
												GO:0045604	regulation of epidermal cell differentiation	2/93	24/7960	0.0315478	0.213036	0.181091	BMP4/TRIM16	2	1.50103	7.13262
												GO:0060350	endochondral bone morphogenesis	2/93	24/7960	0.0315478	0.213036	0.181091	BMP4/CSGALNACT1	2	1.50103	7.13262
												GO:0050865	regulation of cell activation	6/93	204/7960	0.0318094	0.214002	0.181911	BMP4/CLEC4G/PCK1/CYP26B1/ZBTB16/FGL2	6	1.49744	2.51739
												GO:0043434	response to peptide hormone	4/93	103/7960	0.0321382	0.214612	0.18243	PDK4/TRARG1/PCK1/TRIM16	4	1.49298	3.32394
												GO:0048705	skeletal system morphogenesis	4/93	103/7960	0.0321382	0.214612	0.18243	HOXB5/BMP4/CSGALNACT1/CYP26B1	4	1.49298	3.32394
												GO:0000302	response to reactive oxygen species	3/93	60/7960	0.0327385	0.216218	0.183795	UCP3/FOS/CD36	3	1.48494	4.27957
												GO:0006633	fatty acid biosynthetic process	3/93	60/7960	0.0327385	0.216218	0.183795	PDK4/ALOXE3/ALOX15	3	1.48494	4.27957
												GO:0010634	positive regulation of epithelial cell migration	3/93	60/7960	0.0327385	0.216218	0.183795	BMP4/PROX1/SASH1	3	1.48494	4.27957
												GO:0035295	tube development	9/93	380/7960	0.0328731	0.216315	0.183877	BMP4/PROX1/ANGPTL1/PLXDC1/CD34/EMX2/DCN/TCAP/SASH1	9	1.48316	2.02716
												GO:1901653	cellular response to peptide	4/93	104/7960	0.0331341	0.216792	0.184283	PDK4/TRARG1/CD36/PCK1	4	1.47973	3.29198
												GO:0001944	vasculature development	7/93	262/7960	0.0331861	0.216792	0.184283	BMP4/PROX1/ANGPTL1/PLXDC1/CD34/DCN/SASH1	7	1.47904	2.28679
												GO:0010562	positive regulation of phosphorus metabolic process	8/93	321/7960	0.0335396	0.216793	0.184284	GPD1/BMP4/PROX1/GDF10/CD36/PPP1R15A/SASH1/CCL21	8	1.47444	2.13312
												GO:0045937	positive regulation of phosphate metabolic process	8/93	321/7960	0.0335396	0.216793	0.184284	GPD1/BMP4/PROX1/GDF10/CD36/PPP1R15A/SASH1/CCL21	8	1.47444	2.13312
												GO:0008015	blood circulation	5/93	154/7960	0.0338911	0.216793	0.184284	SGCG/MYH7/CD34/TCAP/TNNC1	5	1.46991	2.77894
												GO:0006024	glycosaminoglycan biosynthetic process	2/93	25/7960	0.0340348	0.216793	0.184284	CHST7/CSGALNACT1	2	1.46808	6.84731
												GO:0042246	tissue regeneration	2/93	25/7960	0.0340348	0.216793	0.184284	LOC607080/NRGN	2	1.46808	6.84731
												GO:0048844	artery morphogenesis	2/93	25/7960	0.0340348	0.216793	0.184284	BMP4/PROX1	2	1.46808	6.84731
												GO:0060411	cardiac septum morphogenesis	2/93	25/7960	0.0340348	0.216793	0.184284	BMP4/PROX1	2	1.46808	6.84731
												GO:0010565	regulation of cellular ketone metabolic process	3/93	61/7960	0.0341483	0.216793	0.184284	PDK4/PROX1/ABCB11	3	1.46663	4.20941
												GO:0002695	negative regulation of leukocyte activation	3/93	62/7960	0.0355892	0.219807	0.186846	BMP4/CLEC4G/FGL2	3	1.44868	4.14152
												GO:0046649	lymphocyte activation	7/93	267/7960	0.0362177	0.219807	0.186846	BMP4/CLEC4G/PCK1/CYP26B1/CCL21/ZBTB16/FGL2	7	1.44108	2.24397
												GO:1902903	regulation of supramolecular fiber organization	5/93	157/7960	0.0363784	0.219807	0.186846	PROX1/ALOX15/CCL21/WASF3/ADD3	5	1.43916	2.72584
												GO:0006094	gluconeogenesis	2/93	26/7960	0.0365957	0.219807	0.186846	GPD1/PCK1	2	1.43657	6.58395
												GO:0006721	terpenoid metabolic process	2/93	26/7960	0.0365957	0.219807	0.186846	SDR16C5/CYP26B1	2	1.43657	6.58395
												GO:0010862	positive regulation of pathway-restricted SMAD protein phosphorylation	2/93	26/7960	0.0365957	0.219807	0.186846	BMP4/GDF10	2	1.43657	6.58395
												GO:0030858	positive regulation of epithelial cell differentiation	2/93	26/7960	0.0365957	0.219807	0.186846	BMP4/TRIM16	2	1.43657	6.58395
												GO:0031016	pancreas development	2/93	26/7960	0.0365957	0.219807	0.186846	BMP4/PROX1	2	1.43657	6.58395
												GO:0032526	response to retinoic acid	2/93	26/7960	0.0365957	0.219807	0.186846	TRIM16/CYP26B1	2	1.43657	6.58395
												GO:0032945	negative regulation of mononuclear cell proliferation	2/93	26/7960	0.0365957	0.219807	0.186846	BMP4/CLEC4G	2	1.43657	6.58395
												GO:0034308	primary alcohol metabolic process	2/93	26/7960	0.0365957	0.219807	0.186846	SDR16C5/GPD1	2	1.43657	6.58395
												GO:0045682	regulation of epidermis development	2/93	26/7960	0.0365957	0.219807	0.186846	BMP4/TRIM16	2	1.43657	6.58395
												GO:0046173	polyol biosynthetic process	2/93	26/7960	0.0365957	0.219807	0.186846	PCK1/IP6K3	2	1.43657	6.58395
												GO:0050672	negative regulation of lymphocyte proliferation	2/93	26/7960	0.0365957	0.219807	0.186846	BMP4/CLEC4G	2	1.43657	6.58395
												GO:0050994	regulation of lipid catabolic process	2/93	26/7960	0.0365957	0.219807	0.186846	CIDEA/ABCB11	2	1.43657	6.58395
												GO:0070664	negative regulation of leukocyte proliferation	2/93	26/7960	0.0365957	0.219807	0.186846	BMP4/CLEC4G	2	1.43657	6.58395
												GO:0071495	cellular response to endogenous stimulus	10/93	451/7960	0.0370082	0.219807	0.186846	PDK4/WNT10A/GPD1/BMP4/FOS/CIDEA/TRARG1/CD36/PCK1/UGCG	10	1.4317	1.89781
												GO:0048736	appendage development	3/93	63/7960	0.0370612	0.219807	0.186846	BMP4/CYP26B1/ZBTB16	3	1.43108	4.07578
												GO:0050777	negative regulation of immune response	3/93	63/7960	0.0370612	0.219807	0.186846	ALOX15/CLEC4G/FGL2	3	1.43108	4.07578
												GO:0060173	limb development	3/93	63/7960	0.0370612	0.219807	0.186846	BMP4/CYP26B1/ZBTB16	3	1.43108	4.07578
												GO:0032101	regulation of response to external stimulus	8/93	328/7960	0.0373942	0.221055	0.187907	HABP2/ALOX15/CD34/FABP4/CD36/SASH1/CCL21/FGL2	8	1.4272	2.0876
												GO:0030098	lymphocyte differentiation	5/93	159/7960	0.0380979	0.223573	0.190047	BMP4/PCK1/CYP26B1/ZBTB16/FGL2	5	1.4191	2.69155
												GO:0032535	regulation of cellular component size	5/93	159/7960	0.0380979	0.223573	0.190047	ALOX15/PPP1R15A/CCL21/WASF3/ADD3	5	1.4191	2.69155
												GO:0071900	regulation of protein serine/threonine kinase activity	4/93	109/7960	0.0383833	0.223573	0.190047	BMP4/PROX1/TNXB/SASH1	4	1.41586	3.14097
												GO:0072001	renal system development	4/93	109/7960	0.0383833	0.223573	0.190047	BMP4/PROX1/EMX2/ZBTB16	4	1.41586	3.14097
												GO:1902107	positive regulation of leukocyte differentiation	3/93	64/7960	0.0385641	0.223573	0.190047	FOS/PCK1/ZBTB16	3	1.41382	4.0121
												GO:1903708	positive regulation of hemopoiesis	3/93	64/7960	0.0385641	0.223573	0.190047	FOS/PCK1/ZBTB16	3	1.41382	4.0121
												GO:0042306	regulation of protein import into nucleus	2/93	27/7960	0.0392284	0.225971	0.192085	BMP4/CD36	2	1.4064	6.3401
												GO:0061035	regulation of cartilage development	2/93	27/7960	0.0392284	0.225971	0.192085	BMP4/ZBTB16	2	1.4064	6.3401
												GO:0048878	chemical homeostasis	10/93	456/7960	0.0394472	0.226507	0.192541	PDK4/FHL1/DCN/SCARA5/CD36/ABCB11/PCK1/UGCG/CYP26B1/CCL21	10	1.40398	1.877
												GO:0046394	carboxylic acid biosynthetic process	4/93	111/7960	0.0406094	0.23244	0.197585	PDK4/ALOXE3/PROX1/ALOX15	4	1.39137	3.08437
												GO:0140694	non-membrane-bounded organelle assembly	5/93	162/7960	0.0407696	0.232619	0.197737	ACTA1/KLHL41/TNNT3/PROX1/TCAP	5	1.38966	2.64171
												GO:0016053	organic acid biosynthetic process	4/93	112/7960	0.0417495	0.233339	0.198349	PDK4/ALOXE3/PROX1/ALOX15	4	1.37935	3.05684
												GO:0001676	long-chain fatty acid metabolic process	2/93	28/7960	0.0419311	0.233339	0.198349	ALOXE3/ALOX15	2	1.37746	6.11367
												GO:0019319	hexose biosynthetic process	2/93	28/7960	0.0419311	0.233339	0.198349	GPD1/PCK1	2	1.37746	6.11367
												GO:0030193	regulation of blood coagulation	2/93	28/7960	0.0419311	0.233339	0.198349	CD34/CD36	2	1.37746	6.11367
												GO:0042475	odontogenesis of dentin-containing tooth	2/93	28/7960	0.0419311	0.233339	0.198349	WNT10A/BMP4	2	1.37746	6.11367
												GO:0050891	multicellular organismal water homeostasis	2/93	28/7960	0.0419311	0.233339	0.198349	UGCG/CYP26B1	2	1.37746	6.11367
												GO:0070098	chemokine-mediated signaling pathway	2/93	28/7960	0.0419311	0.233339	0.198349	LOC480601/CXCL12	2	1.37746	6.11367
												GO:0071277	cellular response to calcium ion	2/93	28/7960	0.0419311	0.233339	0.198349	FOS/ALOX15	2	1.37746	6.11367
												GO:0030334	regulation of cell migration	8/93	336/7960	0.0421552	0.233864	0.198795	HABP2/BMP4/PROX1/IGSF10/DCN/SASH1/CCL21/PLXNA4	8	1.37515	2.03789
												GO:0048839	inner ear development	3/93	67/7960	0.0432571	0.239241	0.203366	BMP4/PROX1/TCAP	3	1.36394	3.83245
												GO:0045785	positive regulation of cell adhesion	5/93	165/7960	0.043553	0.240141	0.204131	ALOX15/CD36/PCK1/CCL21/ZBTB16	5	1.36098	2.59368
												GO:0010631	epithelial cell migration	4/93	114/7960	0.0440842	0.240589	0.204511	BMP4/PROX1/DCN/SASH1	4	1.35572	3.00321
												GO:0090132	epithelium migration	4/93	114/7960	0.0440842	0.240589	0.204511	BMP4/PROX1/DCN/SASH1	4	1.35572	3.00321
												GO:0001889	liver development	2/93	29/7960	0.0447017	0.240589	0.204511	PROX1/PCK1	2	1.34968	5.90286
												GO:0003281	ventricular septum development	2/93	29/7960	0.0447017	0.240589	0.204511	BMP4/PROX1	2	1.34968	5.90286
												GO:0030104	water homeostasis	2/93	29/7960	0.0447017	0.240589	0.204511	UGCG/CYP26B1	2	1.34968	5.90286
												GO:0030166	proteoglycan biosynthetic process	2/93	29/7960	0.0447017	0.240589	0.204511	CHST7/CSGALNACT1	2	1.34968	5.90286
												GO:1900046	regulation of hemostasis	2/93	29/7960	0.0447017	0.240589	0.204511	CD34/CD36	2	1.34968	5.90286
												GO:1904589	regulation of protein import	2/93	29/7960	0.0447017	0.240589	0.204511	BMP4/CD36	2	1.34968	5.90286
												GO:0046890	regulation of lipid biosynthetic process	3/93	68/7960	0.0448823	0.240842	0.204726	PDK4/PROX1/PCK1	3	1.34793	3.77609
												GO:0032386	regulation of intracellular transport	4/93	116/7960	0.0464912	0.248617	0.211336	BMP4/CD36/MYLK2/TNNC1	4	1.33263	2.95143
												GO:0002521	leukocyte differentiation	6/93	224/7960	0.0467449	0.248617	0.211336	BMP4/FOS/PCK1/CYP26B1/ZBTB16/FGL2	6	1.33027	2.29263
												GO:1901699	cellular response to nitrogen compound	6/93	224/7960	0.0467449	0.248617	0.211336	PDK4/LY6G6D/GPD1/TRARG1/CD36/PCK1	6	1.33027	2.29263
												GO:0001938	positive regulation of endothelial cell proliferation	2/93	30/7960	0.0475384	0.250123	0.212616	BMP4/PROX1	2	1.32296	5.70609
												GO:0046364	monosaccharide biosynthetic process	2/93	30/7960	0.0475384	0.250123	0.212616	GPD1/PCK1	2	1.32296	5.70609
												GO:0061008	hepaticobiliary system development	2/93	30/7960	0.0475384	0.250123	0.212616	PROX1/PCK1	2	1.32296	5.70609
												GO:0090130	tissue migration	4/93	117/7960	0.0477218	0.250123	0.212616	BMP4/PROX1/DCN/SASH1	4	1.32128	2.9262
												GO:0110053	regulation of actin filament organization	4/93	117/7960	0.0477218	0.250123	0.212616	ALOX15/CCL21/WASF3/ADD3	4	1.32128	2.9262
												GO:0050866	negative regulation of cell activation	3/93	70/7960	0.0482229	0.251289	0.213607	BMP4/CLEC4G/FGL2	3	1.31675	3.6682
												GO:0072593	reactive oxygen species metabolic process	3/93	70/7960	0.0482229	0.251289	0.213607	LOC100855540/PDK4/CD36	3	1.31675	3.6682
												GO:0043408	regulation of MAPK cascade	6/93	226/7960	0.0484434	0.25171	0.213965	LOC480601/BMP4/ALOX15/CD36/SASH1/CCL21	6	1.31477	2.27234
