# Supplementary material for: Diagnostic and prognostic values of differentially expressed genes in canine mammary carcinoma: An integrated bioinformatics analysis
Source: PLoS One. 2026 Jul 20;21(7):e0354033. doi: 10.1371/journal.pone.0354033 (PMC13384312; doi:10.1371/journal.pone.0354033)
Supplement: S8 Table — (XLSX) [file pone.0354033.s014.xlsx]

## Sheet: S8 Table-GSEA CPA-UN
GSEA REPORT FOR TUMOR
NAME	SIZE	ES	NES	NOM p-val	FDR q-val	FWER p-val	RANK AT MAX	LEADING EDGE
HALLMARK_INFLAMMATORY_RESPONSE	190	0.5290237	24889832	0.0	0.0	0.0	3603	tags=42%, list=14%, signal=49%
HALLMARK_INTERFERON_ALPHA_RESPONSE	83	0.5868646	24266152	0.0	0.0	0.0	2752	tags=39%, list=11%, signal=43%
HALLMARK_IL6_JAK_STAT3_SIGNALING	77	0.57581425	23761811	0.0	0.0	0.0	5222	tags=52%, list=20%, signal=65%
HALLMARK_INTERFERON_GAMMA_RESPONSE	180	0.5002232	23622692	0.0	0.0	0.0	5147	tags=44%, list=20%, signal=54%
HALLMARK_ALLOGRAFT_REJECTION	178	0.47218934	22434547	0.0	0.0	0.0	4473	tags=38%, list=17%, signal=45%
HALLMARK_COMPLEMENT	179	0.42282498	197706	0.0	0.0	0.0	3888	tags=34%, list=15%, signal=40%
HALLMARK_E2F_TARGETS	198	0.38664296	18616128	0.0	4523.81	2	8647	tags=46%, list=34%, signal=69%
HALLMARK_G2M_CHECKPOINT	194	0.38293752	18244845	0.0	0.0010414376	5	6689	tags=38%, list=26%, signal=50%
HALLMARK_UNFOLDED_PROTEIN_RESPONSE	108	0.4159897	18138242	0.0	0.0011479446	6	4812	tags=31%, list=19%, signal=37%
HALLMARK_TNFA_SIGNALING_VIA_NFKB	192	0.36414078	17075303	0.0	0.0033277771	0.02	4823	tags=31%, list=19%, signal=38%
HALLMARK_TGF_BETA_SIGNALING	53	0.43598297	16564721	0.005263158	0.0052845557	35	3538	tags=30%, list=14%, signal=35%
HALLMARK_MTORC1_SIGNALING	195	0.34045225	16238465	0.0	0.0066306824	49	6168	tags=33%, list=24%, signal=44%
HALLMARK_APOPTOSIS	155	0.3390632	15668722	0.0	0.011007125	87	3787	tags=25%, list=15%, signal=29%
HALLMARK_EPITHELIAL_MESENCHYMAL_TRANSITION	192	0.3250222	15273423	0.0	0.015064679	124	3035	tags=23%, list=12%, signal=26%
HALLMARK_COAGULATION	120	0.31886777	14128098	0.010989011	0.040281437	303	3888	tags=31%, list=15%, signal=36%
HALLMARK_IL2_STAT5_SIGNALING	193	0.2934612	1404824	0.0029411765	0.040783215	325	4767	tags=27%, list=19%, signal=33%
HALLMARK_ANGIOGENESIS	32	0.3933667	13745967	0.07339449	0.048619498	392	2244	tags=25%, list=9%, signal=27%
HALLMARK_PROTEIN_SECRETION	95	0.32922328	13657371	0.036082473	0.049099617	417	9085	tags=51%, list=35%, signal=78%
HALLMARK_KRAS_SIGNALING_UP	189	0.31774718	14945087	0.0	0.01667973	121	2047	tags=30%, list=13%, signal=34%
HALLMARK_GLYCOLYSIS	188	0.2906732	13721484	0.0	0.03865069	316	3899	tags=37%, list=25%, signal=49%
HALLMARK_PI3K_AKT_MTOR_SIGNALING	101	0.32168534	14061713	0.011583012	0.03236973	248	4721	tags=40%, list=30%, signal=56%
HALLMARK_MITOTIC_SPINDLE	196	0.2696544	12580311	0.033994336	0.10392759	754	3647	tags=17%, list=14%, signal=20%
HALLMARK_REACTIVE_OXYGEN_SPECIES_PATHWAY	49	0.29239395	11056	0.28078818	0.29895413	983	3943	tags=22%, list=15%, signal=26%
HALLMARK_APICAL_SURFACE	41	0.2865825	10354675	0.37279597	0.45491076	1.0	4268	tags=27%, list=17%, signal=32%
HALLMARK_HEDGEHOG_SIGNALING	34	0.29585513	1031708	0.40697673	0.44686612	1.0	2762	tags=24%, list=11%, signal=26%
HALLMARK_P53_PATHWAY	195	0.19926198	0.94727504	0.61695904	0.68016666	1.0	4497	tags=22%, list=17%, signal=27%
HALLMARK_UV_RESPONSE_UP	150	0.19878128	0.912002	0.69889504	0.7645933	1.0	3512	tags=17%, list=14%, signal=20%
HALLMARK_NOTCH_SIGNALING	32	0.23134139	0.78163546	0.80516434	0.9996731	1.0	2192	tags=9%, list=9%, signal=10%
HALLMARK_MYC_TARGETS_V1	195	0.15868625	0.7497056	0.994429	0.9907113	1.0	9354	tags=35%, list=36%, signal=54%
HALLMARK_MYC_TARGETS_V2	55	0.1613937	0.6136678	0.981352	0.9958061	1.0	7252	tags=25%, list=28%, signal=35%
