# Supplementary material for: Diagnostic and prognostic values of differentially expressed genes in canine mammary carcinoma: An integrated bioinformatics analysis
Source: PLoS One. 2026 Jul 20;21(7):e0354033. doi: 10.1371/journal.pone.0354033 (PMC13384312; doi:10.1371/journal.pone.0354033)
Supplement: S9 Table — (XLSX) [file pone.0354033.s015.xlsx]

## Sheet: S9 Table-GSEA All Sets
GSEA REPORT FOR TUMOR
NAME	SIZE	ES	NES	NOM p-val	FDR q-val	FWER p-val	RANK AT MAX	LEADING EDGE
HALLMARK_E2F_TARGETS	198	0.5751536	24214008	0.0	0.0	0.0	6661	tags=50%, list=21%, signal=63%
HALLMARK_G2M_CHECKPOINT	195	0.51366764	21539807	0.0	0.0	0.0	5495	tags=39%, list=18%, signal=48%
HALLMARK_MYC_TARGETS_V2	55	0.5578057	19559617	0.0	0.0	0.0	9203	tags=64%, list=30%, signal=90%
HALLMARK_EPITHELIAL_MESENCHYMAL_TRANSITION	193	0.43541077	18217945	0.0	0.0013616937	6	3076	tags=31%, list=10%, signal=34%
HALLMARK_INTERFERON_ALPHA_RESPONSE	83	0.47586405	17984911	0.0	0.0014568716	8	8559	tags=51%, list=28%, signal=70%
HALLMARK_MYC_TARGETS_V1	195	0.42720133	17940747	0.0	0.0012140598	8	9493	tags=45%, list=31%, signal=65%
HALLMARK_ANGIOGENESIS	33	0.5629726	17879703	0.0013947001	0.0011591637	9	4140	tags=39%, list=13%, signal=45%
HALLMARK_UNFOLDED_PROTEIN_RESPONSE	108	0.45617014	17726765	0.0	0.0012437116	11	9433	tags=47%, list=30%, signal=68%
HALLMARK_GLYCOLYSIS	191	0.41933426	17601621	0.0	0.0012040063	12	6871	tags=43%, list=22%, signal=55%
HALLMARK_MTORC1_SIGNALING	195	0.4011072	16791178	0.0	0.00299278	33	9656	tags=50%, list=31%, signal=72%
HALLMARK_NOTCH_SIGNALING	32	0.526923	1651678	0.0055710305	0.004036893	46	5046	tags=44%, list=16%, signal=52%
HALLMARK_INTERFERON_GAMMA_RESPONSE	181	0.3962487	16478823	0.0	0.0039247484	49	6789	tags=38%, list=22%, signal=49%
HALLMARK_MITOTIC_SPINDLE	197	0.3777675	15870074	0.0011074197	0.007857617	107	9900	tags=47%, list=32%, signal=69%
HALLMARK_OXIDATIVE_PHOSPHORYLATION	185	0.36136407	15205737	0.0	0.016239198	213	7470	tags=34%, list=24%, signal=45%
HALLMARK_PROTEIN_SECRETION	95	0.38095164	14795828	0.012269938	0.025513928	334	5437	tags=24%, list=18%, signal=29%
HALLMARK_DNA_REPAIR	141	0.35575214	14293516	0.006976744	0.04182586	527	9534	tags=38%, list=31%, signal=54%
HALLMARK_TGF_BETA_SIGNALING	53	0.40814796	14190899	0.045336787	0.04326925	565	4423	tags=30%, list=14%, signal=35%
HALLMARK_APOPTOSIS	156	0.34033492	13947713	0.019318182	0.054012988	654	4540	tags=27%, list=15%, signal=31%
HALLMARK_ALLOGRAFT_REJECTION	181	0.32574427	13575801	0.017957352	0.07505503	778	9589	tags=36%, list=31%, signal=52%
HALLMARK_REACTIVE_OXYGEN_SPECIES_PATHWAY	49	0.38560727	13302648	0.08366013	0.09109993	856	5399	tags=35%, list=17%, signal=42%
HALLMARK_PI3K_AKT_MTOR_SIGNALING	102	0.33162546	12982786	0.08272506	0.11623366	929	9843	tags=37%, list=32%, signal=54%
HALLMARK_SPERMATOGENESIS	118	0.3268119	12908713	0.07040573	0.11860574	0.94	7839	tags=34%, list=25%, signal=45%
HALLMARK_COMPLEMENT	184	0.305871	12732023	0.05888889	0.13392162	962	5116	tags=25%, list=16%, signal=30%
HALLMARK_CHOLESTEROL_HOMEOSTASIS	71	0.33994326	12661071	0.112676054	0.13734932	0.97	3610	tags=23%, list=12%, signal=25%
HALLMARK_HEDGEHOG_SIGNALING	36	0.38410634	1254349	0.16182573	0.1458321	979	6941	tags=44%, list=22%, signal=57%
HALLMARK_WNT_BETA_CATENIN_SIGNALING	40	0.37516657	12470982	0.16064256	0.1495809	984	1200	tags=18%, list=4%, signal=18%
HALLMARK_ANDROGEN_RESPONSE	96	0.32160884	12417378	0.113389626	0.15066671	991	7822	tags=36%, list=25%, signal=49%
HALLMARK_INFLAMMATORY_RESPONSE	193	0.28766903	12062078	0.10813824	0.19419362	999	6930	tags=31%, list=22%, signal=40%
HALLMARK_KRAS_SIGNALING_UP	192	0.29131645	12060494	0.11837655	0.18772992	999	5831	tags=30%, list=19%, signal=37%
HALLMARK_UV_RESPONSE_UP	152	0.29108876	11784912	0.16856492	0.2249177	1.0	5133	tags=24%, list=17%, signal=29%
HALLMARK_ESTROGEN_RESPONSE_LATE	189	0.26964298	11262691	0.23292273	0.30720037	1.0	6640	tags=32%, list=21%, signal=41%
HALLMARK_APICAL_JUNCTION	194	0.26349196	11091348	0.23418424	0.32846764	1.0	6251	tags=32%, list=20%, signal=40%
HALLMARK_KRAS_SIGNALING_DN	180	0.25724038	10769085	0.31766054	0.38153458	1.0	4901	tags=23%, list=16%, signal=27%
HALLMARK_ESTROGEN_RESPONSE_EARLY	191	0.2552587	10734789	0.3188406	0.37762314	1.0	4540	tags=23%, list=15%, signal=26%
HALLMARK_PEROXISOME	101	0.27002382	10447977	0.39555007	0.42668468	1.0	6417	tags=26%, list=21%, signal=32%
HALLMARK_IL2_STAT5_SIGNALING	194	0.23986453	10121713	0.4588889	0.48368928	1.0	3406	tags=18%, list=11%, signal=20%
HALLMARK_APICAL_SURFACE	42	0.28970772	0.97043276	0.5157068	0.5639646	1.0	1119	tags=14%, list=4%, signal=15%
HALLMARK_PANCREAS_BETA_CELLS	35	0.2804663	0.90210503	0.62616825	0.6935139	1.0	9412	tags=40%, list=30%, signal=57%
HALLMARK_IL6_JAK_STAT3_SIGNALING	79	0.23201792	0.86384904	0.72141117	0.75120443	1.0	8799	tags=37%, list=28%, signal=51%
