# Supplementary material for: Diagnostic and prognostic values of differentially expressed genes in canine mammary carcinoma: An integrated bioinformatics analysis
Source: PLoS One. 2026 Jul 20;21(7):e0354033. doi: 10.1371/journal.pone.0354033 (PMC13384312; doi:10.1371/journal.pone.0354033)
Supplement: S10 Table — (XLSX) [file pone.0354033.s016.xlsx]

## Sheet: S10Table-Network Metrics CPA-UN
Gene	Degree	Degree Centrality	Betweenness	Closeness	Eigen centrality	Clustering	padj	DEG status	Module
CALML5	11	0.011144883485309	0	0.000324416063330053	4.81419e+06	0.818181818181818	0.00686641783952637	Not DEG	1
LOC100685649	11	0.011144883485309	95	0.00032420282529988	4.89673e+06	0.818181818181818	0.0141702990428978	Not DEG	1
CASP14	10	0.0101317122593718	19	0.000283726648285255	65674.2	0.955555555555555	0.0410105296857724	Not DEG	1
DSG1	10	0.0101317122593718	0	0.000276596970505779	75182	0.955555555555555	0.0414910080151289	Not DEG	1
ELMOD1	10	0.0101317122593718	3213	0.000313506740379829	481466	0.844444444444444	0.00969240376783879	Not DEG	1
KRT1	10	0.0101317122593718	0	0.000277193834742927	77311.9	0.955555555555555	0.0332099613748119	Downregulated	1
KRT77	10	0.0101317122593718	0	0.000279708206521829	75361.9	0.955555555555555	0.0410105296857724	Not DEG	1
KRTDAP	10	0.0101317122593718	265	0.000279464995236506	75940.8	0.955555555555555	0.0110900497653306	Not DEG	1
LOC119877199	10	0.0101317122593718	0	0.00027726632765556	77154.8	0.955555555555555	0.00969240376783879	Downregulated	1
HAL	9	0.00911854103343465	4231	0.000327542400011351	692651	0.777777777777778	0.026554855183613	Not DEG	1
LORICRIN	9	0.00911854103343465	0	0.000261135588190377	62497.5	1	7.38763e+09	Not DEG	1
MAT1A	191	0.193515704154002	355	0.000445942120166722	7.74789e+08	0.632515844585285	0.0016900245177933	Not DEG	2
EPCAM	188	0.19047619047619	2773	0.000449548518770161	7.42151e+08	0.634941404027762	0.00257305686372227	Not DEG	2
FAM83F	185	0.187436676798379	637	0.000445739439485871	5.94467e+08	0.652056404230317	0.00427625742356871	Not DEG	2
CLDN8	184	0.186423505572442	488	0.000471012051409629	1.00475e+09	0.663399857448325	0.0386720410400309	Not DEG	2
ESRP1	184	0.186423505572442	400	0.000428683023757189	4.21662e+08	0.664112615823236	0.000680812732769918	Not DEG	2
BNIPL	182	0.184397163120567	762	0.000466951642037235	1.27165e+09	0.668751138364398	0.0389058758846952	Not DEG	2
RASEF	182	0.184397163120567	245	0.00044662419416483	6.07082e+08	0.681379394086576	0.0161305633407039	Not DEG	2
ABCC11	180	0.182370820668693	2586	0.000455880934300795	7.95578e+08	0.652948479205463	0.0110900497653306	Not DEG	2
SHANK2	180	0.182370820668693	629	0.000434487419523829	4.46216e+08	0.684916201117318	0.0313395145027685	Not DEG	2
C25H2orf72	179	0.181357649442756	518	0.000463184316205583	1.29299e+09	0.676730902014939	0.0129766678440465	Not DEG	2
PROM2	179	0.181357649442756	1406	0.000456413012490298	5.81981e+08	0.693678990647166	0.0410105296857724	Not DEG	2
FOXA1	177	0.179331306990881	13	0.000452490711256474	6.0027e+07	0.699409347714432	10.9273	Not DEG	2
EHF	176	0.178318135764944	275	0.000419006180222363	4.25278e+08	0.697272727272727	0.0410105296857724	Not DEG	2
MC5R	176	0.178318135764944	480	0.000470565266861269	1.18439e+09	0.672207792207792	0.0125922395263561	Not DEG	2
SPDEF	176	0.178318135764944	156	0.000418454363420994	4.14392e+08	0.682532467532468	0.0265917321715918	Not DEG	2
TFAP2B	176	0.178318135764944	2417	0.000474792543356695	1.14189e+09	0.687402597402597	0.0482409875481404	Not DEG	2
ATP6V0A4	175	0.177304964539007	2524	0.000457695489848251	5.6038e+08	0.687881773399015	0.044764038080786	Not DEG	2
PTPRZ1	175	0.177304964539007	189	0.000429543529187497	7.83172e+07	0.659310344827586	0.0227729326798541	Not DEG	2
SH3YL1	175	0.177304964539007	418	0.000419318885832252	4.13299e+08	0.681050903119869	0.00427625742356871	Not DEG	2
TP63	174	0.17629179331307	117	0.000433753105287749	4.1983e+08	0.708059265165105	0.0332099613748119	Not DEG	2
CA8	173	0.175278622087133	275	0.000438124993574824	6.13434e+08	0.687659631670924	0.00126739762336173	Not DEG	2
RBBP8NL	173	0.175278622087133	280	0.000433943743219602	4.03547e+08	0.694044898507864	0.0290617469793176	Not DEG	2
TFAP2C	173	0.175278622087133	269	0.000409914477894348	4.10424e+08	0.679997311466595	0.0405880940120951	Not DEG	2
LOC102153451	172	0.174265450861196	4636	0.000468177637415134	1.21853e+09	0.667142662858697	0.000803696906166809	Not DEG	2
AZGP1	171	0.173252279635258	363	0.000428465347568014	5.98454e+08	0.655796353629171	0.00123204696624505	Not DEG	2
CGN	171	0.173252279635258	539	0.000452930884229966	5.90603e+08	0.715720674234606	0.00499226453166615	Not DEG	2
GRB7	171	0.173252279635258	1373	0.000440285776815908	3.8297e+08	0.706226350189199	2.81622e+07	Not DEG	2
LGR6	171	0.173252279635258	788	0.000429739373484758	3.91238e+08	0.724045407636739	0.0332099613748119	Not DEG	2
BICDL2	170	0.172239108409321	204	0.000425035256873807	3.85731e+08	0.706300034806822	0.0016900245177933	Not DEG	2
LOC611363	170	0.172239108409321	359	0.000431472261150339	3.92693e+08	0.70073094326488	0.0386720410400309	Not DEG	2
CES1	169	0.171225937183384	13	0.000472696893366231	1.11906e+09	0.7152719075796	0.0118639274734169	Not DEG	2
GRHL1	169	0.171225937183384	99	0.0004160934480017	3.93302e+08	0.714990138067061	0.0016900245177933	Not DEG	2
IRX4	169	0.171225937183384	524	0.00043256351279973	4.07179e+08	0.713792617638771	0.000680812732769918	Not DEG	2
LRATD1	169	0.171225937183384	636	0.000423309974754132	3.86648e+08	0.718512256973795	0.0290617469793176	Not DEG	2
MPZL2	169	0.171225937183384	3649	0.000446462628982876	8.70398e+08	0.596224288531981	0.0405880940120951	Not DEG	2
ALPL	168	0.170212765957447	995	0.000419607209896266	3.56411e+08	0.690333618477331	10.9273	Not DEG	2
IRF6	168	0.170212765957447	168	0.000420902682744898	3.91893e+08	0.734673510122612	0.0200040310812187	Not DEG	2
MLPH	168	0.170212765957447	414	0.000431580412177044	4.20704e+08	0.721628172226975	0.0488271219132785	Not DEG	2
RNF128	168	0.170212765957447	601	0.000434016495984929	4.13867e+08	0.709081836327345	0.0410105296857724	Not DEG	2
KRT19	167	0.16919959473151	258	0.000417206007634232	3.74553e+08	0.736166221773321	0.0198548204479002	Not DEG	2
SPTBN2	167	0.16919959473151	669	0.000472291104638069	9.3899e+08	0.722530841930597	2.81622e+07	Not DEG	2
AATK	166	0.168186423505572	537	0.000471541406002369	1.13794e+09	0.714713399050748	0.0269123752068975	Not DEG	2
CAMSAP3	165	0.167173252279635	94	0.000424752159392142	3.8074e+08	0.741980783444198	0.0016900245177933	Not DEG	2
CDH1	165	0.167173252279635	1266	0.000433373491564685	5.37753e+08	0.69660014781966	0.0410105296857724	Not DEG	2
AP1M2	164	0.166160081053698	553	0.000409150567812176	3.48547e+08	0.688463265000748	0.0327814090925063	Not DEG	2
ARHGEF38	164	0.166160081053698	117	0.000423623049528491	3.70512e+08	0.739263803680982	0.0434808905025187	Not DEG	2
LOC100682563	164	0.166160081053698	907	0.00043982819759673	3.78958e+08	0.711880891815053	0.00365334949747121	Not DEG	2
LOC119865973	164	0.166160081053698	205	0.000470878090592562	1.11139e+09	0.723178213377226	0.0434808905025187	Not DEG	2
SLITRK4	164	0.166160081053698	1279	0.00044837227602875	1.7503e+07	0.564491994613198	0.0107655890988116	Not DEG	2
TRIM29	164	0.166160081053698	466	0.000420339419537293	3.55778e+08	0.741957204848122	0.0327814090925063	Not DEG	2
AQP5	163	0.165146909827761	104	0.000418953479549446	3.57096e+08	0.738165568431417	0.0107655890988116	Not DEG	2
FCRLB	163	0.165146909827761	2603	0.000463855364051757	9.14595e+08	0.690146178898735	0.0401577252789344	Not DEG	2
PRR15L	163	0.165146909827761	444	0.000424339636173268	3.721e+08	0.727107475573733	0.0413546782659653	Not DEG	2
HEPACAM2	162	0.164133738601824	1188	0.000463681984467676	1.94399e+09	0.644812514377732	0.0269123752068975	Not DEG	2
HPX	162	0.164133738601824	1390	0.000446984358372485	2.33708e+09	0.577333026608389	0.0228209428797788	Not DEG	2
KRT8	162	0.164133738601824	207	0.0004171511785297	3.68297e+08	0.75277969480868	0.023980146776437	Not DEG	2
STAC2	162	0.164133738601824	406	0.000437930918812616	3.37449e+08	0.710758377425044	0.0419204436270024	Not DEG	2
CST6	161	0.163120567375887	123	0.000415861188982033	3.71867e+08	0.756754658385093	0.026554855183613	Not DEG	2
LOC607095	161	0.163120567375887	485	0.000408733169308728	3.84489e+08	0.682608695652174	0.0327814090925063	Not DEG	2
REEP6	161	0.163120567375887	62	0.000430901169151074	3.96677e+08	0.741925465838509	0.044764038080786	Not DEG	2
LOC100855640	160	0.162107396149949	2208	0.000462298195637477	1.40664e+09	0.72562893081761	0.000680812732769918	Not DEG	2
LOC119876943	160	0.162107396149949	794	0.000417579548704936	3.57723e+08	0.747877358490566	0.000515761235636629	Not DEG	2
RAB25	160	0.162107396149949	930	0.00043333089451186	3.14333e+08	725	0.0227729326798541	Not DEG	2
STK32B	159	0.161094224924012	932	0.000467522314213089	9.32484e+08	0.706472414616671	0.0410105296857724	Not DEG	2
RTN1	158	0.160081053698075	259	0.000413833059174499	3.37398e+08	0.730871563331452	0.0269123752068975	Not DEG	2
PITPNM3	157	0.159067882472138	644	0.000426679840312568	3.55619e+08	0.759758288420709	0.0440584800836957	Not DEG	2
KRT18	156	0.158054711246201	454	0.00041951527238609	3.52647e+08	0.758726220016543	0.0410105296857724	Not DEG	2
LOC106557966	156	0.158054711246201	1906	0.000471619519391424	9.01546e+08	0.7191894127378	0.0201172941276036	Not DEG	2
LOC119877021	156	0.158054711246201	1114	0.00042644279312178	3.36957e+08	0.760545905707196	0.0410105296857724	Not DEG	2
LOC102153034	155	0.157041540020263	3878	0.000440104824944664	3.37915e+08	0.739505655634688	17878.5	Not DEG	2
CBLN2	154	0.156028368794326	196	0.000418313873126639	3.88955e+07	0.731941261353026	0.00229312493130533	Not DEG	2
SPOCK3	154	0.156028368794326	135	0.000427925307820749	5.81953e+08	0.675494440200323	0.00123204696624505	Not DEG	2
FAM169A	152	0.154002026342452	1130	0.000417699777389231	3.68568e+08	0.753746950156849	0.0327814090925063	Not DEG	2
GPX3	152	0.154002026342452	677	0.000470973018963988	9.1485e+08	0.726124085047055	0.0370335703835786	Not DEG	2
ST14	152	0.154002026342452	465	0.000413159254560298	3.2164e+08	0.751394214011851	0.0389058758846952	Not DEG	2
C7H1orf116	151	0.152988855116515	158	0.000415033016049929	3.25612e+08	0.765121412803532	0.0352171314542996	Not DEG	2
ELF3	151	0.152988855116515	96	0.000409933737000241	3.06231e+08	0.758940397350993	0.0269123752068975	Not DEG	2
RHOV	151	0.152988855116515	50	0.000415862378704394	3.07913e+08	0.77280353200883	0.0214366117358205	Not DEG	2
BEX5	150	0.151975683890578	372	0.000408260682049533	3.40905e+07	0.687874720357942	0.0370335703835786	Not DEG	2
GATA3	150	0.151975683890578	165	0.000434256302438285	3.26902e+07	0.744250559284116	0.0107655890988116	Not DEG	2
PIGR	150	0.151975683890578	3603	0.00044600546910289	1.62373e+09	0.639194630872483	0.0214366117358205	Not DEG	2
CITED4	149	0.15096251266464	343	0.000428319484082611	3.09542e+08	0.76637039724288	0.0125561764187082	Not DEG	2
GABRP	148	0.149949341438703	1469	0.000418047364513858	3.09532e+08	0.684225041367899	17878.5	Not DEG	2
BARX2	145	0.146909827760892	65	0.000413522593045955	2.90602e+08	0.777394636015326	0.0422759715241185	Not DEG	2
STAP2	145	0.146909827760892	203	0.000418074031136286	2.9469e+08	0.785536398467433	0.000222565736451735	Not DEG	2
CCL28	144	0.145896656534954	2328	0.000448104625449498	1.68491e+08	0.586344211344211	0.000680812732769918	Not DEG	2
FRMD1	144	0.145896656534954	1096	0.0004310324463605	3.03824e+08	0.792443667443667	0.0110900497653306	Not DEG	2
SLC26A7	144	0.145896656534954	361	0.00042615911028542	6.92063e+07	0.715423465423465	10.9273	Not DEG	2
PKP1	143	0.144883485309017	206	0.000416360886903976	2.72734e+08	0.788732394366197	0.0405880940120951	Not DEG	2
ELF5	142	0.14387031408308	501	0.000418174998688773	2.9423e+08	0.705623813804815	0.0352171314542996	Not DEG	2
LOC102151415	142	0.14387031408308	1656	0.000415978393082633	3.01963e+08	0.727299970032964	0.0227729326798541	Not DEG	2
LOC111090979	141	0.142857142857143	1180	0.000422655171276863	2.47215e+08	0.723809523809524	0.0488271219132785	Not DEG	2
IL17B	140	0.141843971631206	524	0.000426856206422252	2.50877e+08	0.767112024665981	0.044764038080786	Not DEG	2
KRT17	140	0.141843971631206	63	0.000414826265290658	2.58295e+08	0.796300102774923	0.0125561764187082	Not DEG	2
LOC119873235	140	0.141843971631206	53	0.000408025911705311	2.75082e+07	0.792086330935252	0.00866873108947787	Not DEG	2
GABRA1	139	0.140830800405268	414	0.000423763086803749	3.4325e+08	0.759044937962673	0.0327814090925063	Not DEG	2
LOC106559468	139	0.140830800405268	439	0.000406463693719842	3.86938e+08	0.685955583359399	0.0265917321715918	Not DEG	2
SLC26A4	139	0.140830800405268	2244	0.000445679476586301	1.49712e+09	0.65769992701491	0.0303835980323849	Not DEG	2
TFAP2A	139	0.140830800405268	613	0.000411691292967918	2.88211e+08	0.791679699718486	0.0016900245177933	Not DEG	2
ESRRB	138	0.139817629179331	1628	0.000460456098877785	9.34763e+08	0.678937903311118	0.000803696906166809	Not DEG	2
SLC13A3	138	0.139817629179331	1018	0.000404407988653567	3.17237e+08	0.715645826721676	0.0410105296857724	Not DEG	2
TPD52L1	138	0.139817629179331	436	0.000424660959451395	2.35974e+08	0.724320321591029	0.0470741413735538	Not DEG	2
CLDN3	137	0.138804457953394	661	0.000426878948091528	2.79288e+08	0.811399742378703	0.00144307035843783	Not DEG	2
KRT5	137	0.138804457953394	601	0.00041325396747333	2.65575e+08	0.764705882352941	0.0386720410400309	Not DEG	2
DLG3	136	0.137791286727457	245	0.000428414648587303	3.27032e+08	0.80599128540305	0.0161305633407039	Not DEG	2
SERTM1	136	0.137791286727457	45	0.000419292346764223	3.3274e+08	0.800217864923747	0.0327814090925063	Not DEG	2
SBSN	135	0.13677811550152	260	0.000414482199689334	2.87921e+08	0.820674405749033	0.00257305686372227	Not DEG	2
ITPRID1	134	0.135764944275583	1041	0.000430050022307495	4.55938e+08	0.746380877567052	0.0410105296857724	Not DEG	2
PNMT	134	0.135764944275583	371	0.000425876907971928	3.07773e+08	0.780271574458534	0.00365334949747121	Not DEG	2
IRX3	133	0.134751773049645	1654	0.000428328857095493	2.59642e+08	0.784916837548417	0.0234215706014548	Not DEG	2
CLIC6	132	0.133738601823708	476	0.000411965051735153	2.66198e+08	0.819916724496877	0.000680812732769918	Not DEG	2
CNTN3	131	0.132725430597771	1347	0.000460225398886273	8.85793e+08	0.759013505578391	0.0110900497653306	Not DEG	2
TACSTD2	131	0.132725430597771	46	0.00040647501305299	2.51085e+08	0.831943628890194	0.0428730941365373	Not DEG	2
BSPRY	129	0.130699088145897	775	0.00046405757295798	8.70316e+08	0.782461240310077	0.00872907894188662	Not DEG	2
LARGE2	129	0.130699088145897	1691	0.000407905303138798	2.33819e+08	0.75702519379845	0.0275710209036051	Not DEG	2
LOC111098995	127	0.128672745694022	35	0.000420515951510965	2.8411e+08	0.851268591426072	0.0110900497653306	Not DEG	2
MUC20	127	0.128672745694022	700	0.000407411121593424	2.80668e+08	0.698537682789651	0.0360544368148424	Not DEG	2
SLC5A8	127	0.128672745694022	3186	0.00043924219358826	6.45258e+06	0.629796275465567	0.0495649758160437	Not DEG	2
ITGB6	125	0.126646403242148	1229	0.00040743730692069	2.55329e+08	0.749677419354839	0.0332099613748119	Not DEG	2
GAL3ST2	124	0.125633232016211	218	0.000424133116271964	4.53334e+08	0.710333071072646	0.00254041314989828	Not DEG	2
TMEM45B	123	0.124620060790274	1349	0.000438469597203177	8.31665e+08	0.631080900972944	0.0016900245177933	Not DEG	2
CRABP1	122	0.123606889564336	1962	0.00040704898913131	2.04112e+08	0.776588538138464	0.0410105296857724	Not DEG	2
FXYD3	120	0.121580547112462	584	0.000420887669596654	2.05515e+08	0.803221288515406	0.0327814090925063	Not DEG	2
KRT15	120	0.121580547112462	27	0.000410546945061419	2.13599e+08	0.845238095238095	0.0227729326798541	Not DEG	2
LRP2	120	0.121580547112462	3346	0.000443806816561194	2.45427e+09	0.505042016806723	0.044764038080786	Not DEG	2
TFCP2L1	120	0.121580547112462	926	0.000400108280492717	3.11622e+08	0.76218487394958	0.0386720410400309	Not DEG	2
SLC16A11	118	0.119554204660588	448	0.00041795398865169	2.45583e+08	0.841083586846299	0.0303835980323849	Not DEG	2
GH1	117	0.11854103343465	1498	0.000427792793564824	2.24671e+08	0.771588564692013	0.0177084337757226	Not DEG	2
LOC111098228	116	0.117527862208713	1710	0.000449551742723197	1.49865e+09	0.683058470764618	0.0214366117358205	Not DEG	2
SERPINA3	115	0.116514690982776	1891	0.000455032780318535	1.18771e+09	0.710450038138825	0.0332099613748119	Not DEG	2
WFDC2	115	0.116514690982776	435	0.000408817458456456	1.92749e+08	0.82837528604119	7.38763e+09	Not DEG	2
C1QTNF12	114	0.115501519756839	5196	0.000446286837354347	3.79347e+08	0.743983853438907	0.0434164469154249	Not DEG	2
ELAPOR1	114	0.115501519756839	4846	0.00043757493803282	1.05782e+09	0.705480515447912	0.0129766678440465	Not DEG	2
GJB1	114	0.115501519756839	511	0.000410420995741237	2.76583e+08	0.808414842415774	7.38763e+09	Not DEG	2
LOC119871787	114	0.115501519756839	359	0.000425038343093787	2.6066e+08	0.7967706877814	0.0227729326798541	Not DEG	2
LOC119873876	114	0.115501519756839	132	0.000415083932814444	2.3359e+08	0.791026238161776	0.0198548204479002	Not DEG	2
SULT2B1	113	0.114488348530902	8456	0.000449388743202162	3.2863e+08	0.73783185840708	0.0129766678440465	Not DEG	2
AREG	112	0.113475177304965	760	0.000421229873177686	4.61192e+08	0.684041184041184	0.0201708496739396	Not DEG	2
BTN1A1	112	0.113475177304965	2949	0.00042935471286569	3.92689e+08	0.667149292149292	0.0125922395263561	Not DEG	2
LOC102152479	112	0.113475177304965	4233	0.000451106187710532	1.77205e+09	0.730694980694981	0.0414910080151289	Not DEG	2
LOC102154760	112	0.113475177304965	132	0.000397063540788658	2.12548e+08	0.810810810810811	0.00414020471809236	Not DEG	2
TRPV6	111	0.112462006079027	429	0.00041737435079114	2.66762e+08	0.802293202293202	0.0198548204479002	Not DEG	2
LOC100685620	108	0.109422492401216	881	0.000405095696911719	2.53122e+08	0.712184146763586	0.0048523899118908	Not DEG	2
LRRC2	108	0.109422492401216	223	0.000458838043029541	1.00763e+09	0.791450328833506	0.0422759715241185	Not DEG	2
PHYHIP	103	0.10435663627153	270	0.000402930110973829	1.95696e+08	0.766990291262136	0.0341249429684149	Not DEG	2
COL9A1	102	0.103343465045593	268	0.000403199168481206	1.69772e+08	0.865463016889924	0.00866873108947787	Not DEG	2
KRT14	101	0.102330293819656	22	0.000405155681268575	1.71611e+08	0.885346534653465	0.0489947807555478	Not DEG	2
LTF	100	0.101317122593718	263	0.000401533836317464	2.15988e+08	0.717979797979798	0.0219824708028777	Not DEG	2
NCCRP1	100	0.101317122593718	407	0.000405274246477732	1.80031e+08	0.873535353535354	0.044764038080786	Not DEG	2
PGR	100	0.101317122593718	328	0.000413765494724771	2.54272e+08	0.821818181818182	0.023980146776437	Not DEG	2
BCHE	98	0.099290780141844	2058	0.000446859914392675	1.53615e+09	0.682095518619819	0.0219824708028777	Not DEG	2
LOC102155090	96	0.0972644376899696	1675	0.00045445693064963	1.92691e+09	0.743859649122807	0.0422453354701778	Not DEG	2
LOC486353	96	0.0972644376899696	364	0.00042017661973875	2.54148e+07	0.836842105263158	2.81622e+07	Not DEG	2
SCN7A	94	0.0952380952380952	2576	0.000449471281338094	9.18837e+08	0.767787691603752	0.000680812732769918	Not DEG	2
CTNND2	93	0.0942249240121581	2000	0.000433608886969749	8.56812e+08	0.752688172043011	0.0198548204479002	Not DEG	2
DBX2	93	0.0942249240121581	708	0.000408475122690146	2.13588e+08	0.809022907900888	0.0410105296857724	Not DEG	2
DIO2	92	0.0932117527862209	1383	0.000438807321973505	2.8267e+09	0.548017200191113	0.0141778391581818	Not DEG	2
EPHB3	92	0.0932117527862209	2335	0.000405769151929825	1.3748e+08	0.810081223124701	17878.5	Not DEG	2
SCG5	92	0.0932117527862209	282	0.000399916539908771	2.16697e+08	0.834925943621596	0.0489947807555478	Not DEG	2
DMKN	89	0.0901722391084093	331	0.000401684961986403	1.82555e+08	0.800817160367722	0.0440584800836957	Not DEG	2
ATP12A	86	0.0871327254305978	1219	0.00044721157386342	7.89944e+08	0.725034199726402	0.0265917321715918	Not DEG	2
C11H9orf152	86	0.0871327254305978	481	0.000406793338148147	2.133e+08	0.765253077975376	0.000222565736451735	Not DEG	2
ERBB4	86	0.0871327254305978	1851	0.000456011776222552	9.231e+08	0.790697674418605	0.0489947807555478	Not DEG	2
GCGR	86	0.0871327254305978	3953	0.000446683198948872	4.12147e+08	0.724487004103967	0.0201708496739396	Downregulated	2
FAM3D	84	0.0851063829787234	624	0.000392344604265741	1.10973e+08	0.802065404475043	0.0269123752068975	Not DEG	2
KIAA1755	83	0.0840932117527862	447	0.000417536921177695	4.12718e+08	0.711431090214517	0.044764038080786	Not DEG	2
SPON1	82	0.083080040526849	826	0.000400458772907797	1.79699e+08	0.678410117434508	0.0422759715241185	Not DEG	2
LOC119870340	80	0.0810536980749747	18005	0.000486020824630414	0.00036311685170889	0.495253164556962	0.0410105296857724	Not DEG	2
NRCAM	80	0.0810536980749747	1028	0.000419215897452491	3.59929e+08	0.810126582278481	0.0332099613748119	Not DEG	2
KLHL34	79	0.0800405268490375	1258	0.000445409347814905	1.11434e+09	0.804284323271665	0.0405880940120951	Not DEG	2
LOC111090533	79	0.0800405268490375	5270	0.000411559504918159	1.79123e+08	0.863680623174294	0.00872907894188662	Not DEG	2
AGR2	78	0.0790273556231003	888	0.000429333024203416	5.22088e+08	0.642690642690643	0.0198548204479002	Not DEG	2
SCN4A	75	0.0759878419452888	4660	0.000463283742671983	1.67661e+09	0.798558558558559	0.0110900497653306	Not DEG	2
FAM83E	72	0.0729483282674772	728	0.000412932158014609	1.10216e+08	0.670970266040689	0.0422453354701778	Not DEG	2
LOC475935	71	0.07193515704154	2204	0.000398958072496206	1.0858e+08	0.725955734406439	0.00414020471809236	Not DEG	2
LOC611632	71	0.07193515704154	2842	0.000436296883568084	1.17945e+09	0.564587525150905	0.0201708496739396	Not DEG	2
CHRNA7	69	0.0699088145896656	111	0.000425078708479224	8.31787e+08	0.687553282182438	0.0332099613748119	Not DEG	2
GALNT13	69	0.0699088145896656	64	0.000430820984856954	1.06847e+09	0.851236146632566	0.0386720410400309	Not DEG	2
KCNIP4	68	0.0688956433637285	744	0.000406171758676896	1.65302e+08	0.602282704126427	0.0198548204479002	Not DEG	2
ANXA8L1	67	0.0678824721377913	1345	0.000391535832970539	7.69826e+07	0.772501130710086	0.0201172941276036	Not DEG	2
LOC111091149	67	0.0678824721377913	203	0.000437639932629855	1.12412e+09	0.808683853459973	0.00549520001198275	Not DEG	2
LOC119876592	65	0.0658561296859169	2680	0.000417803732529353	1.55664e+08	0.613461538461539	0.0414910080151289	Not DEG	2
LOC111097150	63	0.0638297872340425	1499	0.000442227466688126	1.92422e+09	0.739375320020481	0.0110900497653306	Not DEG	2
NOXO1	63	0.0638297872340425	1057	0.000397147981526497	7.15202e+07	0.555043522785458	0.0405880940120951	Not DEG	2
LOC612036	62	0.0628166160081054	810	0.00042828759217822	2.53728e+09	0.492332099418297	0.0434808905025187	Not DEG	2
IGSF11	58	0.0587639311043566	4590	0.000419498622589612	7.51117e+08	0.464609800362976	0.0410105296857724	Not DEG	2
SLC36A2	56	0.0567375886524823	945	0.000397948954135655	9.94484e+07	0.554545454545455	0.0201172941276036	Not DEG	2
LOC479821	55	0.0557244174265451	1992	0.000422863585554709	1.43781e+09	0.535353535353535	0.0313395145027685	Not DEG	2
SLC6A14	55	0.0557244174265451	2407	0.000443382923750113	9.52206e+06	0.709090909090909	0.0327814090925063	Not DEG	2
TSPAN8	54	0.0547112462006079	1401	0.000394793649468755	1.12091e+08	0.76869322152341	0.0161305633407039	Not DEG	2
LOC100688842	53	0.0536980749746707	356	0.000415009159988345	3.15969e+08	0.579825834542816	0.0269765141388664	Not DEG	2
LOC609612	52	0.0526849037487335	1358	0.000409940703036047	2.32616e+08	0.613876319758673	17878.5	Not DEG	2
SLPI	52	0.0526849037487335	11	0.000381763787605937	6.97993e+07	0.840874811463047	0.0201708496739396	Not DEG	2
SLC25A48	50	0.0506585612968592	119	0.000396149544035065	9.39237e+07	0.891428571428571	0.0125922395263561	Not DEG	2
ACSM5	48	0.0486322188449848	422	0.00042419138873138	2.85139e+09	0.537234042553192	0.000598369839167641	Not DEG	2
RIPPLY1	48	0.0486322188449848	1235	0.000383502556363023	1.60931e+08	0.642730496453901	0.0410105296857724	Not DEG	2
FOXI1	47	0.0476190476190476	1047	0.000380459789065396	7.22187e+07	0.755781683626272	0.0327814090925063	Not DEG	2
MMP7	46	0.0466058763931104	1885	0.00042158392103872	3.49149e+08	0.52463768115942	0.00549520001198275	Upregulated	2
OXTR	46	0.0466058763931104	921	0.000425508691337552	1.87903e+09	0.508212560386473	0.0410105296857724	Not DEG	2
LOC111097121	45	0.0455927051671733	17367	0.000474870166795323	0.000355677424846838	0.47979797979798	0.0352171314542996	Not DEG	2
TNNI2	44	0.0445795339412361	3656	0.000400640360688439	9.24737e+07	0.659619450317125	0.00229312493130533	Not DEG	2
CD79B	43	0.0435663627152989	1699	0.000429356918962278	3.13258e+08	0.684385382059801	0.0214366117358205	Not DEG	2
LOC111095371	43	0.0435663627152989	1065	0.000423976594584054	3.41897e+09	0.460686600221484	0.0125561764187082	Not DEG	2
LOC119869150	43	0.0435663627152989	179	0.000406659560938778	8.28584e+06	0.764119601328904	0.0016900245177933	Not DEG	2
PCP4	41	0.0415400202634245	37	0.000385284975530798	8.2033e+07	0.795121951219512	0.0386720410400309	Not DEG	2
ST6GAL2	41	0.0415400202634245	999	0.000385631814279671	8.8343e+07	0.469512195121951	0.00872907894188662	Not DEG	2
SYT8	41	0.0415400202634245	3989	0.000384678599040542	3.3112e+07	0.596341463414634	0.0352171314542996	Not DEG	2
NREP	39	0.0395136778115502	995	0.000382785869617713	4.00141e+07	0.663967611336032	0.0489947807555478	Not DEG	2
HSD17B2	38	0.038500506585613	8	0.000384897389389079	9.90095e+07	0.681365576102418	0.0175185673324129	Not DEG	2
CFTR	37	0.0374873353596758	6414	0.000467086120779006	0.000836768343365906	0.564564564564564	7.38763e+09	Not DEG	2
LOC485869	37	0.0374873353596758	1443	0.000407427119085206	2.48529e+08	0.545045045045045	0.0303835980323849	Not DEG	2
RAMP1	37	0.0374873353596758	4398	0.00040369033916285	1.46225e+08	0.501501501501501	0.0141778391581818	Not DEG	2
LOC111097356	36	0.0364741641337386	55	0.000396886120563856	8.07374e+07	0.887301587301587	0.0227729326798541	Not DEG	2
LOC119864236	36	0.0364741641337386	17059	0.000467453624947315	0.00113420518795864	0.498412698412698	0.0422759715241185	Not DEG	2
LOC119869767	36	0.0364741641337386	4394	0.000454113907973675	0.000385110757888439	0.474603174603175	0.0234215706014548	Not DEG	2
MAP7D2	36	0.0364741641337386	199	0.000419408619611615	1.49162e+09	0.592063492063492	2.81622e+07	Not DEG	2
MUC16	36	0.0364741641337386	446	0.00042068759909276	1.16578e+09	0.631746031746032	0.0175185673324129	Not DEG	2
PRLR	35	0.0354609929078014	27362	0.000505070088927001	0.00140497987232578	0.74453781512605	0.0269765141388664	Not DEG	2
SI	35	0.0354609929078014	359	0.000382318835044527	5.81425e+07	0.547899159663866	0.0401577252789344	Not DEG	2
SLC34A2	35	0.0354609929078014	1016	0.000372238328034786	9.77994e+07	0.643697478991597	0.0327814090925063	Not DEG	2
LOC106557890	33	0.033434650455927	86	0.000385027651197088	8.97164e+07	0.668560606060606	0.0110900497653306	Not DEG	2
ST8SIA6	33	0.033434650455927	322	0.000408968340807364	2.21373e+09	0.596590909090909	0.0125922395263561	Upregulated	2
SYT13	33	0.033434650455927	771	0.000381538001132818	3.6445e+06	625	0.0488271219132785	Not DEG	2
MIR8865	32	0.0324214792299899	262	0.00038528249064206	3.2247e+07	0.655241935483871	0.0129766678440465	Not DEG	2
SCGB1A1	32	0.0324214792299899	425	0.000381736880089165	7.18401e+07	0.580645161290323	0.0269123752068975	Not DEG	2
BHLHA15	31	0.0314083080040527	48	0.000378929045092826	3.57726e+07	0.750537634408602	2.81622e+07	Not DEG	2
LOC482436	31	0.0314083080040527	4040	0.000420222305345272	5.10774e+08	0.591397849462366	0.0198548204479002	Not DEG	2
KISS1	30	0.0303951367781155	372	0.000375413247350064	1.86462e+07	0.519540229885057	0.00181537424736834	Not DEG	2
LOC486151	29	0.0293819655521783	68	0.000374920527157282	7.28525e+07	0.687192118226601	0.0423958095196824	Not DEG	2
MDFI	29	0.0293819655521783	1354	0.000371454972684669	2.94966e+07	0.598522167487685	0.0419204436270024	Upregulated	2
MUC4	29	0.0293819655521783	147	0.000400159798892726	1.876e+08	0.605911330049261	0.00686641783952637	Not DEG	2
SLITRK3	29	0.0293819655521783	1134	0.000427870422339738	6.02003e+08	0.669950738916256	0.0386720410400309	Not DEG	2
LOC111091443	28	0.0283687943262411	132	0.00040524642012236	2.72443e+09	0.626984126984127	0.0386720410400309	Not DEG	2
TNIP3	28	0.0283687943262411	3284	0.000401305038456108	4.22364e+08	0.433862433862434	0.0219824708028777	Not DEG	2
LOC119864174	27	0.027355623100304	4444	0.000458696938279712	0.000578365469288663	0.561253561253561	0.000598369839167641	Not DEG	2
LOC491264	27	0.027355623100304	44	0.000370247213044147	2.90196e+07	0.595441595441595	10.9273	Not DEG	2
C5H11orf53	26	0.0263424518743668	224	0.000404884154601122	2.26916e+07	0.563076923076923	0.0488271219132785	Not DEG	2
CTH	26	0.0263424518743668	44	0.000382996205888243	1.00705e+07	0.707692307692308	0.0269765141388664	Not DEG	2
LALBA	26	0.0263424518743668	26	0.000370628769188584	2.63443e+07	0.624615384615385	0.0214366117358205	Not DEG	2
LOC102152415	26	0.0263424518743668	55	0.000369628510925562	1.54817e+07	0.581538461538462	0.0440584800836957	Not DEG	2
LOC119869021	26	0.0263424518743668	502	0.000402563205326068	4.94051e+07	0.753846153846154	0.00686641783952637	Not DEG	2
RHAG	26	0.0263424518743668	1519	0.000446263264036731	0.00141281737734153	0.464615384615385	0.0129766678440465	Not DEG	2
SCRG1	26	0.0263424518743668	1634	0.000383733781390859	7.46806e+07	0.44	0.000803696906166809	Not DEG	2
LOC102151692	25	0.0253292806484296	582	0.000401246477862739	3.9226e+08	0.52	0.0141778391581818	Not DEG	2
LOC608248	25	0.0253292806484296	791	0.000389465267045235	2.467e+07	0.516666666666667	0.0327814090925063	Not DEG	2
CSN1S1	24	0.0243161094224924	115	0.000389634229945004	8.60553e+07	0.583333333333333	0.00265412303120336	Not DEG	2
CSN2	24	0.0243161094224924	760	0.000402305388268826	6.74812e+08	0.619565217391304	0.0048523899118908	Not DEG	2
CSN3	24	0.0243161094224924	349	0.000370040395564905	1.69771e+07	0.652173913043478	0.0141702990428978	Not DEG	2
MIR147	24	0.0243161094224924	2634	0.000366781168923923	2.10133e+07	0.478260869565217	0.0434164469154249	Not DEG	2
CLEC3A	23	0.0233029381965552	687	0.000414522848903428	6.3405e+08	0.652173913043478	0.0341249429684149	Not DEG	2
ALB	21	0.0212765957446809	996	0.00034750725972607	2.69275e+06	0.533333333333333	0.0125922395263561	Downregulated	2
LOC111098686	21	0.0212765957446809	828	0.000369794715921323	9.28837e+06	0.509523809523809	0.0440584800836957	Downregulated	2
LOC119868391	20	0.0202634245187437	3560	0.000461042938137917	0.000370406247277007	0.5	0.0228209428797788	Not DEG	2
LOC481834	20	0.0202634245187437	671	0.000399579711947168	3.77605e+08	0.652631578947368	0.0401577252789344	Not DEG	2
PTN	20	0.0202634245187437	23	0.000375528565844325	2.6803e+07	0.88421052631579	0.0110900497653306	Not DEG	2
IL1RL1	19	0.0192502532928065	2595	0.000451046519667874	0.000964359353801687	0.672514619883041	0.000179311494346977	Upregulated	2
KLK2	19	0.0192502532928065	14	0.000335834496582922	2.06434e+06	0.56140350877193	7.38763e+09	Not DEG	2
LOC119867808	19	0.0192502532928065	6778	0.00046213627443356	0.00125606872511997	0.52046783625731	0.00549520001198275	Not DEG	2
NPY	19	0.0192502532928065	225	0.000351030259636751	4.5569e+06	0.672514619883041	7.38763e+09	Downregulated	2
AGTR2	18	0.0182370820668693	33	0.000334220548173734	1.95381e+06	0.568627450980392	0.0423958095196824	Not DEG	2
KRT20	18	0.0182370820668693	185	0.000373069939516678	2.77367e+06	0.666666666666667	0.00144307035843783	Not DEG	2
MBD3L1	18	0.0182370820668693	429	0.000408180205445006	1.38295e+09	0.69281045751634	0.00872907894188662	Not DEG	2
POSTN	18	0.0182370820668693	1528	0.00036244974608187	9.35028e+06	0.34640522875817	0.0201708496739396	Not DEG	2
LIPG	17	0.0172239108409321	1721	0.000359712312567673	1.85075e+07	0.389705882352941	0.0410105296857724	Not DEG	2
LOC111094248	17	0.0172239108409321	15	0.000406116009203979	1.34343e+09	0.647058823529412	0.0214366117358205	Not DEG	2
LOC119864750	17	0.0172239108409321	4878	0.000444073577243526	0.00108045367220576	0.433823529411765	0.0423958095196824	Upregulated	2
PODNL1	17	0.0172239108409321	154	0.000365208037908673	1.70711e+07	0.676470588235294	0.0048523899118908	Not DEG	2
CSPG5	16	0.0162107396149949	163	0.000395384410115047	4.31059e+08	0.45	0.0201708496739396	Upregulated	2
LOC119874249	16	0.0162107396149949	70	0.000421913817795804	0.000394423605941907	0.6	0.0227729326798541	Not DEG	2
SLC7A5	16	0.0162107396149949	58	0.000375544935610279	5.44612e+07	0.683333333333333	17878.5	Not DEG	2
CAPN6	15	0.0151975683890578	1709	0.0003753355263349	1.4604e+08	0.647619047619048	0.0219824708028777	Not DEG	2
GRIFIN	15	0.0151975683890578	333	0.000332770874143245	123131	0.619047619047619	0.0125922395263561	Not DEG	2
LOC119876445	15	0.0151975683890578	8	0.000358976005420087	6.41096e+07	0.657142857142857	0.0290617469793176	Not DEG	2
LOC111098479	14	0.0141843971631206	1554	0.000435896310223081	6.5285e+09	0.56043956043956	0.0269123752068975	Not DEG	2
LOC119876802	14	0.0141843971631206	45	0.000364640039687658	9.80103e+06	0.648351648351648	0.0214366117358205	Not DEG	2
OLFM2	14	0.0141843971631206	33	0.000383759649755565	5.51035e+08	0.604395604395604	0.0227729326798541	Not DEG	2
SPTLC3	14	0.0141843971631206	52	0.000398216118503342	4.05712e+07	0.681318681318681	0.0016900245177933	Not DEG	2
CD320	13	0.0131712259371834	455	0.000346634320385685	7.56879e+06	0.551282051282051	0.026554855183613	Not DEG	2
LOC119879275	13	0.0131712259371834	98	0.000343105304662986	2.27674e+06	0.448717948717949	0.0327814090925063	Not DEG	2
SERPINB7	13	0.0131712259371834	1966	0.000352072972740509	2.34835e+07	0.666666666666667	0.0422759715241185	Not DEG	2
COL2A1	12	0.0121580547112462	27	0.000372821910915465	3.16862e+07	0.621212121212121	0.0440584800836957	Not DEG	2
EPHA7	12	0.0121580547112462	4	0.000356388389345984	1.55689e+07	0.712121212121212	0.0440584800836957	Not DEG	2
LOC111093734	12	0.0121580547112462	3303	0.000454327680508467	0.00117403755744158	0.696969696969697	0.044764038080786	Not DEG	2
LOC119879273	12	0.0121580547112462	208	0.000339930411430641	2.55557e+06	0.439393939393939	0.0261728941400929	Not DEG	2
SPINT3	12	0.0121580547112462	1572	0.000337447730918356	5.25279e+06	0.636363636363636	0.0290617469793176	Not DEG	2
FBN2	11	0.011144883485309	637	0.000336479617991909	3.307e+06	0.472727272727273	0.0313395145027685	Not DEG	2
KRT79	11	0.011144883485309	4	0.000353958988911174	7.75806e+06	0.854545454545454	0.000680812732769918	Not DEG	2
LOC102152448	11	0.011144883485309	28	0.000410273050725566	6.68312e+09	0.690909090909091	0.044764038080786	Not DEG	2
LOC119877434	11	0.011144883485309	2585	0.000452471352369378	0.0113337191949759	0.363636363636364	0.0440584800836957	Not DEG	2
TNFSF11	11	0.011144883485309	709	0.000329292177492195	847871	0.327272727272727	7.38763e+09	Not DEG	2
LOC119869020	10	0.0101317122593718	496	0.000398138658794859	1.09969e+08	0.511111111111111	0.0360544368148424	Not DEG	2
LOC119878322	10	0.0101317122593718	460	0.000335574488017925	1.16111e+06	0.488888888888889	0.0422759715241185	Not DEG	2
ZG16B	10	0.0101317122593718	4	0.000330059045692282	1.36981e+06	0.666666666666667	0.0227729326798541	Not DEG	2
LACRT	9	0.00911854103343465	388	0.000371251340518501	151612	0.694444444444444	0.0341249429684149	Not DEG	2
LOC751814	9	0.00911854103343465	1564	0.000319764484865567	284953	0.333333333333333	0.0201258513635137	Not DEG	2
HEPACAM	8	0.00810536980749747	125	0.000367510285383009	8.63232e+08	0.321428571428571	0.00549520001198275	Upregulated	2
KRT72	8	0.00810536980749747	7	0.000338718217946857	2.22249e+06	0.5	0.0327814090925063	Not DEG	2
LOC111090369	8	0.00810536980749747	1	0.00033914045942628	4.32604e+07	0.928571428571429	0.0389058758846952	Upregulated	2
TFF3	8	0.00810536980749747	1207	0.000322804300101524	2.03993e+06	0.285714285714286	0.00126739762336173	Not DEG	2
LOC480788	7	0.00709219858156028	10	0.000305339898913504	151566	0.619047619047619	0.032337076852683	Not DEG	2
KLK4	6	0.0060790273556231	651	0.000325372377990407	1.04634e+06	0.333333333333333	0.00499226453166615	Not DEG	2
CCL5	5	0.00506585612968592	2	0.000305375557939971	138394	0.7	0.0198548204479002	Not DEG	2
LOC119879332	5	0.00506585612968592	22	0.000291369057341819	6067.75	0.6	0.0410105296857724	Not DEG	2
SLC52A3	5	0.00506585612968592	2	0.000339737665413604	4.09698e+06	0.5	0.0327814090925063	Not DEG	2
LOC100687054	4	0.00405268490374873	16	0.000316851783786954	242397	0.666666666666667	0.026554855183613	Not DEG	2
LOC119866206	4	0.00405268490374873	0	0.000370287161528644	5.33514e+09	0.833333333333333	0.0290617469793176	Not DEG	2
LOC119874467	4	0.00405268490374873	0	0.000355106836377314	1.28042e+07	0.833333333333333	0.0227729326798541	Not DEG	2
LOC119876077	4	0.00405268490374873	0	0.000285779719723888	39164	1	0.0141778391581818	Not DEG	2
LOC607582	4	0.00405268490374873	1095	0.000390763120149936	1.48137e+09	0.5	0.0495649758160437	Not DEG	2
PRND	4	0.00405268490374873	2	0.000288248776762866	55974.4	0.666666666666667	0.0198548204479002	Not DEG	2
SLC35F1	4	0.00405268490374873	548	0.000418140428168636	0.000926523479637962	0.166666666666667	0.0110900497653306	Not DEG	2
WNT4	4	0.00405268490374873	4	0.000282516125228623	43510.4	0.666666666666667	0.0405880940120951	Not DEG	2
AKR1C3	3	0.00303951367781155	2	0.000344986743170482	1.16375e+07	0.333333333333333	2.81622e+07	Not DEG	2
CA2	3	0.00303951367781155	6	0.000294298754245322	103858	0.666666666666667	0.0016900245177933	Not DEG	2
CLDN10	3	0.00303951367781155	468	0.000393459355576362	0.000191148428512991	0	0.0198548204479002	Not DEG	2
GPHA2	3	0.00303951367781155	0	0.00035674730408387	4.40129e+08	0.666666666666667	0.044764038080786	Not DEG	2
GZMK	3	0.00303951367781155	8	0.000303076476416896	460728	0.333333333333333	0.0410105296857724	Not DEG	2
LOC119877559	3	0.00303951367781155	984	0.000282478642092805	10262	0.333333333333333	0.0386720410400309	Not DEG	2
SPP2	3	0.00303951367781155	0	0.000309125080584579	199067	1	0.0370335703835786	Not DEG	2
LOC611455	2	0.00202634245187437	0	0.000357745771818691	8.24742e+06	0	0.0107655890988116	Not DEG	2
LRRC17	2	0.00202634245187437	3	0.000278268539931354	7091.97	0	0.00123204696624505	Not DEG	2
ALPK3	1	0.00101317122593718	0	0.000260262098077619	1072.5	0	0.0303835980323849	Not DEG	2
INHBA	1	0.00101317122593718	0	0.000307586062005558	282492	0	0.00229312493130533	Not DEG	2
LOC403581	1	0.00101317122593718	0	0.000325425813074782	1.00904e+06	0	0.000803696906166809	Not DEG	2
LOC612177	1	0.00101317122593718	0	0.000231902833476247	417.078	0	0.0177084337757226	Not DEG	2
MUC5B	1	0.00101317122593718	0	0.000257494200537878	8437.62	0	0.031740232439129	Not DEG	2
PLIN5	1	0.00101317122593718	0	0.000296290995182381	283861	0	0.0410105296857724	Not DEG	2
SEZ6L	1	0.00101317122593718	0	0.000271495282271085	19906	0	0.0410105296857724	Not DEG	2
LOC111097444	96	0.0972644376899696	11822	0.000433629722870055	1.07372e+09	0.454166666666667	0.0227729326798541	Not DEG	3
TCAP	93	0.0942249240121581	2759	0.000429194132743749	3.13346e+09	0.742169237961664	0.00549520001198275	Downregulated	3
MYLPF	92	0.0932117527862209	392	0.000441846368857784	0.000106769936634087	0.770425226946966	0.000680812732769918	Downregulated	3
CMYA5	91	0.0921985815602837	11868	0.00043723758936636	9.61038e+08	0.472283272283272	0.023980146776437	Not DEG	3
HABP2	90	0.0911854103343465	7	0.000444319463042886	9.93229e+09	0.8	0.0422759715241185	Downregulated	3
LMOD2	90	0.0911854103343465	140	0.000445669955695273	9.62629e+09	0.802247191011236	0.0227729326798541	Downregulated	3
MYL1	90	0.0911854103343465	567	0.000445352106836597	9.8045e+08	0.796504369538077	0.000680812732769918	Downregulated	3
MYOM3	90	0.0911854103343465	48	0.000443489144758076	0.000101263972501609	0.793258426966292	0.0327814090925063	Downregulated	3
TNNT3	90	0.0911854103343465	292	0.000447622931029128	9.02289e+09	0.790012484394507	0.0234215706014548	Downregulated	3
CSRP3	89	0.0901722391084093	86	0.000445700714668624	9.64111e+09	0.810520939734423	0.00178473941463516	Not DEG	3
TNNI1	89	0.0901722391084093	798	0.000431875920683501	4.8469e+09	0.789581205311542	0.000680812732769918	Not DEG	3
HJV	88	0.0891590678824721	1072	0.000441978905274168	9.65795e+09	0.807993730407524	0.0405880940120951	Not DEG	3
MYLK2	88	0.0891590678824721	174	0.000431960027268769	6.80697e+09	0.797544409613375	0.0234215706014548	Downregulated	3
PPP1R27	88	0.0891590678824721	584	0.000430616128029287	4.89951e+09	0.806426332288401	0.026554855183613	Not DEG	3
CAV3	87	0.088145896656535	0	0.000441635139409247	8.19756e+09	0.838011226944667	0.000179311494346977	Not DEG	3
MYH7	87	0.088145896656535	0	0.00044173632190063	9.95408e+09	0.82731889869019	0.000179311494346977	Downregulated	3
SLN	87	0.088145896656535	91	0.000444794035306455	9.58749e+07	0.835070836674686	0.0209588860762025	Not DEG	3
SYNPO2L	87	0.088145896656535	1502	0.000430939146626288	5.17884e+09	0.826516974071104	0.026554855183613	Not DEG	3
CACNA1S	86	0.0871327254305978	0	0.000426646452384012	4.85788e+09	0.848700410396717	0.000680812732769918	Not DEG	3
CKM	86	0.0871327254305978	101	0.000420053765788584	0.000108995561647436	0.820246238030096	0.0410105296857724	Downregulated	3
LOC100856429	86	0.0871327254305978	235	0.000437758626479213	8.38062e+09	0.843228454172367	0.0352171314542996	Downregulated	3
NRAP	86	0.0871327254305978	2263	0.000444449527451999	9.60971e+09	0.837209302325581	0.0405880940120951	Downregulated	3
TNNC1	85	0.0861195542046606	164	0.000417132220440728	2.45914e+09	0.810364145658263	0.044764038080786	Downregulated	3
TNNT1	85	0.0861195542046606	107	0.000421430198299281	2.93001e+09	0.82296918767507	0.0200040310812187	Downregulated	3
ASB10	84	0.0851063829787234	885	0.000417702146044157	3.07239e+09	0.857142857142857	0.0177084337757226	Not DEG	3
JSRP1	84	0.0851063829787234	1455	0.00043918170457133	8.28372e+08	0.860585197934596	0.0327814090925063	Downregulated	3
LOC119867070	84	0.0851063829787234	1689	0.000427172082074509	2.82198e+09	0.785140562248996	0.0419204436270024	Not DEG	3
PYGM	84	0.0851063829787234	13	0.000407414435822043	9.84005e+09	0.849397590361446	0.0300664666342936	Not DEG	3
XIRP2	84	0.0851063829787234	48	0.000425044455855895	4.37137e+09	0.857429718875502	0.0489947807555478	Not DEG	3
ABRA	83	0.0840932117527862	9	0.000395545529192703	6.7202e+09	0.866882162797531	0.000680812732769918	Not DEG	3
LOC106558660	83	0.0840932117527862	747	0.00042182987607535	2.34349e+09	0.805465765501028	0.0201708496739396	Not DEG	3
LOC119868394	83	0.0840932117527862	3	0.000436390566731941	8.06106e+09	0.863943579194828	0.000680812732769918	Not DEG	3
MB	83	0.0840932117527862	130	0.000405287887667235	0.000119698287488326	0.849838377901851	0.0389058758846952	Not DEG	3
MYOT	83	0.0840932117527862	173	0.000441865238871568	6.16087e+09	0.861298853952395	0.0422453354701778	Not DEG	3
TNNC2	83	0.0840932117527862	1	0.000416230536187079	2.94974e+09	0.852776961504555	0.000179311494346977	Downregulated	3
ACTA1	82	0.083080040526849	138	0.000420925574579211	2.36352e+09	0.840108401084011	0.0422759715241185	Downregulated	3
C28H10orf71	82	0.083080040526849	190	0.000420315491027702	2.25985e+09	0.819933754893105	0.0422759715241185	Not DEG	3
LOC119870906	82	0.083080040526849	369	0.00043571868393046	8.11218e+09	0.869918699186992	0.0214366117358205	Downregulated	3
SMYD1	82	0.083080040526849	144	0.000409838816913418	0.000106257903160527	0.853056308340861	7.38763e+09	Not DEG	3
ASB5	81	0.0820668693009119	2766	0.000438607557529905	0.000568736285892169	0.817592592592593	7.38763e+09	Not DEG	3
KLHL41	81	0.0820668693009119	11	0.000419961008238962	4.34925e+09	0.891666666666667	0.0118639274734169	Not DEG	3
MYL3	81	0.0820668693009119	784	0.000446932637166837	9.39327e+09	0.843827160493827	0.0200040310812187	Downregulated	3
MYOM2	81	0.0820668693009119	42	0.000412352775892176	2.5092e+09	0.891666666666667	0.0410105296857724	Not DEG	3
PGAM2	81	0.0820668693009119	509	0.0004312592800581	0.000102265623806703	0.867283950617284	0.000680812732769918	Not DEG	3
COX6A2	80	0.0810536980749747	64	0.00041523661361505	2.9729e+09	0.9	0.0332099613748119	Downregulated	3
LOC111095889	79	0.0800405268490375	37	0.000397109821614895	4.62532e+09	0.866277182732879	0.0341249429684149	Not DEG	3
LOC119871852	79	0.0800405268490375	2	0.000411702188368028	2.38156e+09	0.906848425835768	0.0410105296857724	Not DEG	3
MYL2	79	0.0800405268490375	799	0.000427088948378228	5.74001e+09	0.869198312236287	0.00229312493130533	Not DEG	3
TTN	79	0.0800405268490375	2	0.000407133084098973	0.000100318883709926	0.892242778318728	0.026554855183613	Downregulated	3
CASQ1	78	0.0790273556231003	268	0.000396828534064068	6.21023e+09	0.893772893772894	0.044764038080786	Not DEG	3
TRIM72	78	0.0790273556231003	30	0.000394071222284228	4.49512e+09	0.903096903096903	0.0422453354701778	Not DEG	3
ACTN2	77	0.0780141843971631	791	0.000422836943131269	2.54993e+09	0.858168147641832	0.0261728941400929	Not DEG	3
CACNG1	77	0.0780141843971631	19	0.000390022218739002	3.09507e+09	0.889268626110731	0.0175185673324129	Not DEG	3
CRHR2	77	0.0780141843971631	77	0.000388215754580286	2.41319e+09	0.885850991114149	0.0227729326798541	Not DEG	3
HHATL	77	0.0780141843971631	46	0.000416248135454096	2.60354e+09	0.894053315105947	0.0016900245177933	Not DEG	3
MYOZ1	77	0.0780141843971631	253	0.000422943593125811	4.08921e+09	0.918318523581681	0.0198548204479002	Not DEG	3
RPL3L	77	0.0780141843971631	4203	0.000447021579657854	0.000678338066148359	0.875598086124402	0.0129766678440465	Not DEG	3
FITM1	76	0.0770010131712259	1078	0.000419510171136121	2.60338e+09	0.867368421052632	0.0423958095196824	Not DEG	3
UNC45B	76	0.0770010131712259	767	0.000409574617610046	2.27841e+09	0.918245614035088	0.044764038080786	Not DEG	3
ADPRHL1	75	0.0759878419452888	7	0.000406467904873148	0.000105861588477197	0.882522522522523	0.0401577252789344	Not DEG	3
DES	75	0.0759878419452888	262	0.000417231948467064	5.35831e+09	0.791351351351351	0.0300664666342936	Downregulated	3
MYH3	75	0.0759878419452888	276	0.000398164473591751	4.07779e+09	0.905945945945946	0.0410105296857724	Downregulated	3
MYOZ2	75	0.0759878419452888	5	0.000388135108363567	2.63425e+09	0.912072072072072	0.0161305633407039	Not DEG	3
STYXL2	75	0.0759878419452888	164	0.000406085653119604	2.70667e+08	0.898378378378378	0.0434164469154249	Not DEG	3
HSPB7	73	0.0739614994934144	2988	0.000430877653178583	0.000105367324977443	0.737442922374429	0.00686641783952637	Not DEG	3
DUSP29	72	0.0729483282674772	59	0.000388563484984026	2.52326e+09	0.912363067292645	0.0129766678440465	Not DEG	3
MYH1	72	0.0729483282674772	20	0.000387816333118222	2.96894e+09	0.897104851330203	7.38763e+09	Not DEG	3
SMTNL1	72	0.0729483282674772	444	0.000410946069055792	7.38491e+09	0.922926447574335	0.0201258513635137	Not DEG	3
MYO18B	69	0.0699088145896656	77	0.000413541077835248	6.05172e+09	0.890451832907076	0.0198548204479002	Not DEG	3
SMPX	69	0.0699088145896656	511	0.000436632176465754	7.30849e+09	0.921994884910486	0.0177084337757226	Not DEG	3
KLHL30	67	0.0678824721377913	37	0.000373035060475477	1.79862e+09	0.94075079149706	0.0410105296857724	Not DEG	3
MYH2	67	0.0678824721377913	8	0.000378677103569159	1.53871e+09	0.939393939393939	0.0219824708028777	Not DEG	3
EEF1A2	66	0.0668693009118541	51	0.000386108661804989	2.06241e+09	0.923076923076923	0.0410105296857724	Downregulated	3
LOC119871449	66	0.0668693009118541	35	0.000407750559691324	1.90272e+09	0.941258741258741	7.38763e+09	Not DEG	3
APOBEC2	63	0.0638297872340425	7	0.000398253150673097	7.70686e+09	0.925243215565796	0.00254041314989828	Not DEG	3
NEB	62	0.0628166160081054	6	0.000397630247794341	7.82742e+09	0.946060285563194	0.00181537424736834	Not DEG	3
CAMK2B	61	0.0618034447821682	25	0.000380995133771975	2.29727e+09	0.942622950819672	0.031740232439129	Downregulated	3
ATP1B4	59	0.0597771023302938	263	0.000402703275028931	7.53956e+09	0.922267679719462	0.0290617469793176	Not DEG	3
LOC102153358	59	0.0597771023302938	12158	0.000452121475162634	0.0012768820318292	0.759205143191116	0.0386720410400309	Not DEG	3
MYBPC1	59	0.0597771023302938	6994	0.00045006955383983	0.00475804375568922	0.715955581531268	0.0016900245177933	Not DEG	3
H19	58	0.0587639311043566	396	0.000394966682165371	1.39961e+09	0.929219600725953	0.0434164469154249	Not DEG	3
MYPN	58	0.0587639311043566	746	0.00038363366393657	1.39906e+08	0.939503932244404	0.026554855183613	Not DEG	3
LOC119874322	56	0.0567375886524823	8612	0.000450940538520292	1.39215e+09	0.432467532467532	0.0410105296857724	Downregulated	3
KCNC4	52	0.0526849037487335	1175	0.000392912688851759	1.07517e+09	0.788084464555053	0.0422453354701778	Not DEG	3
LDB3	50	0.0506585612968592	15551	0.000466617444288643	0.00852338415393592	0.544489795918367	0.0440584800836957	Not DEG	3
LOC106558301	47	0.0476190476190476	913	0.000421341062613919	1.97387e+09	0.761332099907493	17878.5	Not DEG	3
LOC102152925	44	0.0445795339412361	123	0.000408379530842279	1.42928e+08	0.954545454545455	0.00257305686372227	Not DEG	3
FBXO40	41	0.0415400202634245	36	0.00038791444302988	5.12203e+09	0.917073170731707	0.032337076852683	Not DEG	3
VGLL2	38	0.038500506585613	3471	0.000436279999621959	0.00373324074728016	0.625889046941679	0.0214366117358205	Not DEG	3
PTP4A3	37	0.0374873353596758	209	0.000378403204984494	8.34604e+08	0.953453453453453	0.0227729326798541	Not DEG	3
PLN	35	0.0354609929078014	3750	0.000443163113447631	1.67124e+09	0.52436974789916	0.0227729326798541	Not DEG	3
MLIP	31	0.0314083080040527	3129	0.000427195411174764	3.20186e+08	0.436559139784946	0.026554855183613	Not DEG	3
CA15	27	0.027355623100304	9625	0.000465618272191066	0.00138495919947407	0.339031339031339	0.0269123752068975	Downregulated	3
POPDC3	27	0.027355623100304	3276	0.00042696026024759	0.000935995795503377	0.735042735042735	0.0141702990428978	Not DEG	3
LOC119867042	22	0.022289766970618	5643	0.000400111930091559	1.28731e+09	0.614718614718615	0.0125922395263561	Not DEG	3
LOC106558361	21	0.0212765957446809	673	0.000419169348550078	0.000195122126225622	0.542857142857143	0.00254041314989828	Downregulated	3
GDF10	20	0.0202634245187437	17138	0.000463413542129682	0.000297953130531815	0.421052631578947	0.0434808905025187	Not DEG	3
LOC607080	18	0.0182370820668693	1356	0.000448575488585027	0.000272723448924664	0.42483660130719	0.0201172941276036	Not DEG	3
VTN	17	0.0172239108409321	1044	0.00044206814143268	0.000904738630883078	0.455882352941176	0.0405880940120951	Not DEG	3
ACKR1	14	0.0141843971631206	1204	0.000433143086849095	0.00117070359107527	0.461538461538462	0.0332099613748119	Not DEG	3
CCL21	11	0.011144883485309	1153	0.000411710792306372	1.2097e+09	0.454545454545455	0.0234215706014548	Not DEG	3
LOC111095521	10	0.0101317122593718	1142	0.000411034225905258	1.34339e+09	0.577777777777778	0.00144307035843783	Not DEG	3
MMRN1	10	0.0101317122593718	1399	0.000422401664177726	9.06702e+09	0.533333333333333	0.0016900245177933	Not DEG	3
MIRLET7B	9	0.00911854103343465	92	0.000358657731680473	8.30959e+07	0.861111111111111	0.0422759715241185	Not DEG	3
CAVIN4	8	0.00810536980749747	438	0.000397217994526988	0.00188705613879177	0.607142857142857	0.000680812732769918	Downregulated	3
MPZ	5	0.00506585612968592	1588	0.00037973015062565	1.8165e+09	0.3	0.0482409875481404	Not DEG	3
MT-III	5	0.00506585612968592	63	0.000380443133171517	2.90045e+09	0.6	0.0228209428797788	Not DEG	3
MYH6	3	0.00303951367781155	1074	0.000308616579886181	1.09147e+08	0	0.044764038080786	Not DEG	3
FAM187A	2	0.00202634245187437	577	0.00033148012406666	0.000235201670810294	0	0.0410105296857724	Not DEG	3
ADAM23	1	0.00101317122593718	0	0.000252610865809482	412766	0	0.0410105296857724	Upregulated	3
PENK	1	0.00101317122593718	0	0.000329570889796523	1.16874e+06	0	0.0327814090925063	Not DEG	3
LOC119866368	355	0.3596757852077	1868	0.000500652587351438	0.929279740368782	0.562202594095647	0.00123204696624505	Not DEG	4
KLB	341	0.34549138804458	887	0.000494280908701521	0.879179349271739	0.57317578057616	0.0214366117358205	Not DEG	4
CYP2A13	333	0.337386018237082	642	0.000491148891334898	0.859577313020719	0.577933355041789	0.0405880940120951	Not DEG	4
LOC102152802	316	0.32016210739615	656	0.000482912790540842	0.831609531843471	0.607534659433394	0.0129766678440465	Not DEG	4
LOC111091009	309	0.31306990881459	773	0.000493963391597713	0.766883641439266	0.575862648678183	0.0428730941365373	Not DEG	4
LOC119865919	306	0.310030395136778	1697	0.000490710247881732	0.766206283249529	0.586285224472303	0.0386720410400309	Not DEG	4
CHRNA1	305	0.309017223910841	504	0.000485174517306359	0.782433641109986	0.596893874029336	0.0405880940120951	Not DEG	4
LOC102152599	305	0.309017223910841	975	0.000490209877844346	0.754321323531634	0.582031924072476	0.0410105296857724	Not DEG	4
LOC119870957	303	0.306990881458967	586	0.000485853624611463	0.785784266574406	0.598386991016982	0.0405880940120951	Not DEG	4
LOC119865409	301	0.304964539007092	1930	0.000487089509170398	0.802846578543545	0.616456256921373	0.0327814090925063	Not DEG	4
G6PC1	298	0.301925025329281	213	0.000487623290618846	0.740440552780758	0.589270783901656	0.0495649758160437	Not DEG	4
LOC111098518	298	0.301925025329281	628	0.000481804458429227	0.75734732729883	0.605879827356337	0.0352171314542996	Not DEG	4
LOC119867337	297	0.300911854103343	2088	0.000495736967654282	0.763977851830965	0.603580853580854	0.026554855183613	Not DEG	4
LOC119871949	287	0.290780141843972	190	0.000479048804837721	0.737669594588575	0.616505445773738	0.0386720410400309	Not DEG	4
LOC119873615	287	0.290780141843972	632	0.000493344008070019	0.69847167198223	0.593162934626349	0.0201708496739396	Not DEG	4
LOC119877743	286	0.289766970618034	854	0.000489304954874209	0.717985648499808	0.602674518463992	0.000680812732769918	Not DEG	4
SCD	284	0.28774062816616	1351	0.000488934009829499	0.709380094478316	0.60269745682576	17878.5	Not DEG	4
LOC119873976	281	0.284701114488349	1446	0.000484391285671104	0.658383096665525	0.58823080833757	0.0470741413735538	Not DEG	4
LOC111098644	279	0.282674772036474	1184	0.000482808476979158	0.677285527747037	0.596916015574637	0.00257305686372227	Not DEG	4
LPL	275	0.278622087132725	461	0.000482492462625595	0.682937553876921	0.615607166556072	0.023980146776437	Not DEG	4
ADORA1	273	0.276595744680851	1240	0.000485060580398862	0.681030520933807	0.622333548804137	0.032337076852683	Not DEG	4
GHR	266	0.269503546099291	793	0.000478807711379657	0.686512597320319	0.631834302737977	0.0201258513635137	Not DEG	4
LOC111098765	264	0.267477203647416	1918	0.000490056686825529	0.628640016600087	0.614846180435534	17878.5	Not DEG	4
ADIG	262	0.265450861195542	2032	0.000484738963140771	0.599998219643238	0.599836214208417	0.00427625742356871	Not DEG	4
LOC111093338	262	0.265450861195542	1111	0.000478575232797214	0.570491954685034	0.584598286098681	0.0198548204479002	Not DEG	4
LOC119869758	261	0.264437689969605	928	0.000477064041268864	0.65735093548078	0.636516357206012	0.0200040310812187	Not DEG	4
LOC489231	259	0.26241134751773	1539	0.000480863840166143	0.630472189352276	0.628086558319117	0.0303835980323849	Not DEG	4
LOC111096973	258	0.261398176291793	1063	0.000482795772982192	0.608859728099695	0.615902029982204	0.0413546782659653	Not DEG	4
WDR88	254	0.257345491388045	219	0.00048716502508675	0.609773844759482	0.633687093461143	0.0118639274734169	Not DEG	4
HCAR1	253	0.256332320162107	330	0.00047092849054925	0.599224336977984	0.617039964866052	0.0428730941365373	Not DEG	4
LOC111095131	252	0.25531914893617	535	0.00046839319822414	0.6149905900422	0.624897236451021	0.0332099613748119	Not DEG	4
LOC111090957	246	0.249240121580547	654	0.000480493394997882	0.58693572565808	0.629766052762568	0.026554855183613	Not DEG	4
CACNA1B	242	0.245187436676798	587	0.000469692456418939	0.626126242119579	0.664929186241898	0.0228209428797788	Not DEG	4
LOC119865623	240	0.243161094224924	381	0.000469684988988487	0.533451440443419	0.630788005578801	0.0495649758160437	Not DEG	4
LOC119869688	235	0.238095238095238	874	0.000474420036358543	0.53009411424233	0.636152027641389	0.044764038080786	Not DEG	4
CIDEA	231	0.234042553191489	671	0.000481270357944681	0.460456447556231	0.616525503482025	0.0227729326798541	Not DEG	4
SLC22A1	229	0.232016210739615	539	0.000478387641133343	0.486980369875042	0.640695625526699	2.81622e+07	Not DEG	4
LOC102153053	228	0.231003039513678	658	0.000469162302905927	0.617182134444738	0.675593167941881	0.0489947807555478	Not DEG	4
AQP7	226	0.228976697061803	2023	0.000482888646371184	0.45138577907502	0.631583087512291	0.0209588860762025	Not DEG	4
PLIN1	225	0.227963525835866	1405	0.000477749978993443	0.437417283219579	0.620753968253968	0.0332099613748119	Not DEG	4
LGALS12	224	0.226950354609929	1117	0.000475069497454854	0.470177478638825	0.639213645099295	0.0405880940120951	Not DEG	4
LOC119868049	224	0.226950354609929	576	0.000465837835865838	0.53555066222137	0.671925048046124	0.0405880940120951	Not DEG	4
SGK2	214	0.216818642350557	1684	0.000478969089455443	0.452431844851775	0.66736869817033	0.0422453354701778	Not DEG	4
ABCD2	212	0.214792299898683	103	0.000464541409577075	0.44461971627079	0.67763569704015	0.0386720410400309	Not DEG	4
LOC119870922	211	0.213779128672746	207	0.000464716567811059	0.487844480351433	0.68088467614534	0.0410105296857724	Downregulated	4
PLIN4	210	0.212765957446809	3319	0.000477879950706681	0.42776542589715	0.669583048530417	0.00959184692945934	Not DEG	4
FFAR4	209	0.211752786220871	389	0.000464803350254543	0.449173866383129	0.663415531836584	0.0410105296857724	Not DEG	4
LOC102157065	208	0.210739614994934	344	0.00046772859361816	0.511023339393025	0.679626532887402	0.0303835980323849	Not DEG	4
F2RL3	207	0.209726443768997	787	0.000461546899219223	0.51410008604092	0.703344120819849	0.000598369839167641	Not DEG	4
LOC102151511	207	0.209726443768997	481	0.000463339273330447	0.420696151395766	0.678720510295014	0.0300664666342936	Not DEG	4
LOC119865971	206	0.20871327254306	787	0.000462627971689678	0.508272470134835	0.669618754439972	0.0201708496739396	Not DEG	4
PCK1	205	0.207700101317123	680	0.000474706672842439	0.392495895161396	0.665614538498326	0.00144307035843783	Downregulated	4
LOC106559462	204	0.206686930091185	794	0.000461078147390523	0.543529846358993	0.690669371196755	7.38763e+09	Not DEG	4
PNPLA3	202	0.204660587639311	1172	0.000478039970615771	0.450358577133051	0.681148711886114	0.00265412303120336	Not DEG	4
TGM6	202	0.204660587639311	467	0.000464210921016042	0.408881077069436	0.671888084330821	0.0228209428797788	Downregulated	4
LOC119865671	201	0.203647416413374	799	0.000474851940156533	0.443520490705096	0.688358208955224	0.0327814090925063	Not DEG	4
RIMS4	198	0.200607902735562	1966	0.00047509988673983	0.382238702009973	0.689483669179101	0.000515761235636629	Not DEG	4
FRZB	197	0.199594731509625	358	0.000475587372102723	0.376152204365341	0.684761214130322	0.0201172941276036	Not DEG	4
LPIN1	195	0.197568389057751	128	0.000457585194334616	0.371619539600451	0.688924134284959	0.0265917321715918	Not DEG	4
MTARC1	195	0.197568389057751	73	0.00047060057625962	0.352191562425283	0.674385408406027	0.000680812732769918	Not DEG	4
CCDC180	193	0.195542046605876	279	0.000470060360925196	0.346675025126131	0.675410189982729	0.0200040310812187	Not DEG	4
LOC119872477	193	0.195542046605876	3061	0.00048679910514764	0.445665893829728	0.645563471502591	0.000680812732769918	Not DEG	4
ADGRD1	192	0.194528875379939	785	0.000460501366242117	0.389821673935471	0.694971640488656	0.0269123752068975	Not DEG	4
AGT	191	0.193515704154002	567	0.000472951781414278	0.355271131458392	0.694185726095343	0.0303835980323849	Not DEG	4
ADGRG4	190	0.192502532928065	61	0.000452726228230021	0.380400792654841	0.708159287106656	0.0422453354701778	Not DEG	4
IGSF1	190	0.192502532928065	368	0.000456470316180017	0.366186735245147	0.696017822333612	0.0219824708028777	Not DEG	4
PFKFB1	190	0.192502532928065	122	0.000462637874016903	0.375406557487625	0.693622946254525	0.0410105296857724	Not DEG	4
AOC3_1	189	0.191489361702128	496	0.000453021247037459	0.378909044016544	0.7123719464145	0.0327814090925063	Not DEG	4
CIDEC	189	0.191489361702128	63	0.000467629325720382	0.343892907866166	0.687380389508049	0.0227729326798541	Not DEG	4
LOC102152540	189	0.191489361702128	751	0.000468263653821063	0.409689591408925	0.702521670606777	0.0214366117358205	Not DEG	4
ACVR1C	188	0.19047619047619	7109	0.000477331326363705	0.385265516963893	0.684321310729321	0.0327814090925063	Not DEG	4
GPC3	188	0.19047619047619	662	0.000471851868929601	0.31959234677186	0.66213448628968	0.023980146776437	Not DEG	4
GPD1	188	0.19047619047619	63	0.000468062018127224	0.334686298833583	0.685402207304585	0.0290617469793176	Not DEG	4
SCN5A	188	0.19047619047619	347	0.000451741756422369	0.399195563023328	0.713789964728638	0.0386720410400309	Not DEG	4
ADIPOQ	187	0.189463019250253	104	0.000468745179683017	0.335005889234364	0.697832212063711	0.0313395145027685	Not DEG	4
C9H17orf50	187	0.189463019250253	831	0.0004447993140434	0.417815616891887	0.712609970674487	0.00549520001198275	Not DEG	4
ERICH3	187	0.189463019250253	132	0.000458666493314344	0.374056812342121	0.718130067276177	0.0110900497653306	Not DEG	4
KCNJ3	186	0.188449848024316	412	0.000456179054646514	0.423992252342164	0.697122929380994	0.0161305633407039	Not DEG	4
LOC119873340	185	0.187436676798379	861	0.000457757062060202	0.424418834723086	0.7286133960047	0.0410105296857724	Not DEG	4
LOC111093132	184	0.186423505572442	733	0.000464608486915734	0.458665323261165	0.689950106913756	0.00229312493130533	Downregulated	4
C18H11orf86	182	0.184397163120567	975	0.00045659966865269	0.341897479217179	0.702750288385648	0.0410105296857724	Not DEG	4
LOC119873316	182	0.184397163120567	470	0.000452082752017693	0.395281005351605	0.731103150992654	0.0332099613748119	Not DEG	4
LOC111096834	181	0.18338399189463	320	0.000449063627149136	0.474709713572105	0.695887047268263	0.0410105296857724	Not DEG	4
CPAMD8	178	0.180344478216819	529	0.000462801988446779	0.342425480536953	0.672760743985273	0.00959184692945934	Not DEG	4
LOC119869718	178	0.180344478216819	560	0.000456167292841013	0.407707018838402	0.712753126388624	0.000179311494346977	Not DEG	4
GYG2	177	0.179331306990881	344	0.000452606028176126	0.365266542194965	0.742681047765793	0.000222565736451735	Not DEG	4
LOC111097223	177	0.179331306990881	907	0.000459167352746067	0.39551415389941	0.714689265536723	0.0227729326798541	Not DEG	4
LOC119872292	176	0.178318135764944	497	0.000458157333526355	0.338025875946667	0.711298701298701	0.0410105296857724	Not DEG	4
CCN6	175	0.177304964539007	103	0.000455364238758334	0.314837068448731	0.721970443349754	0.0410105296857724	Not DEG	4
LIPE	173	0.175278622087133	481	0.000466334139359469	0.274365048796033	0.690348165075951	0.00959184692945934	Not DEG	4
LOC111090688	172	0.174265450861196	467	0.000450426496246559	0.353241457824131	0.711274309805522	0.0125922395263561	Downregulated	4
ITIH5	171	0.173252279635258	715	0.000469079456593834	0.280256205307642	0.702304781561747	0.0470741413735538	Not DEG	4
HSPA12A	170	0.172239108409321	334	0.000440645571559967	0.341964246192728	0.757396449704142	0.0360544368148424	Not DEG	4
THRSP	170	0.172239108409321	539	0.000467051816204548	0.297032997310286	0.712008353637313	0.0175185673324129	Not DEG	4
LOC102151315	169	0.171225937183384	350	0.0004529672984451	0.341926139469202	0.717455621301775	0.0227729326798541	Not DEG	4
LOC106559134	169	0.171225937183384	230	0.000458166305816058	0.318451591310557	0.72654268808115	0.0201258513635137	Downregulated	4
NAT8L	169	0.171225937183384	223	0.00045081270304517	0.324513700651892	0.762538743307974	0.0480020792913839	Not DEG	4
TRARG1	168	0.170212765957447	271	0.000462301767008775	0.276995251188277	0.709652124322783	0.0410105296857724	Not DEG	4
LOC100855450	166	0.168186423505572	471	0.000447929078376633	0.315194139055472	0.738517707192406	0.0410105296857724	Not DEG	4
APOC3	163	0.165146909827761	440	0.000467207185391831	0.292763194927192	0.754374005907748	0.0386720410400309	Not DEG	4
SGCG	163	0.165146909827761	233	0.000462174436425756	0.24189351495677	0.689918957812618	0.00414020471809236	Not DEG	4
CDO1	162	0.164133738601824	270	0.00045004699556838	0.28634464324873	0.745878383559543	0.0405880940120951	Not DEG	4
LOC111096016	161	0.163120567375887	260	0.000441127977782632	0.367962559915481	0.754114906832298	0.0440584800836957	Not DEG	4
PTGER3	158	0.160081053698075	2633	0.000468997143536123	0.263714554332482	0.735144723050875	0.0352171314542996	Not DEG	4
KCNMB2	157	0.159067882472138	247	0.000458935880470059	0.220935330219858	0.691572758451739	0.0480020792913839	Not DEG	4
MAOB	157	0.159067882472138	80	0.000462529281536704	0.237487956964024	0.708149599869345	0.0370335703835786	Not DEG	4
LEP	155	0.157041540020263	70	0.000440314163749072	0.303521592621501	0.789359028068706	0.00866873108947787	Not DEG	4
DGAT2	154	0.156028368794326	53	0.000439783793344713	0.285096925268068	0.767591885238944	0.0227729326798541	Not DEG	4
MRGPRG	154	0.156028368794326	5167	0.000473413092942715	0.242930859096781	0.730752907223495	0.0386720410400309	Downregulated	4
NNAT	154	0.156028368794326	256	0.000442381254420162	0.288129623896448	0.77243018419489	0.0410105296857724	Not DEG	4
COL28A1	151	0.152988855116515	151	0.00046188292655493	0.246487896353648	0.723532008830022	0.0275710209036051	Not DEG	4
LOC119864619	149	0.15096251266464	113	0.000456653825393458	0.27452659067278	0.745147832396155	0.0269123752068975	Not DEG	4
LOC119877836	149	0.15096251266464	432	0.00045869329045083	0.388635843130899	0.703065481588972	0.0332099613748119	Not DEG	4
LOC119869724	148	0.149949341438703	68	0.000443310405950881	0.319107058090104	0.747747747747748	0.000680812732769918	Not DEG	4
PRRT4	148	0.149949341438703	1736	0.000442179533126075	0.279540174625908	0.755469755469755	0.000680812732769918	Not DEG	4
DACT2	147	0.148936170212766	343	0.00046971342012272	0.247537846703007	0.705898797875315	0.0227729326798541	Not DEG	4
LOC119870856	146	0.147922998986829	56	0.000443511556017587	0.274159627437402	0.784600850259802	0.00181537424736834	Not DEG	4
GLRB	143	0.144883485309017	30	0.000444209056986367	0.221740306776667	0.79020979020979	0.0265917321715918	Not DEG	4
LOC476006	142	0.14387031408308	82	0.000436184549715281	0.251458370562823	0.794526021376486	0.0422453354701778	Not DEG	4
PRR5L	141	0.142857142857143	2034	0.000441724315617554	0.253931005495698	0.760790273556231	0.0470741413735538	Not DEG	4
DMRT2	139	0.140830800405268	478	0.000460744292051359	0.195985164549276	0.700344072568033	0.044764038080786	Not DEG	4
LOC119865950	139	0.140830800405268	748	0.000465599830585787	0.292473881549403	0.684808674799291	0.0209588860762025	Not DEG	4
FABP4	138	0.139817629179331	369	0.000457581071176083	0.23348437277392	0.799534539299693	0.0261728941400929	Not DEG	4
PCSK1	138	0.139817629179331	345	0.000440353932950545	0.248717852345537	0.784724426108114	0.0341249429684149	Not DEG	4
VIT	138	0.139817629179331	1632	0.00046761410462309	0.237930393050153	0.738072569554639	0.0410105296857724	Not DEG	4
ADRA2C	137	0.138804457953394	944	0.000463482516487831	0.226805884325495	0.742915414340919	0.0410105296857724	Not DEG	4
LOC102156618	137	0.138804457953394	2311	0.000452797449627937	0.321607377403039	0.642443108630313	0.0303835980323849	Not DEG	4
COL9A3	136	0.137791286727457	334	0.000441193275048172	0.283828080752643	0.810566448801743	0.0405880940120951	Not DEG	4
TENM2	135	0.13677811550152	331	0.000462203669384506	0.206606717777683	0.742067440574903	0.0269123752068975	Not DEG	4
LOC119877538	133	0.134751773049645	275	0.000453421254633347	0.301402571208851	0.690817953975849	0.0110900497653306	Not DEG	4
BTNL9	131	0.132725430597771	243	0.000460350916836915	0.276904196883087	0.694891368173811	0.0419204436270024	Not DEG	4
FHL1	131	0.132725430597771	1345	0.000462514261519749	0.162193056314996	0.701467997651204	0.0303835980323849	Not DEG	4
FAM83A	129	0.130699088145897	191	0.000449988642708382	0.24110937866652	0.783187984496124	0.00414020471809236	Not DEG	4
DYNC1I1	128	0.129685916919959	340	0.00043208676823691	0.223197772383174	0.818159448818898	0.0214366117358205	Not DEG	4
LOC102153551	127	0.128672745694022	64	0.000428477981854779	0.209333947770567	0.827396575428071	0.0332099613748119	Not DEG	4
ETNPPL	126	0.127659574468085	491	0.000454555003471895	0.274617820898452	0.704380952380952	0.0332099613748119	Not DEG	4
LOC111094686	126	0.127659574468085	276	0.000451270628305385	0.339258703449064	0.786412698412698	0.0405880940120951	Not DEG	4
TMEM182	125	0.126646403242148	773	0.000465769331958247	0.186976033398201	0.787483870967742	0.00686641783952637	Not DEG	4
PPDPFL	123	0.124620060790274	12163	0.000474724930122698	0.157741391129214	0.712648274023724	0.00178473941463516	Not DEG	4
GPR1	122	0.123606889564336	2769	0.000466175724802267	0.152900483878533	0.716434087522016	0.0422759715241185	Not DEG	4
CAPN11	119	0.120567375886525	577	0.000436172602080362	0.221202562163968	0.793619142572283	7.38763e+09	Not DEG	4
CSTA	118	0.119554204660588	128	0.000430071840613826	0.208307553425632	0.846443575257135	0.026554855183613	Not DEG	4
LOC119873278	116	0.117527862208713	537	0.000450610569820444	0.301478903568465	0.745127436281859	0.0405880940120951	Not DEG	4
GRIA4	113	0.114488348530902	230	0.000452017853198604	0.192721961424856	0.862989886219975	0.00872907894188662	Not DEG	4
CA3	111	0.112462006079027	2670	0.00045233632440541	0.154156862178732	0.803767403767404	0.0482409875481404	Not DEG	4
SLC1A3	111	0.112462006079027	116	0.000439242429374901	0.25270883975214	0.773136773136773	0.0423958095196824	Not DEG	4
FMO2	108	0.109422492401216	112	0.000452918661816161	0.140921123615278	0.748355832467982	2.81622e+07	Not DEG	4
TNXB	108	0.109422492401216	1428	0.000460810404049787	0.117804702037855	0.664762893734856	0.000680812732769918	Not DEG	4
AMIGO2	107	0.108409321175279	1084	0.000488589521397395	0.160029763163277	0.661082701463587	0.0327814090925063	Not DEG	4
ASB2	107	0.108409321175279	10309	0.000480370160449135	0.116023375881387	0.677834597072827	0.0201258513635137	Not DEG	4
LOC102151402	107	0.108409321175279	235	0.00042727943744038	0.179134576319052	0.869158878504673	0.0410105296857724	Not DEG	4
LOC100856518	106	0.107396149949341	711	0.000425008138811545	0.160824762768257	0.84492362982929	0.0110900497653306	Not DEG	4
LOC119877096	106	0.107396149949341	245	0.000452578578160161	0.261179597967521	0.766217430368374	0.0269123752068975	Not DEG	4
LOC119866916	105	0.106382978723404	483	0.000448153597215946	0.13973484201569	0.712820512820513	0.00872907894188662	Not DEG	4
RGSL1	103	0.10435663627153	550	0.000446981639943972	0.211583289076234	0.779554540262707	0.0414910080151289	Not DEG	4
KCNK17	102	0.103343465045593	58	0.000422152368961016	0.156489477969107	0.827800427101534	0.026554855183613	Not DEG	4
LOC119867207	102	0.103343465045593	303	0.000442559438860421	0.170984822534245	0.795379537953795	0.0434164469154249	Not DEG	4
LOC610632	99	0.100303951367781	344	0.000428996358923921	0.148551667220877	0.861678004535147	0.00254041314989828	Not DEG	4
CLEC4G	97	0.0982776089159068	336	0.000442213161369597	0.108515986869042	0.748926116838488	0.0410105296857724	Not DEG	4
LOC102156842	93	0.0942249240121581	160	0.000445150012769656	0.110985923782952	0.770687237026648	0.0423958095196824	Not DEG	4
LOC119876665	92	0.0932117527862209	1702	0.000486473647119654	0.137704194226555	0.645484949832776	0.0129766678440465	Not DEG	4
LOC102152006	87	0.088145896656535	635	0.000451827065701781	0.1350515772674	0.766105319433307	0.0161305633407039	Not DEG	4
NPR 3,00	83	0.0840932117527862	140	0.000424249224330908	0.139125194620597	0.842198060534822	0.0118639274734169	Not DEG	4
COL6A6	82	0.083080040526849	23	0.000437383325293237	0.118107180907961	0.869015356820235	0.0422759715241185	Not DEG	4
FMO3	81	0.0820668693009119	362	0.000441231410001102	0.13252978272336	0.749074074074074	0.0125922395263561	Not DEG	4
WNK3	77	0.0780141843971631	147	0.000439429710049906	0.159850603069716	0.733766233766234	0.00499226453166615	Not DEG	4
FOSB	76	0.0770010131712259	205	0.000438699144713253	0.205973114482756	0.80140350877193	0.0303835980323849	Not DEG	4
SHISAL2A	75	0.0759878419452888	1509	0.000455505638916393	0.0848954141055022	0.795315315315315	0.032337076852683	Not DEG	4
FA2H	69	0.0699088145896656	86	0.000423726027401322	0.0972931554890722	0.777493606138107	0.0422759715241185	Not DEG	4
HMCN2	68	0.0688956433637285	772	0.000467437638361907	0.0580098256112197	0.708077260755048	0.00126739762336173	Not DEG	4
LOC119872499	67	0.0678824721377913	51	0.000427635374753419	0.161486358648041	0.853912256897332	0.023980146776437	Not DEG	4
OSR2	67	0.0678824721377913	2653	0.000440983447373384	0.0609256110856528	0.744911804613297	0.0125561764187082	Not DEG	4
C8H14orf132	66	0.0668693009118541	19840	0.000484123111592894	0.0473419905773502	0.608391608391608	0.0428730941365373	Not DEG	4
GPIHBP1	63	0.0638297872340425	89	0.000441335838003558	0.0710710308168408	0.781362007168459	0.00123204696624505	Not DEG	4
LOC111093431	63	0.0638297872340425	603	0.000424968513314958	0.105752002886025	0.727598566308244	0.0470741413735538	Not DEG	4
MYO3A	60	0.060790273556231	424	0.000415788171783081	0.0780082820404964	0.859887005649718	0.0332099613748119	Not DEG	4
NPY2R	60	0.060790273556231	155	0.000444274997321397	0.0905707113545945	0.750847457627119	0.00499226453166615	Not DEG	4
TMEM252	60	0.060790273556231	1412	0.000454511721185505	0.0744728225482856	0.606779661016949	0.031740232439129	Not DEG	4
CYP21A2	59	0.0597771023302938	1282	0.000460027627488797	0.0512102021042793	0.621858562244302	0.0352171314542996	Not DEG	4
HIF3A	59	0.0597771023302938	2021	0.000452697005680858	0.0445030889753021	0.706019871420222	0.0482409875481404	Not DEG	4
LOC102152830	58	0.0587639311043566	29	0.000411907757658399	0.124322166711473	0.94010889292196	0.0352171314542996	Not DEG	4
LOC119871552	54	0.0547112462006079	24	0.000417562560029247	0.057538731252283	0.811320754716981	0.0489947807555478	Not DEG	4
LOC102155777	53	0.0536980749746707	1256	0.000419499557418144	0.071671641041647	0.799709724238026	0.0401577252789344	Not DEG	4
GRIA1	47	0.0476190476190476	1520	0.000470681799475769	0.0394648607398943	0.687326549491212	0.0389058758846952	Not DEG	4
CLEC3B	45	0.0455927051671733	5675	0.000468052676275748	0.0182286894921778	0.511111111111111	0.0327814090925063	Not DEG	4
RBP4	45	0.0455927051671733	96	0.000412367388841394	0.0563366476234722	0.847474747474747	0.0440584800836957	Not DEG	4
GSC	44	0.0445795339412361	479	0.000434269649328179	0.0270117098980593	0.659619450317125	0.0419204436270024	Not DEG	4
LOC119871932	44	0.0445795339412361	9	0.000410184619105783	0.0863433625597857	0.876321353065539	0.00144307035843783	Not DEG	4
HRH2	42	0.0425531914893617	1144	0.000405453348093931	0.0653174290530277	0.739837398373984	0.000680812732769918	Not DEG	4
METTL24	42	0.0425531914893617	2416	0.00046336980649412	0.032052571205841	0.738675958188153	0.000222565736451735	Not DEG	4
P2RY12	40	0.0405268490374873	6560	0.000422288599160645	0.0644784931559298	0.684615384615385	0.0198548204479002	Not DEG	4
CD209	37	0.0374873353596758	6	0.000394752709870819	0.0328721539750609	0.8003003003003	0.0327814090925063	Not DEG	4
LOC479668	37	0.0374873353596758	5	0.000407990906751751	0.0500101950972521	0.965465465465466	0.00427625742356871	Not DEG	4
CA4	32	0.0324214792299899	173	0.000418144516288062	0.0359024705072905	0.840725806451613	0.0405880940120951	Not DEG	4
CD36	28	0.0283687943262411	7	0.000407483242596383	0.0455341308465772	0.843915343915344	0.0480020792913839	Not DEG	4
MFAP5	26	0.0263424518743668	646	0.000410498158694465	0.0170527923833641	0.710769230769231	0.0410105296857724	Not DEG	4
PTPRD	22	0.022289766970618	1634	0.000452276702095165	0.00692908281171551	0.593073593073593	0.0410105296857724	Downregulated	4
LOC100855540	19	0.0192502532928065	631	0.000422881075507815	0.00768260350135208	0.736842105263158	0.0413546782659653	Not DEG	4
HK2	17	0.0172239108409321	75	0.000381321075216588	0.0160023168227245	0.75	0.0386720410400309	Not DEG	4
LOC106558093	17	0.0172239108409321	0	0.000379371872766975	0.0219909844274864	0.926470588235294	0.0495649758160437	Not DEG	4
LOC111095544	16	0.0162107396149949	2	0.000389281928647133	0.00983186471393053	0.733333333333333	0.0341249429684149	Not DEG	4
CNTNAP5	14	0.0141843971631206	2	0.00040999460234187	0.0306839872510527	0.912087912087912	0.0341249429684149	Not DEG	4
LOC100855558	14	0.0141843971631206	5	0.000401424935083624	0.00569278995755388	0.868131868131868	0.0470741413735538	Not DEG	4
PKHD1L1	14	0.0141843971631206	8371	0.000471182063578331	0.00183094970599313	0.373626373626374	0.00866873108947787	Not DEG	4
LOC100686502	13	0.0131712259371834	88	0.000382533874886463	0.014173683866201	0.717948717948718	0.00178473941463516	Not DEG	4
LOC119864681	13	0.0131712259371834	3	0.000432298040850196	0.0110367046459823	0.615384615384615	0.032337076852683	Not DEG	4
LOC119877537	13	0.0131712259371834	525	0.000403663283064069	0.00460538993950085	0.679487179487179	0.0269123752068975	Not DEG	4
PPP1R1A	13	0.0131712259371834	173	0.000408569626612743	0.00496457203267783	0.679487179487179	0.026554855183613	Not DEG	4
TTPA	12	0.0121580547112462	1	0.000399567314943591	0.00923967684663699	0.848484848484849	0.0480020792913839	Not DEG	4
LOC119869063	11	0.011144883485309	1463	0.000423412945104385	0.00391647090659983	0.690909090909091	0.031740232439129	Not DEG	4
MYOC	10	0.0101317122593718	43	0.000400449060237621	0.0178561926646909	0.555555555555556	0.0470741413735538	Not DEG	4
CYP1A1	8	0.00810536980749747	8	0.000370090504988638	0.00632651905650943	0.714285714285714	0.0470741413735538	Not DEG	4
LOC119871092	8	0.00810536980749747	345	0.00039393720788516	0.00332818093241968	0.5	0.0118639274734169	Not DEG	4
CADM2	6	0.0060790273556231	7	0.000384401935333525	0.00218135039718718	0.6	0.0360544368148424	Not DEG	4
IBSP	5	0.00506585612968592	2	0.00035776808243836	0.00293819523811584	0.6	0.031740232439129	Not DEG	4
LOC119867480	5	0.00506585612968592	150	0.000429211847953655	0.0070729973079607	0.6	0.0488271219132785	Not DEG	4
HAS2	3	0.00303951367781155	0	0.00035905299096999	0.00248997361818191	1	0.0352171314542996	Not DEG	4
SFRP4	3	0.00303951367781155	0	0.000352996094542664	0.00014278473065451	1	0.0269123752068975	Not DEG	4
SPOCK1	3	0.00303951367781155	0	0.000346997455778381	0.00214860113235524	0.666666666666667	0.044764038080786	Not DEG	4
ERFE	2	0.00202634245187437	0	0.000341840980735109	0.00131622388211429	1	0.0269123752068975	Not DEG	4
IL6	2	0.00202634245187437	0	0.000346314328228508	0.00212569431722212	1	0.000680812732769918	Not DEG	4
LOC102154438	1	0.00101317122593718	0	0.000325115018093185	0.000261103073664415	0	0.0410105296857724	Not DEG	4
LOC111095882	355	0.3596757852077	132	0.000480879431603605	1	0.593443144744171	0.0110900497653306	Not DEG	5
LOC119873675	350	0.354609929078014	1473	0.000515436750494824	0.966242102275272	0.590208759721654	0.00178473941463516	Not DEG	5
LOC111095621	342	0.346504559270517	201	0.000480821071948758	0.984507455760603	0.615681432319802	0.0410105296857724	Not DEG	5
LOC106559951	340	0.344478216818642	454	0.000483561647276341	0.97536499526099	0.618740239458615	0.0422759715241185	Not DEG	5
LOC119873203	340	0.344478216818642	289	0.000477384193454208	0.987935630949932	0.617629706749957	0.0422759715241185	Not DEG	5
LOC119865237	335	0.339412360688956	236	0.000479654119798462	0.965243212134085	0.62942175350791	10.9273	Not DEG	5
LOC119873996	332	0.336372847011145	172	0.000483097082627947	0.951337240212004	0.624231063225713	0.000680812732769918	Not DEG	5
LOC111096475	329	0.333333333333333	467	0.000483402562581922	0.932433388656165	0.627807843427978	0.0201708496739396	Not DEG	5
LOC111096605	325	0.329280648429585	684	0.000474659042973057	0.960416137136592	0.643076923076923	0.00178473941463516	Not DEG	5
LOC102153011	324	0.328267477203647	222	0.000483109510683358	0.922169765754884	0.631062951496388	0.0440584800836957	Not DEG	5
LOC111095589	324	0.328267477203647	577	0.000484011140598964	0.916487976038677	0.634139815770363	0.0327814090925063	Not DEG	5
LOC100687594	319	0.323201621073961	509	0.000480795988023388	0.937528170923956	0.654817531200095	0.026554855183613	Not DEG	5
LOC102152520	319	0.323201621073961	841	0.000486843463776494	0.868426395459702	0.622148616943672	0.0129766678440465	Not DEG	5
LOC111091321	319	0.323201621073961	442	0.000481794539741646	0.920082876750267	0.640484217582461	0.0482409875481404	Not DEG	5
LOC106558485	317	0.321175278622087	1145	0.000483740362159704	0.874807819672808	0.634448748153177	0.0386720410400309	Not DEG	5
LOC119866197	315	0.319148936170213	484	0.000480924313151804	0.919009692953968	0.658942472955212	0.023980146776437	Not DEG	5
LOC119876427	313	0.317122593718338	300	0.000502841534203091	0.93614859676053	0.67006635536987	0.0161305633407039	Not DEG	5
LOC119877747	313	0.317122593718338	208	0.000474957910655204	0.904907208496141	0.652985991644139	0.000803696906166809	Not DEG	5
LOC119870404	308	0.312056737588652	445	0.000477413631041767	0.915216569196143	0.674859342611786	0.0422453354701778	Not DEG	5
LOC119868427	307	0.311043566362715	157	0.000472967835619775	0.932201114019753	0.686274509803922	0.0175185673324129	Not DEG	5
LOC119872238	304	0.308004052684904	943	0.000483312684155586	0.871944231043946	0.66440854611777	0.0327814090925063	Not DEG	5
LOC102156875	301	0.304964539007092	572	0.000475357678944631	0.88322179547591	0.687397563676634	2.81622e+07	Not DEG	5
LOC111098596	301	0.304964539007092	74	0.000464355554936809	0.923930310585656	0.69937984496124	0.00969240376783879	Not DEG	5
LOC119874174	301	0.304964539007092	506	0.000473565481650382	0.877163423321997	0.673178294573643	0.0352171314542996	Not DEG	5
LOC102154031	300	0.303951367781155	342	0.000501794453233843	0.858074180001067	0.658394648829431	0.0327814090925063	Not DEG	5
LOC119870209	300	0.303951367781155	253	0.000471766323330593	0.898892728789891	0.691884057971014	0.0198548204479002	Not DEG	5
LOC119870120	299	0.302938196555218	281	0.000500989115159037	0.934229609769201	0.702386029494287	0.000680812732769918	Not DEG	5
LOC106559496	295	0.298885511651469	229	0.000470436088162321	0.904540384237291	0.706883431338637	0.023980146776437	Not DEG	5
LOC119877066	295	0.298885511651469	93	0.000470807415961812	0.909114175835983	0.706468350051885	0.0129766678440465	Not DEG	5
LOC111098324	292	0.295845997973658	517	0.000482213763511953	0.819741945087932	0.650732005837217	0.0129766678440465	Not DEG	5
LOC111093309	291	0.29483282674772	591	0.000474434453052802	0.87012436793457	0.70074653394952	0.0234215706014548	Not DEG	5
LOC111096392	291	0.29483282674772	61	0.000467600983664207	0.921799017428319	0.724540822372319	0.0048523899118908	Not DEG	5
LOC119870210	288	0.291793313069909	214	0.000496670913666464	0.910617963655719	0.731779907084785	0.0332099613748119	Not DEG	5
LOC111093353	287	0.290780141843972	285	0.000473456220514495	0.859406553596351	0.713359810920786	0.0332099613748119	Not DEG	5
LOC119867515	286	0.289766970618034	3	0.000463019803100066	0.90828669345218	0.736694884063305	0.0428730941365373	Not DEG	5
LOC111094605	285	0.288753799392097	1296	0.000500762840492476	0.880587768563787	0.733110946380035	0.00499226453166615	Not DEG	5
LOC119867306	285	0.288753799392097	1187	0.000507501523516214	0.867322189655896	0.716654311835928	0.0129766678440465	Not DEG	5
LOC106559497	283	0.286727456940223	511	0.000469333249791975	0.853510169341863	0.712578001654011	0.0290617469793176	Not DEG	5
LOC111090926	282	0.285714285714286	381	0.000464719123255546	0.892824705677119	0.742156936977865	0.0129766678440465	Not DEG	5
LOC119871855	282	0.285714285714286	271	0.000476783023267243	0.894007329621126	0.745564220993917	0.0198548204479002	Not DEG	5
LOC119873679	282	0.285714285714286	372	0.000499862726841038	0.855687200185965	0.719214557936448	0.026554855183613	Not DEG	5
LOC111091590	281	0.284701114488349	291	0.000469838450836011	0.850465347115492	0.732435180477885	0.0228209428797788	Not DEG	5
LOC111096233	281	0.284701114488349	84	0.000476382364646532	0.886062271143519	0.744077275038129	0.00959184692945934	Not DEG	5
LOC102156973	279	0.282674772036474	846	0.000484812431368927	0.76629992746681	0.648590804775534	0.0125922395263561	Not DEG	5
LOC111095295	279	0.282674772036474	375	0.000469376328261737	0.866564794232368	0.742941130966195	0.0227729326798541	Not DEG	5
LOC111097419	279	0.282674772036474	55	0.000462018687158175	0.897841771897831	0.755834042443465	0.0300664666342936	Not DEG	5
LOC119874424	279	0.282674772036474	309	0.000495617353108674	0.899390507255863	0.754003249013692	0.0227729326798541	Not DEG	5
LOC111094184	278	0.281661600810537	65	0.000463541476284768	0.87639776590429	0.749551982962367	0.00181537424736834	Not DEG	5
LOC119870753	278	0.281661600810537	902	0.000485937651629709	0.778155637042803	0.678414668986832	0.0161305633407039	Not DEG	5
LOC111091322	276	0.279635258358663	539	0.000471054890744497	0.805861221156546	0.691594202898551	0.0405880940120951	Not DEG	5
LOC111090938	275	0.278622087132725	1867	0.000479398296264495	0.742656588113467	0.655102853351029	0.0422759715241185	Not DEG	5
LOC111096642	275	0.278622087132725	127	0.000465563852765883	0.858560964963285	0.756257465162575	0.026554855183613	Not DEG	5
LOC102153438	274	0.277608915906788	63	0.000460092979603368	0.882157497247551	0.773776102243256	0.000680812732769918	Not DEG	5
AOX2	273	0.276595744680851	656	0.000480980210840304	0.768016676024056	0.690152984270631	0.0495649758160437	Not DEG	5
LOC102154028	273	0.276595744680851	3824	0.000507594035781739	0.757838188617104	0.661710838181426	0.0261728941400929	Not DEG	5
LOC111095251	273	0.276595744680851	105	0.000496393185835692	0.886783648107091	0.769957983193277	0.0227729326798541	Not DEG	5
LOC119877531	273	0.276595744680851	366	0.000474290901639964	0.78717139598558	0.701222796811032	0.0489947807555478	Not DEG	5
LOC111099009	272	0.275582573454914	1436	0.000486405779568795	0.812449952944255	0.746554156718038	0.0386720410400309	Not DEG	5
LOC111097320	268	0.271529888551165	19	0.000498345790110335	0.875299434893964	0.783470289004416	0.0410105296857724	Not DEG	5
LOC119865673	268	0.271529888551165	815	0.000507431754979341	0.87583898382178	0.783078987087037	17878.5	Not DEG	5
LOC119866855	268	0.271529888551165	185	0.000484031235485521	0.866736699041051	0.781178377774051	2.81622e+07	Not DEG	5
LOC119864667	267	0.270516717325228	446	0.000478927566273796	0.806277010264967	0.743037368702655	0.0313395145027685	Not DEG	5
LOC102153146	265	0.268490374873354	254	0.000499926949237656	0.86401846278023	0.792309891366495	0.0269123752068975	Not DEG	5
LOC119865382	265	0.268490374873354	1042	0.000471067780408544	0.772012836344462	0.718696397941681	0.0110900497653306	Not DEG	5
LOC119872858	265	0.268490374873354	939	0.000498443040843694	0.828562839049782	0.770611778158948	0.0341249429684149	Not DEG	5
ADAMTS15	264	0.267477203647416	1632	0.000501308532916677	0.719206147556311	0.663411683373661	0.000803696906166809	Not DEG	5
LOC102151632	264	0.267477203647416	676	0.000472208500007007	0.741978604725623	0.69135269040212	0.0227729326798541	Not DEG	5
LOC111098861	264	0.267477203647416	781	0.000497849344698293	0.767828032472747	0.698496370549603	0.0489947807555478	Not DEG	5
LOC119864640	264	0.267477203647416	693	0.000499319664811047	0.850268382539827	0.785631985251757	0.00414020471809236	Not DEG	5
LOC102154586	263	0.266464032421479	81	0.000498728179701931	0.836782336602254	0.777552027399646	0.0269123752068975	Not DEG	5
LOC119868053	262	0.265450861195542	67	0.000504557978324649	0.852268332160027	0.790529671550993	0.0386720410400309	Not DEG	5
LOC119872550	262	0.265450861195542	767	0.000499034582121028	0.837177379714573	0.789535257816384	0.0110900497653306	Not DEG	5
LOC119873710	262	0.265450861195542	729	0.000504691385039064	0.836814797330859	0.78544061302682	0.026554855183613	Not DEG	5
ZYG11A	262	0.265450861195542	656	0.000497134414254459	0.735546366727046	0.669854640109971	0.0227729326798541	Not DEG	5
LOC111094587	261	0.264437689969605	931	0.000503169281455134	0.783959718077464	0.753787208959623	7.38763e+09	Not DEG	5
LOC111093141	260	0.263424518743668	152	0.000494152287252279	0.841199180685096	0.802138402138402	0.0200040310812187	Not DEG	5
LOC119870288	260	0.263424518743668	273	0.000502357619013113	0.849670422520877	0.796079596079596	0.0470741413735538	Not DEG	5
C32H4orf17	259	0.26241134751773	2960	0.000510153916906895	0.835133900672472	0.789829696806441	0.026554855183613	Not DEG	5
LOC106557620	259	0.26241134751773	63	0.000504593548606898	0.835392935311136	0.792703002005328	0.0327814090925063	Not DEG	5
LOC111096657	259	0.26241134751773	175	0.000485572863161839	0.84485975113194	0.802220825476639	0.026554855183613	Not DEG	5
SCAMPER	259	0.26241134751773	167	0.000488643575718996	0.82834531027038	0.785968692945437	0.0440584800836957	Not DEG	5
LOC111095453	258	0.261398176291793	243	0.000465822693656996	0.77836565541146	0.735197418031551	0.0410105296857724	Not DEG	5
LOC119870809	258	0.261398176291793	415	0.000506346915193794	0.835300263850031	0.793804482248967	0.0480020792913839	Not DEG	5
LOC111095846	257	0.260385005065856	301	0.000493095486243016	0.836898664635459	0.801617217898833	0.023980146776437	Not DEG	5
SYN2	257	0.260385005065856	1788	0.000499405663396604	0.756665267356922	0.730149562256809	0.0422759715241185	Not DEG	5
LOC111093612	256	0.259371833839919	238	0.000487590485422975	0.817576473525659	0.801194852941176	0.026554855183613	Not DEG	5
LOC119866913	256	0.259371833839919	109	0.000463154636973848	0.801977793909663	0.782904411764706	0.0389058758846952	Not DEG	5
LOC119865224	255	0.258358662613982	134	0.00048720885738404	0.789846338002817	0.774803149606299	0.0303835980323849	Not DEG	5
LOC119868035	255	0.258358662613982	80	0.000504454971767451	0.835838712566115	0.809541454377026	0.0482409875481404	Not DEG	5
LOC111090063	254	0.257345491388045	285	0.000510048966831349	0.825320969703876	0.802340418910087	2.81622e+07	Not DEG	5
LOC111090891	254	0.257345491388045	125	0.00049043302012919	0.828628699125734	0.815878746381999	0.0434164469154249	Not DEG	5
LOC111098029	254	0.257345491388045	379	0.000484670626157242	0.798025952956266	0.783729108960194	0.0414910080151289	Not DEG	5
LOC119866168	254	0.257345491388045	179	0.00048576134843633	0.825251810862919	0.809249634309545	0.0265917321715918	Not DEG	5
LOC119871849	254	0.257345491388045	357	0.000494885065794703	0.78840113163238	0.789860259562416	0.0125561764187082	Not DEG	5
LOC111094421	253	0.256332320162107	68	0.000461352081609171	0.807577081472848	0.79785431959345	0.0405880940120951	Not DEG	5
LOC102153929	252	0.25531914893617	116	0.000459989375612526	0.799837430277905	0.808480364257257	0.0422759715241185	Not DEG	5
LOC119871537	252	0.25531914893617	741	0.000468719072096608	0.716456008863218	0.700088534749889	0.0332099613748119	Not DEG	5
LOC102152865	251	0.254305977710233	120	0.000462869931085579	0.78859428056027	0.796908366533865	0.00969240376783879	Not DEG	5
LOC119864751	251	0.254305977710233	216	0.000499823177759756	0.795326311975658	0.805705179282868	2.81622e+07	Not DEG	5
LOC119876449	251	0.254305977710233	1469	0.000502588057060025	0.808132477818569	0.814661354581673	0.0440584800836957	Not DEG	5
LOC119864862	250	0.253292806484296	224	0.000485278238952568	0.805885639811634	0.827084337349398	0.0125922395263561	Not DEG	5
LOC119870341	250	0.253292806484296	2752	0.000510438107901038	0.815670471813704	0.816417670682731	0.0327814090925063	Not DEG	5
LOC119866153	249	0.252279635258359	107	0.000465085358267215	0.75283033198698	0.767035885477393	7.38763e+09	Not DEG	5
LOC119873933	249	0.252279635258359	568	0.000465625146758337	0.760880458380221	0.769950770825236	0.0413546782659653	Not DEG	5
LOC102155369	248	0.251266464032421	393	0.000505566762513795	0.796298675531415	0.817160767924775	0.0313395145027685	Not DEG	5
LOC111092023	248	0.251266464032421	2752	0.000513342604245859	0.800197008019522	0.814581428757999	0.0175185673324129	Not DEG	5
LOC119870788	248	0.251266464032421	187	0.000481150193695526	0.788987408213593	0.814973227112446	0.026554855183613	Not DEG	5
SPINK4	248	0.251266464032421	43	0.000457931603966626	0.783443055164684	0.789179835444691	0.023980146776437	Not DEG	5
LOC111091304	247	0.250253292806484	2914	0.000506864975920687	0.802393091678115	0.825384286231526	0.0016900245177933	Not DEG	5
LOC111092927	247	0.250253292806484	63	0.000459466513863795	0.801511158640821	0.831934432704651	0.0410105296857724	Not DEG	5
LOC111097483	246	0.249240121580547	445	0.000490870788653887	0.785351517041075	0.817454786792766	0.0141778391581818	Not DEG	5
LOC119869611	246	0.249240121580547	294	0.000505880206571054	0.796772530858133	0.813539074166252	0.0219824708028777	Not DEG	5
LOC102154490	245	0.24822695035461	101	0.00046068748375687	0.779256753463685	0.816962194713951	0.000803696906166809	Not DEG	5
LOC106558696	245	0.24822695035461	415	0.000488574223521804	0.780738871573629	0.825995316159251	0.0434808905025187	Not DEG	5
LOC119873902	245	0.24822695035461	42	0.000475932002342712	0.800668950119319	0.833154901304784	0.0410105296857724	Not DEG	5
LOC111097881	244	0.247213779128673	123	0.000462006309125854	0.764625418310207	0.806179585778857	0.0440584800836957	Not DEG	5
FAM240A	243	0.246200607902736	93	0.000488375140232377	0.762330212703065	0.825459987076149	0.000803696906166809	Not DEG	5
LOC102155869	243	0.246200607902736	278	0.000465539094895588	0.764309145018594	0.82416760194538	0.0410105296857724	Not DEG	5
LOC119863990	243	0.246200607902736	1177	0.000501673467648666	0.713018101409391	0.735061048192361	0.000803696906166809	Not DEG	5
LOC119866873	243	0.246200607902736	1523	0.000510452717628901	0.790668328770182	0.821004659388498	0.0016900245177933	Not DEG	5
LOC119864641	242	0.245187436676798	1126	0.000502432849357626	0.76889792440772	0.843386715133226	0.0422453354701778	Not DEG	5
LOC111097649	241	0.244174265450861	117	0.000504511648536316	0.775981547002597	0.824723374827109	0.0161305633407039	Not DEG	5
LOC119864470	241	0.244174265450861	504	0.000499683224170102	0.739064131927527	0.795988934993084	0.000803696906166809	Not DEG	5
LOC111096292	240	0.243161094224924	3	0.000497407443313964	0.791350500744865	0.839783821478382	0.00365334949747121	Not DEG	5
LOC119864690	240	0.243161094224924	538	0.000500595079834343	0.786496189984864	0.836959553695955	0.0401577252789344	Not DEG	5
LOC111090712	239	0.242147922998987	316	0.000459890854713854	0.723130228520002	0.796455820822053	0.0419204436270024	Not DEG	5
LOC119867862	239	0.242147922998987	237	0.00046192896989696	0.745887733398179	0.811926444217854	0.0016900245177933	Not DEG	5
LOC106558567	238	0.24113475177305	107	0.00048065213821922	0.755176931382737	0.840336134453781	0.0209588860762025	Not DEG	5
LOC119867312	238	0.24113475177305	941	0.000470911336357849	0.670009574350976	0.698365422118214	0.0422759715241185	Not DEG	5
LOC119876971	238	0.24113475177305	125	0.000497775627215764	0.77789606431342	0.839591532815658	0.0410105296857724	Not DEG	5
LOC119873570	237	0.240121580547112	762	0.000469837625523211	0.707743546318308	0.780376171064864	0.00265412303120336	Not DEG	5
LOC111095541	236	0.239108409321175	133	0.000484143165475847	0.725543913983332	0.803714388748648	0.0386720410400309	Not DEG	5
LOC119874455	236	0.239108409321175	80	0.000485506973458577	0.728169685397246	0.800937612693833	0.0300664666342936	Not DEG	5
H2AC9	235	0.238095238095238	45	0.000459315328634421	0.745854282676562	0.832915075468267	0.0129766678440465	Not DEG	5
LOC119864290	235	0.238095238095238	2392	0.000511049708895126	0.729893736749786	0.811674849972722	0.0261728941400929	Not DEG	5
LOC102152543	234	0.237082066869301	293	0.000510988030072647	0.728735409230978	0.826235281170904	0.000515761235636629	Not DEG	5
LOC111093576	234	0.237082066869301	368	0.000502153544918428	0.761195201232431	0.846190528593962	0.0198548204479002	Not DEG	5
LOC119867106	234	0.237082066869301	824	0.000477114382393531	0.664698272116138	0.714023696856315	0.0410105296857724	Not DEG	5
LOC102155561	233	0.236068895643364	604	0.000495831988029161	0.753559474794473	0.84512357555128	0.032337076852683	Not DEG	5
LOC119864442	233	0.236068895643364	78	0.00050269331664011	0.76131884645788	0.854225247891076	0.0410105296857724	Not DEG	5
LOC119871569	233	0.236068895643364	14	0.000489531677950778	0.754633895304242	0.845382566227616	0.0227729326798541	Not DEG	5
LOC102152631	232	0.235055724417427	1352	0.000507948305821121	0.749834068704317	0.835796387520525	0.0410105296857724	Not DEG	5
LOC119868326	232	0.235055724417427	286	0.000496255989826942	0.752152443683404	0.850537393640842	0.00126739762336173	Not DEG	5
LOC119869732	232	0.235055724417427	840	0.000496169318106193	0.730988790102779	0.836281534557397	0.00229312493130533	Not DEG	5
LOC119873373	232	0.235055724417427	216	0.000497118218961903	0.748404263320332	0.835871025526198	0.0227729326798541	Not DEG	5
LOC111093092	230	0.233029381965552	71	0.000485193863734465	0.743765799087925	0.852971330928422	0.000680812732769918	Not DEG	5
LOC119869680	230	0.233029381965552	10	0.000500244745298654	0.751164688566019	0.860755648376685	0.0410105296857724	Not DEG	5
LOC102152328	229	0.232016210739615	3774	0.000505505439338836	0.72929232280456	0.854860951505401	0.0290617469793176	Not DEG	5
LOC111093051	229	0.232016210739615	80	0.000487925649373105	0.742922375628422	0.857580632804719	0.000179311494346977	Not DEG	5
LOC111093504	229	0.232016210739615	0	0.00050500837064052	0.750151598157208	0.856814525396461	0.0327814090925063	Not DEG	5
LOC111097029	229	0.232016210739615	1453	0.000504252805026755	0.727284506806572	0.841339155749636	0.0470741413735538	Not DEG	5
LOC111098294	229	0.232016210739615	961	0.000504414270068623	0.73487740554168	0.845207998161342	0.0410105296857724	Not DEG	5
LOC606856	229	0.232016210739615	178	0.000469513158897533	0.725644869611191	0.849498199647591	0.0327814090925063	Not DEG	5
LOC102155368	228	0.231003039513678	409	0.000503375849300005	0.720280904496012	0.84310997758714	0.00427625742356871	Not DEG	5
LOC111096402	228	0.231003039513678	1050	0.000504789212955674	0.717437929057082	0.836038333719762	0.0141702990428978	Not DEG	5
LOC119877449	228	0.231003039513678	402	0.000470388625312956	0.662717512593907	0.756781822397403	17878.5	Not DEG	5
LOC111095481	227	0.229989868287741	102	0.000475618749197555	0.732883477325395	0.855093368679584	0.0198548204479002	Not DEG	5
LOC106560201	225	0.227963525835866	585	0.00048847993271767	0.720808839702195	0.854285714285714	0.0219824708028777	Not DEG	5
LOC111096042	225	0.227963525835866	200	0.000453470258038381	0.718286098193882	0.864404761904762	0.0422759715241185	Not DEG	5
LOC119865902	225	0.227963525835866	12	0.000472343648140357	0.729193297463159	0.848888888888889	0.00254041314989828	Not DEG	5
LOC119864661	224	0.226950354609929	86	0.000488500553875883	0.72219201760521	0.856622357463165	0.00427625742356871	Not DEG	5
LOC111093727	223	0.225937183383992	723	0.000505303063265725	0.716234406624768	0.854805478123864	0.0480020792913839	Not DEG	5
LOC106558564	222	0.224924012158055	153	0.000456335525533993	0.699503900916599	0.850678733031674	0.0107655890988116	Not DEG	5
LOC111091224	222	0.224924012158055	66	0.000494992639490991	0.721799099035386	0.861644449879744	0.0269123752068975	Not DEG	5
LOC119877315	221	0.223910840932118	257	0.000507009741030573	0.691646541043373	0.836075689016866	0.00257305686372227	Not DEG	5
LOC111093558	220	0.22289766970618	182	0.000487273180030778	0.709726770959976	0.872270651722707	0.0422453354701778	Not DEG	5
LOC111096284	220	0.22289766970618	501	0.000464401755329808	0.657182062680879	0.793067662930677	0.0227729326798541	Not DEG	5
LOC111097974	220	0.22289766970618	963	0.000492765132846608	0.639783619210212	0.734910751349107	0.044764038080786	Not DEG	5
LOC119865384	220	0.22289766970618	305	0.000491900173456487	0.682363108338149	0.851971772519718	0.0201172941276036	Not DEG	5
LOC119866141	220	0.22289766970618	4995	0.000503812090058909	0.690201533175481	0.854254877542549	0.0201258513635137	Not DEG	5
LOC119872879	220	0.22289766970618	1960	0.000488775047786097	0.675748833259557	0.814902449149025	0.0214366117358205	Not DEG	5
LOC119867492	219	0.221884498480243	463	0.000482182755557919	0.697998712053263	0.854719115244439	0.0352171314542996	Not DEG	5
LOC119871478	219	0.221884498480243	176	0.000461006775661251	0.66054885038705	0.784592182983537	0.00499226453166615	Not DEG	5
LOC111093449	218	0.220871327254306	551	0.000501340700278748	0.6698308895563	0.826195408616243	0.0410105296857724	Not DEG	5
LOC111096307	218	0.220871327254306	172	0.000476372468594176	0.688451412021514	0.841119519722657	0.00265412303120336	Not DEG	5
LOC119874202	218	0.220871327254306	669	0.000493041444044404	0.683156361750561	0.845981482264406	0.0110900497653306	Not DEG	5
LOC111091480	217	0.219858156028369	87	0.00048644124192584	0.6947225108606	0.874125277351084	0.00126739762336173	Not DEG	5
LOC119865375	217	0.219858156028369	198	0.000457128751596185	0.690325127617438	0.885091312510667	0.0327814090925063	Not DEG	5
LOC106559008	216	0.218844984802432	663	0.000468479236272461	0.636692197032647	0.781567614125754	0.0177084337757226	Not DEG	5
LOC111092943	216	0.218844984802432	456	0.000459120031938412	0.681686599428882	0.859862187769165	0.044764038080786	Not DEG	5
LOC119873580	216	0.218844984802432	23	0.000483216469945547	0.682107041839505	0.875667527993109	0.0048523899118908	Not DEG	5
LOC119864724	215	0.217831813576494	335	0.00050365097449812	0.679917509938022	0.854901108454684	0.0198548204479002	Not DEG	5
TIMP4	214	0.216818642350557	1781	0.000481550845209703	0.645200524228638	0.809047431003466	0.0360544368148424	Not DEG	5
LOC111092890	213	0.21580547112462	221	0.000485057279258367	0.683154697350623	0.856674639029143	7.38763e+09	Not DEG	5
LOC119864424	213	0.21580547112462	46	0.000485621478001368	0.687046968912349	0.873903800159447	0.0327814090925063	Not DEG	5
PHF7	212	0.214792299898683	768	0.000459311078627299	0.624296238676606	0.784896718233032	0.0110900497653306	Not DEG	5
LOC111098288	211	0.213779128672746	460	0.000493153603928217	0.67338647637806	0.861566237869555	0.000515761235636629	Not DEG	5
LOC111097033	210	0.212765957446809	12	0.000474358722674306	0.677602118754453	0.865937571200729	0.000680812732769918	Not DEG	5
LOC111092405	209	0.211752786220871	205	0.000496550956007693	0.646922879219724	0.850018402649982	0.031740232439129	Not DEG	5
LOC111090996	208	0.210739614994934	37	0.000466580613054925	0.664271771772359	0.893534002229654	0.0352171314542996	Not DEG	5
LOC119872905	208	0.210739614994934	637	0.000465193283931595	0.61693636064935	0.793524712002973	0.0275710209036051	Not DEG	5
LOC111093317	207	0.209726443768997	138	0.000485151023262424	0.654825865088304	0.8808217250598	0.000680812732769918	Not DEG	5
LOC111095961	207	0.209726443768997	669	0.000498406407412543	0.652855604185823	0.8743961352657	0.0214366117358205	Not DEG	5
LOC119871534	206	0.20871327254306	619	0.000490637277030099	0.657222241635031	0.878569737153682	0.0405880940120951	Not DEG	5
LOC119872195	204	0.206686930091185	421	0.000457466721587316	0.611342931142544	0.819617502173283	0.0341249429684149	Not DEG	5
LOC119864012	202	0.204660587639311	199	0.000487710726575599	0.626162742481394	0.875769666518891	0.0332099613748119	Not DEG	5
LOC111096279	200	0.202634245187437	66	0.000476107029480775	0.639135479385897	0.884773869346734	0.0410105296857724	Not DEG	5
LOC111098080	200	0.202634245187437	3819	0.000487870858925651	0.631099551839266	0.867889447236181	0.0129766678440465	Not DEG	5
LOC119866746	199	0.2016210739615	1494	0.000489752994547953	0.634939882462287	0.89234049033044	0.0370335703835786	Not DEG	5
GPR17	197	0.199594731509625	1084	0.000490415260524466	0.526480373903785	0.669480990365689	0.0219824708028777	Not DEG	5
LOC102153284	194	0.196555217831814	710	0.00048847530756044	0.581345202789567	0.862667592543133	0.0110900497653306	Not DEG	5
LOC106559925	193	0.195542046605876	28	0.000452150986475148	0.618442881152214	0.880775043177893	0.00123204696624505	Not DEG	5
LOC111092911	193	0.195542046605876	36	0.000472581010401696	0.615817437341649	0.901446459412781	0.0219824708028777	Not DEG	5
LOC119876495	193	0.195542046605876	172	0.000485938384718297	0.594357000381581	0.87645725388601	0.044764038080786	Not DEG	5
LOC119873586	192	0.194528875379939	33	0.000449593167716449	0.61057009739964	0.877017888307155	0.0141702990428978	Not DEG	5
LOC111096215	191	0.193515704154002	822	0.000463906085525546	0.586928992547552	0.885478093138606	0.0332099613748119	Not DEG	5
LOC119870512	190	0.192502532928065	1609	0.000476748230737479	0.583826717105394	0.861319966583124	0.0198548204479002	Not DEG	5
LOC111096014	189	0.191489361702128	42	0.000448660418540503	0.595873029830967	0.873297309467522	0.0275710209036051	Not DEG	5
LOC111097756	189	0.191489361702128	1117	0.000485509541624531	0.565851094728805	0.845097377012271	0.0290617469793176	Not DEG	5
LOC111098320	185	0.187436676798379	229	0.000473409175944611	0.58218373606938	0.895945945945946	0.0410105296857724	Not DEG	5
LOC119864725	185	0.187436676798379	502	0.000483970873791377	0.565818590221858	0.881022326674501	0.0303835980323849	Not DEG	5
LOC119870818	184	0.186423505572442	1197	0.000490164918315791	0.556953831575316	0.870099786172488	0.044764038080786	Not DEG	5
LOC119865981	174	0.17629179331307	113	0.000484071715594683	0.528023437648352	0.872765929174141	0.0177084337757226	Not DEG	5
LOC102156150	173	0.175278622087133	100	0.000479572890499894	0.521564872200799	0.88929963704799	0.0198548204479002	Not DEG	5
LOC119872924	173	0.175278622087133	387	0.000455236943597109	0.5072266782787	0.783304207554779	0.0440584800836957	Not DEG	5
LOC111090367	163	0.165146909827761	1508	0.000480673736487987	0.491262316462898	0.890858138301901	0.0016900245177933	Not DEG	5
LOC102153565	156	0.158054711246201	2085	0.000484365260464571	0.458355723161598	0.869313482216708	0.000598369839167641	Not DEG	5
ANGPT1	150	0.151975683890578	311	0.00045093549848075	0.403206545157271	0.723042505592841	0.0110900497653306	Not DEG	5
THBD	142	0.14387031408308	271	0.000448035863716894	0.415065448855955	0.812406353011687	0.000680812732769918	Not DEG	5
LOC111096719	137	0.138804457953394	2049	0.000464208373762289	0.398178719640288	0.87194074710176	0.0269765141388664	Not DEG	5
LOC119873323	133	0.134751773049645	1575	0.000434330717578304	0.396102548003935	0.902597402597403	0.00959184692945934	Not DEG	5
LOC102152827	126	0.127659574468085	87	0.000433731275998108	0.372599244976146	0.911492063492063	0.0269123752068975	Not DEG	5
LOC111095132	125	0.126646403242148	1498	0.000468848834639131	0.36348643776875	0.907225806451613	0.0489947807555478	Not DEG	5
SLIT1	118	0.119554204660588	765	0.000476471798815318	0.346031318293982	0.888164566130668	0.00254041314989828	Not DEG	5
LOC111094513	111	0.112462006079027	188	0.000444778279232865	0.321006144126984	0.923013923013923	0.0118639274734169	Not DEG	5
LOC119869534	109	0.110435663627153	321	0.000465037412545701	0.300097831386403	0.791539245667686	7.38763e+09	Not DEG	5
LOC119866379	108	0.109422492401216	305	0.000453573983605666	0.294345798758864	0.807199723087573	0.0422759715241185	Not DEG	5
LOC119873847	106	0.107396149949341	36	0.000431130140734701	0.317216570689442	0.957053009883199	0.0269765141388664	Not DEG	5
LOC100684512	101	0.102330293819656	1405	0.000440699621124149	0.292960559157472	0.874851485148515	0.00265412303120336	Not DEG	5
LOC119866386	100	0.101317122593718	232	0.000443482702522505	0.25991981789141	0.753737373737374	0.0219824708028777	Not DEG	5
LOC111092296	99	0.100303951367781	22555	0.000512681490116638	0.270887897659909	0.868274582560297	0.00686641783952637	Not DEG	5
LOC119864701	99	0.100303951367781	1247	0.000445737862872859	0.280911193638968	0.93279736136879	0.0410105296857724	Not DEG	5
LOC119867820	94	0.0952380952380952	158	0.000460308771095979	0.256699737802195	0.910318005033173	0.0269123752068975	Not DEG	5
LOC111093587	92	0.0932117527862209	96	0.000456281745081257	0.271188307815036	0.897037744863832	0.0161305633407039	Not DEG	5
LOC111090721	91	0.0921985815602837	6107	0.000435443677007149	0.248828060608643	0.856166056166056	0.000222565736451735	Not DEG	5
LOC119865942	90	0.0911854103343465	7580	0.000482043448698223	0.240629653594825	0.848689138576779	0.0107655890988116	Not DEG	5
LOC111091984	87	0.088145896656535	25815	0.000494331932004947	0.211356436520211	0.772520716385993	0.000680812732769918	Upregulated	5
LOC111092740	85	0.0861195542046606	665	0.000428447651197005	0.242470853946368	0.90812324929972	0.0016900245177933	Not DEG	5
LOC111098957	80	0.0810536980749747	379	0.000434645088778739	0.214017223663405	0.793987341772152	0.0269123752068975	Not DEG	5
LOC119867079	77	0.0780141843971631	3417	0.000473089724873812	0.215295519788534	0.915584415584416	0.000222565736451735	Not DEG	5
LOC106558182	73	0.0739614994934144	89	0.000452474228471316	0.196517418746012	0.856544901065449	0.0327814090925063	Not DEG	5
LOC111095843	67	0.0678824721377913	1237	0.000462572679054784	0.172272381583765	0.871099050203528	0.000680812732769918	Not DEG	5
LDLRAD2	59	0.0597771023302938	80	0.000418974314788324	0.153788656514666	0.816481589713618	0.0422759715241185	Not DEG	5
LOC119866366	55	0.0557244174265451	2120	0.000484565022647828	0.13775672255671	0.737373737373737	0.044764038080786	Not DEG	5
LOC111096775	46	0.0466058763931104	40800	0.000501056151615873	0.0861540185124682	0.621256038647343	0.0198548204479002	Not DEG	5
LOC111090790	42	0.0425531914893617	19	0.000427420223962141	0.124395475754896	0.91869918699187	0.0410105296857724	Not DEG	5
LOC111094288	42	0.0425531914893617	8206	0.000506228423652698	0.0905139127918306	0.728222996515679	0.0410105296857724	Not DEG	5
LOC119863983	42	0.0425531914893617	2722	0.000427241628878495	0.0770354647547023	0.607433217189315	0.000680812732769918	Not DEG	5
LOC106559562	39	0.0395136778115502	1	0.000424515613748001	0.118607648423725	0.978407557354926	0.044764038080786	Not DEG	5
PITX1	36	0.0364741641337386	20	0.00041982254628997	0.0817747050397019	0.806349206349206	0.0422759715241185	Not DEG	5
LOC111092086	32	0.0324214792299899	1016	0.000422420783456425	0.0717232454603358	0.814516129032258	0.0360544368148424	Not DEG	5
LOC111096057	32	0.0324214792299899	3	0.0004090855130273	0.0797401022868739	0.814516129032258	0.00866873108947787	Not DEG	5
LOC119877154	31	0.0314083080040527	8915	0.000468967734156425	0.0508231421870806	0.554838709677419	0.0352171314542996	Not DEG	5
LOC106557975	24	0.0243161094224924	1512	0.000438184934821449	0.0561913934235016	0.83695652173913	0.0327814090925063	Not DEG	5
LOC111096205	23	0.0233029381965552	2340	0.000426045899715875	0.0346092140882325	0.549407114624506	0.0405880940120951	Not DEG	5
CYP1B1	18	0.0182370820668693	3126	0.000449528483019961	0.0334166920847203	0.686274509803922	0.000680812732769918	Not DEG	5
IFGGC1	1	0.00101317122593718	0	0.000328917143508012	0.000283742656623538	0	7.38763e+09	Not DEG	5
LOC119877886	1	0.00101317122593718	0	0.00036477653063541	0.000338162529226488	0	0.000598369839167641	Not DEG	5
ADGRE1	23	0.0233029381965552	7788	0.000391208767746071	0.00282318544255133	0.371541501976285	0.00414020471809236	Not DEG	6
ESM1	22	0.022289766970618	1808	0.000365705574701854	3.00344e+07	0.346320346320346	0.0386720410400309	Not DEG	6
LOC100855449	22	0.022289766970618	1716	0.000362455156355544	2.23383e+09	0.489177489177489	0.0198548204479002	Upregulated	6
LOC486523	22	0.022289766970618	2223	0.000353430276893996	6.37289e+07	0.372294372294372	0.0125922395263561	Not DEG	6
MSR1	21	0.0212765957446809	4965	0.00037488386253342	0.00125791654369092	0.480952380952381	0.00126739762336173	Not DEG	6
CCL8	20	0.0202634245187437	335	0.000336347317963472	3.541e+09	0.515789473684211	0.0470741413735538	Not DEG	6
DCSTAMP	20	0.0202634245187437	2	0.000342615794536104	2.07794e+09	0.610526315789474	0.0227729326798541	Not DEG	6
GBP5	20	0.0202634245187437	1075	0.000359051183071899	0.000455577570572527	0.484210526315789	0.0209588860762025	Not DEG	6
PILRA	20	0.0202634245187437	914	0.000351950828436803	2.73057e+09	0.594736842105263	0.0275710209036051	Not DEG	6
SPP1	20	0.0202634245187437	1621	0.000358863595343627	5.55117e+08	0.521052631578947	0.0219824708028777	Upregulated	6
COL11A1	19	0.0192502532928065	845	0.000359877141639495	1.98686e+07	0.39766081871345	0.0214366117358205	Upregulated	6
LOC119873404	19	0.0192502532928065	213	0.000357281852297503	5.57769e+08	0.555555555555556	0.00365334949747121	Not DEG	6
SMPDL3A	19	0.0192502532928065	3327	0.000344987959720073	7.21661e+07	0.403508771929825	0.0434808905025187	Upregulated	6
LOC100686047	18	0.0182370820668693	1812	0.000362843751542672	1.90139e+09	0.660130718954248	0.0201708496739396	Not DEG	6
CD300LF	17	0.0172239108409321	64	0.000339788633680105	2.0838e+09	0.683823529411765	0.0161305633407039	Not DEG	6
LOC111089962	15	0.0151975683890578	3147	0.000357848170836202	1.45693e+07	0.380952380952381	0.0370335703835786	Upregulated	6
CD5L	14	0.0141843971631206	1567	0.000342654629948371	3.45012e+09	0.571428571428571	0.00181537424736834	Not DEG	6
MMP12	14	0.0141843971631206	2678	0.000360863959353987	5.04835e+08	0.483516483516484	0.0352171314542996	Not DEG	6
IDO1	13	0.0131712259371834	50	0.000326721190161135	2.70855e+08	0.782051282051282	0.0016900245177933	Not DEG	6
CD300A	12	0.0121580547112462	663	0.000345768477352918	2.03514e+09	0.787878787878788	0.0422453354701778	Upregulated	6
ITGAM	12	0.0121580547112462	1870	0.000369801272199759	0.00192264992215168	0.393939393939394	0.0198548204479002	Not DEG	6
LOC611536	12	0.0121580547112462	497	0.00033479953473201	2.51417e+09	0.545454545454545	0.0209588860762025	Not DEG	6
MMP13	12	0.0121580547112462	705	0.000332482403177076	1.16867e+07	0.393939393939394	0.0428730941365373	Not DEG	6
SFRP2	12	0.0121580547112462	1694	0.000350376393564928	428558	0.393939393939394	0.000803696906166809	Upregulated	6
ACAN	11	0.011144883485309	743	0.000348313728853792	1.86629e+07	0.6	0.000803696906166809	Upregulated	6
KLK6	11	0.011144883485309	2419	0.000370693687110486	1.11042e+09	0.4	0.0405880940120951	Not DEG	6
OLFM4	11	0.011144883485309	1980	0.000381784743735542	9.69825e+08	0.436363636363636	0.0227729326798541	Not DEG	6
CYBB	10	0.0101317122593718	420	0.000363174669945358	0.00150075197277866	0.533333333333333	0.0413546782659653	Not DEG	6
HAPLN1	10	0.0101317122593718	0	0.000345384765384264	1.68014e+07	0.711111111111111	0.0488271219132785	Upregulated	6
LOC606863	10	0.0101317122593718	725	0.000359803977688205	0.000717379592005818	0.466666666666667	0.0110900497653306	Not DEG	6
SLC15A1	10	0.0101317122593718	405	0.000334351515335996	7.32036e+08	0.888888888888889	0.0198548204479002	Not DEG	6
ATP13A5	9	0.00911854103343465	1625	0.000347567361843236	1.51448e+06	0.416666666666667	0.023980146776437	Not DEG	6
CCL7	9	0.00911854103343465	53	0.000346938871815761	1.27143e+09	0.666666666666667	0.0332099613748119	Not DEG	6
CXCL8	9	0.00911854103343465	436	0.000343818251644123	1.09825e+09	0.611111111111111	0.0410105296857724	Not DEG	6
EDIL3	9	0.00911854103343465	245	0.000347309512631154	1.17566e+07	0.75	0.000515761235636629	Upregulated	6
SERPINE1	9	0.00911854103343465	1131	0.000347799913484337	1.55927e+09	0.611111111111111	0.0261728941400929	Not DEG	6
SERPINB2	7	0.00709219858156028	982	0.000314519268611702	2.0255e+07	0.380952380952381	0.000598369839167641	Not DEG	6
DMBT1	6	0.0060790273556231	7	0.000344331808124622	2.0032e+07	0.533333333333333	0.0290617469793176	Not DEG	6
TOP2A	6	0.0060790273556231	992	0.000311992533491138	550959	0.533333333333333	0.0198548204479002	Not DEG	6
WNT5A	6	0.0060790273556231	3310	0.000396071637153085	0.00260502985431032	0.266666666666667	0.0332099613748119	Not DEG	6
CD4	5	0.00506585612968592	0	0.00035186699510972	0.00142155219613128	0.7	0.044764038080786	Not DEG	6
FGF23	5	0.00506585612968592	270	0.000336781088671357	0.000128681327878428	0.5	0.0198548204479002	Upregulated	6
LOC403585	5	0.00506585612968592	742	0.000327510073151812	833614	0.6	0.0269123752068975	Not DEG	6
CD300E	4	0.00405268490374873	1127	0.000356570254282109	0.00171642641495866	0.333333333333333	0.0198548204479002	Not DEG	6
CSF3R	4	0.00405268490374873	1464	0.000364447562733847	0.00183973704781121	0.333333333333333	0.00365334949747121	Not DEG	6
LOC482176	4	0.00405268490374873	2024	0.000308091464862721	414972	0.166666666666667	0.0410105296857724	Not DEG	6
CHST1	3	0.00303951367781155	53	0.000290419367476994	62576.5	0.666666666666667	0.0489947807555478	Upregulated	6
KRT16	3	0.00303951367781155	986	0.000265665215453422	9623.85	0	0.0227729326798541	Not DEG	6
NEFH	3	0.00303951367781155	1	0.000297141096646034	6.88548e+08	0.666666666666667	0.0214366117358205	Upregulated	6
S100A9	3	0.00303951367781155	100	0.000292019338606852	264474	0	0.00969240376783879	Not DEG	6
S100A8	2	0.00202634245187437	66	0.000301683842030325	358599	0	0.0352171314542996	Not DEG	6
TNN	2	0.00202634245187437	0	0.000277810153184082	17137.1	1	0.0410105296857724	Not DEG	6
CA6	1	0.00101317122593718	0	0.000252833875093074	15496.3	0	0.0386720410400309	Not DEG	6
KRT6A	1	0.00101317122593718	0	0.000224384953193165	350.829	0	0.0341249429684149	Not DEG	6
LOC106557449	1	0.00101317122593718	0	0.000273972513971936	1.32876e+07	0	10.9273	Not DEG	6
MMP9	1	0.00101317122593718	0	0.000254489278388023	210.054	0	0.0269123752068975	Not DEG	6
APLN	1	0.00101317122593718	0	138878848251046	5.2227e-05	0	17878.5	Not DEG	7
VAT1L	1	0.00101317122593718	0	138878848251046	0.000487452	0	0.00181537424736834	Not DEG	7
