# Supplementary material for: Diagnostic and prognostic values of differentially expressed genes in canine mammary carcinoma: An integrated bioinformatics analysis
Source: PLoS One. 2026 Jul 20;21(7):e0354033. doi: 10.1371/journal.pone.0354033 (PMC13384312; doi:10.1371/journal.pone.0354033)
Supplement: S11 Table — (XLSX) [file pone.0354033.s017.xlsx]

## Sheet: S11Table-Top10 Hub Genes CPA-UN
Gene	Degree	Degree Centrality	Betweenness	Closeness	Eigen centrality	Clustering	padj	DEG status	Module
CALML5	11	0.011144883485309	0	0.000324416063330053	4.81419e+06	0.818181818181818	0.00686641783952637	Not DEG	1
LOC100685649	11	0.011144883485309	95	0.00032420282529988	4.89673e+06	0.818181818181818	0.0141702990428978	Not DEG	1
CASP14	10	0.0101317122593718	19	0.000283726648285255	65674.2	0.955555555555555	0.0410105296857724	Not DEG	1
DSG1	10	0.0101317122593718	0	0.000276596970505779	75182	0.955555555555555	0.0414910080151289	Not DEG	1
ELMOD1	10	0.0101317122593718	3213	0.000313506740379829	481466	0.844444444444444	0.00969240376783879	Not DEG	1
KRT1	10	0.0101317122593718	0	0.000277193834742927	77311.9	0.955555555555555	0.0332099613748119	Downregulated	1
KRT77	10	0.0101317122593718	0	0.000279708206521829	75361.9	0.955555555555555	0.0410105296857724	Not DEG	1
KRTDAP	10	0.0101317122593718	265	0.000279464995236506	75940.8	0.955555555555555	0.0110900497653306	Not DEG	1
LOC119877199	10	0.0101317122593718	0	0.00027726632765556	77154.8	0.955555555555555	0.00969240376783879	Downregulated	1
HAL	9	0.00911854103343465	4231	0.000327542400011351	692651	0.777777777777778	0.026554855183613	Not DEG	1
MAT1A	191	0.193515704154002	355	0.000445942120166722	7.74789e+08	0.632515844585285	0.0016900245177933	Not DEG	2
EPCAM	188	0.19047619047619	2773	0.000449548518770161	7.42151e+08	0.634941404027762	0.00257305686372227	Not DEG	2
FAM83F	185	0.187436676798379	637	0.000445739439485871	5.94467e+08	0.652056404230317	0.00427625742356871	Not DEG	2
CLDN8	184	0.186423505572442	488	0.000471012051409629	1.00475e+09	0.663399857448325	0.0386720410400309	Not DEG	2
ESRP1	184	0.186423505572442	400	0.000428683023757189	4.21662e+08	0.664112615823236	0.000680812732769918	Not DEG	2
BNIPL	182	0.184397163120567	762	0.000466951642037235	1.27165e+09	0.668751138364398	0.0389058758846952	Not DEG	2
RASEF	182	0.184397163120567	245	0.00044662419416483	6.07082e+08	0.681379394086576	0.0161305633407039	Not DEG	2
ABCC11	180	0.182370820668693	2586	0.000455880934300795	7.95578e+08	0.652948479205463	0.0110900497653306	Not DEG	2
SHANK2	180	0.182370820668693	629	0.000434487419523829	4.46216e+08	0.684916201117318	0.0313395145027685	Not DEG	2
PROM2	179	0.181357649442756	1406	0.000456413012490298	5.81981e+08	0.693678990647166	0.0410105296857724	Not DEG	2
LOC111097444	96	0.0972644376899696	11822	0.000433629722870055	1.07372e+09	0.454166666666667	0.0227729326798541	Not DEG	3
TCAP	93	0.0942249240121581	2759	0.000429194132743749	3.13346e+09	0.742169237961664	0.00549520001198275	Downregulated	3
MYLPF	92	0.0932117527862209	392	0.000441846368857784	0.000106769936634087	0.770425226946966	0.000680812732769918	Downregulated	3
CMYA5	91	0.0921985815602837	11868	0.00043723758936636	9.61038e+08	0.472283272283272	0.023980146776437	Not DEG	3
HABP2	90	0.0911854103343465	7	0.000444319463042886	9.93229e+09	0.8	0.0422759715241185	Downregulated	3
LMOD2	90	0.0911854103343465	140	0.000445669955695273	9.62629e+09	0.802247191011236	0.0227729326798541	Downregulated	3
MYL1	90	0.0911854103343465	567	0.000445352106836597	9.8045e+08	0.796504369538077	0.000680812732769918	Downregulated	3
MYOM3	90	0.0911854103343465	48	0.000443489144758076	0.000101263972501609	0.793258426966292	0.0327814090925063	Downregulated	3
TNNT3	90	0.0911854103343465	292	0.000447622931029128	9.02289e+09	0.790012484394507	0.0234215706014548	Downregulated	3
CSRP3	89	0.0901722391084093	86	0.000445700714668624	9.64111e+09	0.810520939734423	0.00178473941463516	Not DEG	3
LOC119866368	355	0.3596757852077	1868	0.000500652587351438	0.929279740368782	0.562202594095647	0.00123204696624505	Not DEG	4
KLB	341	0.34549138804458	887	0.000494280908701521	0.879179349271739	0.57317578057616	0.0214366117358205	Not DEG	4
CYP2A13	333	0.337386018237082	642	0.000491148891334898	0.859577313020719	0.577933355041789	0.0405880940120951	Not DEG	4
LOC102152802	316	0.32016210739615	656	0.000482912790540842	0.831609531843471	0.607534659433394	0.0129766678440465	Not DEG	4
LOC111091009	309	0.31306990881459	773	0.000493963391597713	0.766883641439266	0.575862648678183	0.0428730941365373	Not DEG	4
LOC119865919	306	0.310030395136778	1697	0.000490710247881732	0.766206283249529	0.586285224472303	0.0386720410400309	Not DEG	4
CHRNA1	305	0.309017223910841	504	0.000485174517306359	0.782433641109986	0.596893874029336	0.0405880940120951	Not DEG	4
LOC102152599	305	0.309017223910841	975	0.000490209877844346	0.754321323531634	0.582031924072476	0.0410105296857724	Not DEG	4
LOC119870957	303	0.306990881458967	586	0.000485853624611463	0.785784266574406	0.598386991016982	0.0405880940120951	Not DEG	4
LOC119865409	301	0.304964539007092	1930	0.000487089509170398	0.802846578543545	0.616456256921373	0.0327814090925063	Not DEG	4
LOC111095882	355	0.3596757852077	132	0.000480879431603605	1	0.593443144744171	0.0110900497653306	Not DEG	5
LOC119873675	350	0.354609929078014	1473	0.000515436750494824	0.966242102275272	0.590208759721654	0.00178473941463516	Not DEG	5
LOC111095621	342	0.346504559270517	201	0.000480821071948758	0.984507455760603	0.615681432319802	0.0410105296857724	Not DEG	5
LOC106559951	340	0.344478216818642	454	0.000483561647276341	0.97536499526099	0.618740239458615	0.0422759715241185	Not DEG	5
LOC119873203	340	0.344478216818642	289	0.000477384193454208	0.987935630949932	0.617629706749957	0.0422759715241185	Not DEG	5
LOC119865237	335	0.339412360688956	236	0.000479654119798462	0.965243212134085	0.62942175350791	10.9273	Not DEG	5
LOC119873996	332	0.336372847011145	172	0.000483097082627947	0.951337240212004	0.624231063225713	0.000680812732769918	Not DEG	5
LOC111096475	329	0.333333333333333	467	0.000483402562581922	0.932433388656165	0.627807843427978	0.0201708496739396	Not DEG	5
LOC111096605	325	0.329280648429585	684	0.000474659042973057	0.960416137136592	0.643076923076923	0.00178473941463516	Not DEG	5
LOC102153011	324	0.328267477203647	222	0.000483109510683358	0.922169765754884	0.631062951496388	0.0440584800836957	Not DEG	5
ADGRE1	23	0.0233029381965552	7788	0.000391208767746071	0.00282318544255133	0.371541501976285	0.00414020471809236	Not DEG	6
ESM1	22	0.022289766970618	1808	0.000365705574701854	3.00344e+07	0.346320346320346	0.0386720410400309	Not DEG	6
LOC100855449	22	0.022289766970618	1716	0.000362455156355544	2.23383e+09	0.489177489177489	0.0198548204479002	Upregulated	6
LOC486523	22	0.022289766970618	2223	0.000353430276893996	6.37289e+07	0.372294372294372	0.0125922395263561	Not DEG	6
MSR1	21	0.0212765957446809	4965	0.00037488386253342	0.00125791654369092	0.480952380952381	0.00126739762336173	Not DEG	6
CCL8	20	0.0202634245187437	335	0.000336347317963472	3.541e+09	0.515789473684211	0.0470741413735538	Not DEG	6
DCSTAMP	20	0.0202634245187437	2	0.000342615794536104	2.07794e+09	0.610526315789474	0.0227729326798541	Not DEG	6
GBP5	20	0.0202634245187437	1075	0.000359051183071899	0.000455577570572527	0.484210526315789	0.0209588860762025	Not DEG	6
PILRA	20	0.0202634245187437	914	0.000351950828436803	2.73057e+09	0.594736842105263	0.0275710209036051	Not DEG	6
COL11A1	19	0.0192502532928065	845	0.000359877141639495	1.98686e+07	0.39766081871345	0.0214366117358205	Upregulated	6
APLN	1	0.00101317122593718	0	138878848251046	5.2227e-05	0	17878.5	Not DEG	7
VAT1L	1	0.00101317122593718	0	138878848251046	0.000487452	0	0.00181537424736834	Not DEG	7
