# Supplementary material for: Diagnostic and prognostic values of differentially expressed genes in canine mammary carcinoma: An integrated bioinformatics analysis
Source: PLoS One. 2026 Jul 20;21(7):e0354033. doi: 10.1371/journal.pone.0354033 (PMC13384312; doi:10.1371/journal.pone.0354033)
Supplement: S12 Table — (XLSX) [file pone.0354033.s018.xlsx]

## Sheet: S12 Table-Network All Sets
Gene	Degree	Degree Centrality	Betweenness	Closeness	Eigen centrality	Clustering	Log2Fold Change	padj	DEG_status	Module
SLC5A10	1681	0.881951731374606	319	0.000513426105609746	0.92770689450467	0.961775870371944	-157698637598665	0.000290927435312976	Downregulated	1
CYP21A2	1266	0.664218258132214	245	0.000434521507774129	0.696321145450004	0.984116041935947	-177728807062467	0.012653212822174	Downregulated	1
LOC106557926	372	0.195173137460651	483	0.000321530140808384	0.195711328589745	0.976596238008289	-117537836251214	0.0332099613748119	Downregulated	1
LOC111090533	239	0.125393494228751	4138	0.000312021939576742	0.127622605754604	0.963960479589325	-216801586278747	0.0410105296857724	Downregulated	1
CEP72	1	0.000524658971668416	0	0.000275473867423667	0.000518280183392874	0	-159396289712607	0.0016900245177933	Downregulated	1
LOC119865006	1794	0.941238195173137	4	0.00052894964356889	0.997929680757186	0.926954880275766	0.189615643759638	0.00175605101323738	Not DEG	1
LOC119863994	1792	0.940188877229801	0	0.000528202307135548	0.997423168308342	0.929442599904283	0.281350055322018	0.0087898524241759	Not DEG	1
LOC119864777	1792	0.940188877229801	1	0.000528623991602487	0.99756773433133	0.928929742960836	0.00883419502947038	0.00997232007919655	Not DEG	1
TMEM262	1789	0.938614900314795	10	0.000530119052159826	0.991519543315875	0.929365135935114	0.277669471947972	0.0482409875481404	Not DEG	1
LOC102153138	1788	0.938090241343127	10	0.00052880848116069	0.994522654750887	0.931928832269848	0.468174502045571	976301	Not DEG	1
LOC111091531	1788	0.938090241343127	9	0.000529662059813641	0.992189163934464	0.930563640711126	0.0445232105191205	0.00160098795071175	Not DEG	1
LOC119873640	1787	0.937565582371459	0	0.000527161202195724	0.997327070222058	0.93275247197158	0.393818272842056	0.00833049346193843	Not DEG	1
LOC111091316	1787	0.937565582371459	2	0.000528018813203137	0.995142965009902	0.932055012216512	0.175052794753012	0.00944896410066507	Not DEG	1
LOC119871253	1787	0.937565582371459	5	0.000530808549374037	0.987936516922686	0.931405177745707	0.320897564403469	0.000101070437105187	Not DEG	1
LOC111094981	1786	0.93704092339979	5	0.000527655753030311	0.995907204179841	0.933860935191546	0.00115910674318051	0.000979366696148585	Not DEG	1
LOC119864089	1786	0.93704092339979	4	0.00053010678523026	0.98863485226975	0.931954416705092	0.238327244409224	3.57824	Not DEG	1
LOC119869335	1786	0.93704092339979	5	0.000527677979607561	0.994573402344084	0.933493935088033	0.0518758682034824	0.00156820699883297	Not DEG	1
LOC111097447	1786	0.93704092339979	4	0.000530251831806611	0.989693898538407	0.932804476773912	-0.174999000324348	7.21937e+09	Not DEG	1
IL23A	1786	0.93704092339979	5	0.000528955036521843	0.990702585091629	0.931511507178459	0.247980948703307	3.30174e+09	Not DEG	1
LOC111096733	1785	0.936516264428122	3	0.000527917051655489	0.99432663945105	0.933975832485461	0.282376985996161	0.00899225208156504	Not DEG	1
MORN3	1785	0.936516264428122	5	0.000527355504492859	0.993586792657186	0.933392998454987	-0.0303778057904582	6.0191e+06	Not DEG	1
LOC119864264	1785	0.936516264428122	0	0.000527226176944751	0.995890510948741	0.934094534674856	0.324115508420112	0.000629982715151181	Not DEG	1
LOC119873279	1785	0.936516264428122	11	0.000528103053117951	0.992891185131955	0.934045546469709	0.364209567978307	0.00249810461225179	Not DEG	1
LOC111098213	1785	0.936516264428122	3	0.000527626208215867	0.994523315692602	0.933195161472661	0.17382076724405	0.000290167073435571	Not DEG	1
LOC111095538	1785	0.936516264428122	41	0.000529638615895425	0.990359668622458	0.932988531735564	-0.0595911244023115	2.39185e+09	Not DEG	1
LOC102156908	1784	0.935991605456453	4	0.000528062042670593	0.991821618260506	0.934839251626598	0.37274137927412	0.04791689322675726	Not DEG	1
LOC119877654	1784	0.935991605456453	47	0.000531492280927169	0.982630695646104	0.930139911319915	0.477412102278651	0.0149110652975062	Not DEG	1
LOC111090562	1784	0.935991605456453	8	0.000529548358564735	0.9900964564622	0.934522357391307	0.168665769391124	2.39185e+09	Not DEG	1
LOC119864700	1783	0.935466946484785	2	0.000526891415572294	0.995162852862042	0.935292980908984	0.181081078938423	0.00940008636852384	Not DEG	1
LOC119870211	1783	0.935466946484785	4	0.000527315898770385	0.994291745877262	0.93542013265326	0.318218064726811	0.00882800435106935	Not DEG	1
C20H19orf71	1783	0.935466946484785	12	0.000527240931876383	0.992818941455914	0.934263177673161	0.576587311093965	0.0061041782762752	Not DEG	1
BRICD5	1783	0.935466946484785	6	0.000527655887838993	0.993138317242183	0.934877534615803	0.288386237528659	0.0149110652975062	Not DEG	1
LOC111092483	1783	0.935466946484785	0	0.000529081051955485	0.989181169049913	0.935350891604397	0.329090306100746	0.00175078419398512	Not DEG	1
LOC111091963	1783	0.935466946484785	0	0.00052753191226079	0.992720323848393	0.935307458582837	0.430926089938652	0.00608472459803893	Not DEG	1
LOC119871193	1783	0.935466946484785	13	0.000530129347516835	0.986321620005022	0.933977400980579	0.111219854917784	0.0227729326798541	Not DEG	1
LOC119872226	1782	0.934942287513116	13	0.000527281602530906	0.992767978847433	0.934380299343803	0.430675622877015	0.04778270614639647	Not DEG	1
LOC111096235	1782	0.934942287513116	0	0.000526227505425495	0.994619431951399	0.935950055171466	0.278561844733556	0.00146166919586988	Not DEG	1
LOC111091719	1782	0.934942287513116	4	0.000526602717228761	0.992892118514429	0.934743277808971	0.223393275764054	0.000158642482025443	Not DEG	1
LOC111090612	1782	0.934942287513116	1	0.000529107846226654	0.988641041518786	0.935889558760605	0.564556974476278	0.0017457309472319	Not DEG	1
C21H11orf16	1782	0.934942287513116	5	0.000527177171517341	0.992131797032906	0.934686562423789	0.150498405239121	0.0062450412032833	Not DEG	1
HOGA1	1782	0.934942287513116	4	0.000527991192922031	0.990267375922745	0.93596013790661	0.0993811722926076	0.00147936444802881	Not DEG	1
MUS81	1782	0.934942287513116	3	0.000529706310765998	0.987082262229634	0.935555568158974	0.282695452455875	0.0110666067931357	Not DEG	1
LOC111092965	1782	0.934942287513116	10	0.000528365661954217	0.990611170498881	0.934429452677628	0.393036651491565	0.00123204696624505	Not DEG	1
LOC111096962	1782	0.934942287513116	16	0.000530756308408232	0.985822943493076	0.93546167268795	0.359573438636085	0.026554855183613	Not DEG	1
LOC119877150	1782	0.934942287513116	4	0.000530376199410543	0.985129223078851	0.934710508919755	0.254735333728346	0.0228209428797788	Not DEG	1
LOC119868047	1782	0.934942287513116	1	0.000528527322108289	0.988038656299597	0.934746428663704	-0.015751247136291	0.044764038080786	Not DEG	1
LOC111090551	1781	0.934417628541448	4	0.000526107947202304	0.993725127454864	0.936588458699506	0.317922801212812	0.0198328020708602	Not DEG	1
LOC111092107	1781	0.934417628541448	0	0.000526322108566544	0.99480296740819	0.936643976051833	0.277179393589223	0.0089383110098978	Not DEG	1
LOC111092467	1781	0.934417628541448	9	0.000526638905057996	0.993847416474207	0.935878719820326	0.155655694771881	0.04945521514400607	Not DEG	1
LOC102153974	1781	0.934417628541448	8	0.000526234616280603	0.995153286123043	0.936635774624785	0.136537843631969	0.0496017488355533	Not DEG	1
LOC111091499	1781	0.934417628541448	1	0.000527830326629921	0.990505494101588	0.935294525862885	0.0879778418874239	9.46656e+09	Not DEG	1
C23H3orf86	1781	0.934417628541448	3	0.000526262796510032	0.992976483935471	0.935886921247374	0.351116527010181	0.00561989922227057	Not DEG	1
SLC5A2	1780	0.93389296956978	1	0.000527274013729195	0.990549714406532	0.937230864454844	0.470861930838002	0.04717279522935352	Not DEG	1
LOC102154115	1780	0.93389296956978	0	0.000527715800096703	0.989540666450461	0.936263271248208	0.291064364077182	0.0223974414974241	Not DEG	1
LOC119871773	1780	0.93389296956978	10	0.00053014832158939	0.985276234814728	0.937613606937365	0.0683044229369602	0.000385223330062466	Not DEG	1
LOC119865885	1780	0.93389296956978	2	0.000527713181069478	0.990499943619998	0.93804750806854	0.141755993992313	0.000193785361594559	Not DEG	1
C10H22orf23	1780	0.93389296956978	2	0.000529853848309807	0.98366482993998	0.935778211468379	0.21505485469795	0.00360060487747239	Not DEG	1
LOC119876448	1779	0.933368310598111	21	0.000526215229778846	0.991959371845429	0.93754975400419	0.313415986114199	0.00357943685493373	Not DEG	1
LOC111097076	1779	0.933368310598111	5	0.000527325160579869	0.988733132539191	0.934856793828259	0.716440125254962	0.000669480719987192	Not DEG	1
DND1	1779	0.933368310598111	11	0.000528083967886343	0.988410730977293	0.937378401055686	0.199556602591047	0.00477729431857933	Not DEG	1
LOC111096963	1778	0.932843651626443	2	0.000526745434622956	0.991606275336941	0.938099816870106	0.316287014346532	0.00869610824470017	Not DEG	1
LOC119873935	1778	0.932843651626443	10	0.000526988019123244	0.990191794542805	0.937445917178192	-0.116187069339746	0.00961583903827367	Not DEG	1
LOC119864687	1778	0.932843651626443	1	0.000526291440884846	0.991950013731334	0.9380896887045	-0.066538238781922	0.00976356557503472	Not DEG	1
LOC119874183	1778	0.932843651626443	4	0.000526900291378868	0.990384518358269	0.938567611519016	0.327015228816959	0.04848280487176782	Not DEG	1
LOC102152610	1778	0.932843651626443	0	0.000526897131713129	0.990586887147118	0.939108835368567	0.269458948009081	0.000182501101684426	Not DEG	1
TEX52	1778	0.932843651626443	21	0.000529721040717859	0.981792472482344	0.934366954834078	0.215750248671565	0.0107655890988116	Not DEG	1
LOC119876800	1777	0.932318992654774	6	0.00052579371317658	0.992220914545247	0.939488306539516	0.385409977509262	0.00825015556589101	Not DEG	1
LOC106559653	1777	0.932318992654774	14	0.000525347349531962	0.993175253573141	0.939404655077137	0.36498447617728	0.00871787561360913	Not DEG	1
LOC102153778	1777	0.932318992654774	0	0.000525793894459166	0.991736398768783	0.938910984704457	0.418977435075198	0.00779457499259567	Not DEG	1
LOC119876869	1777	0.932318992654774	3	0.000527352637559314	0.988562332032798	0.938134673784646	0.0608001558667516	0.00976501122163671	Not DEG	1
LOC111091573	1777	0.932318992654774	16	0.000524950751959582	0.993747154062107	0.938921757998854	0.359339064976005	0.000232947840719891	Not DEG	1
STKLD1	1777	0.932318992654774	5	0.000525261907212875	0.991933814640159	0.937754439864738	-0.0504945466924041	0.00017859330356091	Not DEG	1
LOC119864994	1777	0.932318992654774	6	0.000527838799921145	0.987256158561436	0.936270260130699	0.282206046462662	0.000762545779827016	Not DEG	1
LOC102153141	1777	0.932318992654774	2	0.000528228706731405	0.986328898744032	0.93836471530619	-0.167098512698377	0.0386720410400309	Not DEG	1
LOC119864261	1776	0.931794333683106	19	0.000525670527832321	0.991020124479715	0.938589645984012	0.214263318892724	0.0279047809996287	Not DEG	1
LOC119876000	1776	0.931794333683106	18	0.000527722589517327	0.988177271732549	0.939414414414414	0.387446146179575	0.00810239645401869	Not DEG	1
LOC111098987	1776	0.931794333683106	17	0.000527057446098007	0.9887750024833	0.940206826544855	0.150041926680798	0.00939603331725382	Not DEG	1
LOC111093268	1776	0.931794333683106	10	0.000527920633011691	0.98735984501537	0.938840248699404	0.00579108842777649	0.0364906487306154	Not DEG	1
MASP2	1776	0.931794333683106	10	0.000528033478116094	0.984807989301718	0.936642558051009	0.278584686138753	0.00464258304007095	Not DEG	1
LOC119870389	1776	0.931794333683106	1	0.000528620777373314	0.985498039673416	0.937922217992641	-0.114153508273877	0.00704656804763269	Not DEG	1
LOC106559652	1776	0.931794333683106	1	0.000528181400556334	0.984296300919455	0.937447658926532	0.171216820202278	0.000467452853426542	Not DEG	1
LOC119877146	1776	0.931794333683106	16	0.000529651530939912	0.981882093224167	0.938455779723385	-0.204256522788426	0.00959184692945934	Not DEG	1
LOC119874141	1775	0.931269674711438	12	0.000526076887696159	0.989681445387178	0.939757689315147	0.406490724593858	0.0165485905132982	Not DEG	1
LOC111097481	1775	0.931269674711438	21	0.000525517609333026	0.991426615818319	0.938700795528526	0.0247153159434742	0.0099346078357722	Not DEG	1
C21H11orf42	1775	0.931269674711438	7	0.000524741001204363	0.991585552799523	0.939057751242517	0.130700710964772	0.04961202584677307	Not DEG	1
LOC119865356	1775	0.931269674711438	4	0.000524823280441811	0.991450387938838	0.939225431506741	0.0571932719480351	0.0439744629655386	Not DEG	1
CNBD2	1775	0.931269674711438	10	0.000525590297463665	0.9898031169611	0.939094590088445	-0.093743914506695	6.61621e+08	Not DEG	1
LOC111096306	1775	0.931269674711438	5	0.000528177542606275	0.984590579211501	0.937878908172825	-0.147163872005102	0.0473133626658733	Not DEG	1
LOC106557826	1775	0.931269674711438	17	0.000530235681055827	0.980555798634072	0.939642726709751	-0.0106497977318512	0.0198548204479002	Not DEG	1
LOC111097327	1775	0.931269674711438	15	0.000528131987815803	0.984485204378436	0.939063467615161	0.126393167791623	2.81622e+07	Not DEG	1
LOC119870958	1774	0.930745015739769	6	0.000526403452207336	0.986471116084062	0.937981154114931	0.249581810272455	0.00017495841474043	Not DEG	1
LOC102153923	1774	0.930745015739769	5	0.000528373170588784	0.983826877466316	0.941033325257797	0.720421171709959	0.00292359485299759	Not DEG	1
LOC106558730	1774	0.930745015739769	5	0.000526451991816875	0.987044316437899	0.939282777933566	0.0133265427431094	0.0468503341348442	Not DEG	1
LOC111095894	1773	0.930220356768101	2	0.000525040602334608	0.991332215166353	0.940828632140752	0.175146965186194	0.00947498216725901	Not DEG	1
LOC111095253	1773	0.930220356768101	2	0.000525887629153679	0.989041503559342	0.941976397912505	0.18685818792443	0.00925761514450378	Not DEG	1
LOC111093812	1773	0.930220356768101	25	0.000525806326548828	0.988885029070463	0.940179950320776	0.0285479984103888	0.04992416400372624	Not DEG	1
LOC119866128	1773	0.930220356768101	2	0.000525910241013084	0.98756109450872	0.941173662117618	-0.00146664615341024	0.00114089674558855	Not DEG	1
LOC111093283	1773	0.930220356768101	0	0.000524249377193665	0.990991510513087	0.940440950856782	0.0329293579238397	4.89292e+07	Not DEG	1
LOC111091243	1773	0.930220356768101	7	0.000526667659668397	0.986747375267746	0.940500153417388	0.199197496732847	0.000123270013354371	Not DEG	1
LOC119871502	1773	0.930220356768101	35	0.000525964990226722	0.988289417838394	0.939434507326476	0.0610830144499169	2.30913e+09	Not DEG	1
KATNAL2	1773	0.930220356768101	1	0.000527285184151143	0.985891862309593	0.941588080041862	0.547813013554283	0.024674920195422	Not DEG	1
GNG14	1773	0.930220356768101	17	0.000528535382734748	0.982721695941112	0.940521797364277	0.00527009225245548	7.38763e+09	Not DEG	1
LOC119866696	1772	0.929695697796432	4	0.000524846028905382	0.98973468904078	0.939977286429343	0.245240815659464	0.0332850553759703	Not DEG	1
LOC111097364	1772	0.929695697796432	20	0.000524956931179976	0.99076525287842	0.941177332825188	0.0667708058478952	0.00982588316300254	Not DEG	1
LOC111091393	1772	0.929695697796432	2	0.00052582191316451	0.988620919678013	0.940676410644023	0.320874131238474	0.00882763941600374	Not DEG	1
LOC111096577	1772	0.929695697796432	5	0.000524898467853471	0.988813845192211	0.941770664314584	0.11735065688932	0.0196303825438305	Not DEG	1
HTRA4	1772	0.929695697796432	9	0.000526678729160753	0.985240120364831	0.940884809566721	0.437709969056631	0.00366015869583866	Not DEG	1
LOC119864790	1772	0.929695697796432	0	0.000526233074107273	0.986419181709028	0.941601778337474	0.163025551888862	0.000282060503982708	Not DEG	1
LOC119866173	1772	0.929695697796432	8	0.000528856784171174	0.978938972548315	0.93781745783905	0.269610441741087	5.66143e+07	Not DEG	1
LOC111092678	1772	0.929695697796432	4	0.000528635601286651	0.981426407595615	0.941661047755856	0.282066320590464	0.0129766678440465	Not DEG	1
TTC16	1772	0.929695697796432	11	0.00052723014888153	0.983271166582544	0.938315830797919	0.182956848519626	0.0410105296857724	Not DEG	1
LOC111093587	1771	0.929171038824764	12	0.000524793570789045	0.989372482777995	0.941093001815183	-0.464786562425647	0.00589279988765346	Not DEG	1
LOC111092734	1771	0.929171038824764	7	0.000524052728691732	0.991420153218426	0.942982833918722	0.213822906579879	0.0241539362560678	Not DEG	1
CTBS	1771	0.929171038824764	7	0.000525649264901067	0.986512595154684	0.941044511862493	0.402131893769802	1.35242e+07	Not DEG	1
SARM1	1771	0.929171038824764	39	0.000530618553075346	0.976864620287932	0.941658292579442	0.242229379904987	0.000979366696148585	Not DEG	1
CFAP157	1771	0.929171038824764	14	0.00052763496857207	0.982263144558099	0.938990707155777	0.491019860473297	0.00257305686372227	Not DEG	1
TTI2	1770	0.928646379853096	6	0.000527390320640333	0.98218102731446	0.942252158166541	0.127408595093886	0.00017859330356091	Not DEG	1
SLC3A1	1770	0.928646379853096	13	0.000528274028471599	0.97933923175769	0.941516960330615	0.621838355013943	0.0410105296857724	Not DEG	1
LOC102154238	1770	0.928646379853096	13	0.000529284328388468	0.977847353971171	0.941391765911987	0.60829043444713	0.0125561764187082	Not DEG	1
LOC111091380	1769	0.928121720881427	16	0.000525846414974174	0.984571708908244	0.94015971392688	0.0703586448958622	0.0185762626645027	Not DEG	1
LOC119876873	1769	0.928121720881427	4	0.000524178339850764	0.988290469965393	0.942619114002082	0.304414163689126	7.03575e+07	Not DEG	1
LOC106559767	1768	0.927597061909759	1	0.000525911520094318	0.984196219392564	0.944179617778939	0.364397544437042	0.00804814618005204	Not DEG	1
DYNLT4	1768	0.927597061909759	13	0.000527929666994597	0.97844677535331	0.940979291024233	0.781815579533168	0.0125000543745187	Not DEG	1
LOC119870885	1768	0.927597061909759	19	0.000527946373035712	0.976026370671273	0.936297556765948	0.298722318994727	0.0164468014272597	Not DEG	1
LOC119867061	1768	0.927597061909759	2	0.000526525932573739	0.981636204695365	0.939461392497446	0.267196763009441	0.0083193429572876	Not DEG	1
LOC106557691	1768	0.927597061909759	6	0.000524569241288038	0.985644376281479	0.94320204247299	0.0708431673547323	1.82947e+09	Not DEG	1
HIGD1B	1768	0.927597061909759	2	0.000527669789764403	0.978083761772346	0.942572732370995	0.472144165715389	0.0227729326798541	Not DEG	1
LOC111090233	1767	0.92707240293809	6	0.000523911753933116	0.988191163857939	0.943454973238452	-0.0915883486146559	0.00970172440848154	Not DEG	1
LOC111097174	1767	0.92707240293809	10	0.000525515691259861	0.984647854142092	0.943030044332327	0.239961535529717	0.0892710612188822	Not DEG	1
LOC119873315	1767	0.92707240293809	17	0.000524218465684005	0.987335802633505	0.944021545113286	0.149615940122735	2109.06	Not DEG	1
LOC111096278	1767	0.92707240293809	27	0.000524707259828616	0.985035594178929	0.942447449497232	0.526521870743929	0.0125656427156382	Not DEG	1
DOC2A	1767	0.92707240293809	13	0.000524878322575209	0.984858414364264	0.941814222107711	0.198508407426918	0.0052736485852741	Not DEG	1
LOC111094748	1766	0.926547743966422	4	0.000524628620968899	0.985610592349914	0.944140982165487	0.600666008010304	0.000629982715151181	Not DEG	1
LOC119872174	1766	0.926547743966422	9	0.000522887634523365	0.989098978881467	0.944897481223873	0.285982926813181	0.00902561623895658	Not DEG	1
TCTE1	1766	0.926547743966422	17	0.000525933999177611	0.980388438950281	0.940595253754423	0.729487747837155	0.00567925463971789	Not DEG	1
LOC111091519	1766	0.926547743966422	5	0.000527491419118037	0.980634231122625	0.946586289978473	0.214874950445579	0.0228209428797788	Not DEG	1
C6H16orf96	1766	0.926547743966422	8	0.000527167468959062	0.979393691764269	0.945079066663672	-0.0227865554998724	0.0227729326798541	Not DEG	1
ERICH4	1766	0.926547743966422	10	0.000529411934319894	0.975292445456399	0.944450254893343	0.0767549889475727	0.0118639274734169	Not DEG	1
LOC119866575	1765	0.926023084994753	5	0.000523334379156852	0.987299242276597	0.945506285611506	0.28557461757216	0.04894433495616036	Not DEG	1
LOC119876197	1765	0.926023084994753	13	0.000526727895138157	0.979156715546357	0.944958984538102	0.391442449256642	0.0083193429572876	Not DEG	1
LOC111096325	1765	0.926023084994753	10	0.000528218493580465	0.976819040641044	0.943104456135618	0.333225388476464	0.0288735962240192	Not DEG	1
LOC106558629	1765	0.926023084994753	62	0.000527925374571451	0.972565510349404	0.939035670925594	0.46049755906347	0.0214366117358205	Not DEG	1
LOC111093832	1764	0.925498426023085	1	0.000522829559817513	0.987563026641551	0.945892707621903	0.4383516899545	0.00530080421653703	Not DEG	1
LOC111096352	1764	0.925498426023085	19	0.00052398912533002	0.985908052565927	0.945072754002338	0.413293855152917	1.65168e+06	Not DEG	1
LOC119866207	1764	0.925498426023085	3	0.000524723434210644	0.983990945869235	0.943706164636397	0.450748807679989	130366	Not DEG	1
CYB5D1	1764	0.925498426023085	10	0.000525103813742657	0.982589152962893	0.943422557149159	0.0654618902464121	0.00976496501822058	Not DEG	1
LOC102156307	1764	0.925498426023085	1	0.000523116567391677	0.986980768373691	0.946128082543284	0.069535400676124	0.000227458593663062	Not DEG	1
SLA2	1764	0.925498426023085	8	0.000526190432712861	0.980513802275386	0.945000726703992	0.401147229597064	573.823	Not DEG	1
LOC119864659	1764	0.925498426023085	3	0.000523828875937638	0.98551277306503	0.946239982096072	0.44370772307826	0.00111778336824936	Not DEG	1
RELL2	1764	0.925498426023085	41	0.000526985934490674	0.976102234406931	0.941964004357652	0.0983846716740511	0.0017173271195044	Not DEG	1
LOC102156991	1764	0.925498426023085	9	0.000527736266990034	0.976818359984598	0.945868912889414	0.401708403401592	0.203609	Not DEG	1
LOC119873280	1764	0.925498426023085	15	0.000525079680407089	0.979875680012666	0.9402102682631	0.755351819127722	2.12826e+08	Not DEG	1
APOM	1764	0.925498426023085	2	0.000527058459659595	0.977607799663333	0.945526140121392	0.0327796345726099	0.0405880940120951	Not DEG	1
LOC111091325	1764	0.925498426023085	9	0.000524870765501619	0.982547180540134	0.943612271908196	-0.341246900867683	0.0405880940120951	Not DEG	1
LOC111095568	1764	0.925498426023085	10	0.000527066582352287	0.97842374939114	0.945696561854086	0.302244748554042	0.0201708496739396	Not DEG	1
LOC102156982	1764	0.925498426023085	4	0.000526544145385782	0.9792491808422	0.945336425362355	-0.396110196683181	0.0410105296857724	Not DEG	1
LOC119873573	1763	0.924973767051417	1	0.000524234699404627	0.983198629129607	0.945298843744185	0.3532455472426	0.00669427667105835	Not DEG	1
LOC106557897	1763	0.924973767051417	11	0.00052326863340677	0.985405770381796	0.945506157276287	0.394233432101427	0.00828061452876107	Not DEG	1
LOC119871200	1763	0.924973767051417	6	0.000524187408857276	0.983425873552488	0.943498048870624	-0.0204607455988135	0.00993838811697821	Not DEG	1
LOC106559238	1763	0.924973767051417	24	0.000523611050222029	0.985696006565018	0.945211282749261	0.015370792299611	0.015211984698409	Not DEG	1
LOC106557648	1763	0.924973767051417	7	0.000524066494956166	0.982064313163211	0.945839661654014	-0.0599568432214305	0.00835971717840102	Not DEG	1
LOC106559554	1763	0.924973767051417	31	0.000529390182684372	0.973006097481196	0.945871853196266	-0.0378992086868798	0.0290617469793176	Not DEG	1
LOC100688595	1762	0.924449108079748	19	0.000524966849238302	0.981933214946279	0.948101796974555	0.491909846685133	0.00697795940137444	Not DEG	1
LOC111093714	1762	0.924449108079748	14	0.000522931594347899	0.98595161323453	0.946296378657003	0.122117369668112	0.00957782093748483	Not DEG	1
LOC119874443	1762	0.924449108079748	11	0.000523516394999629	0.982817056432086	0.944741050416999	0.562589502145925	0.00624899805293976	Not DEG	1
LOC119872172	1762	0.924449108079748	2	0.000524576322436725	0.982952216641738	0.946293155846726	-0.0168177228942526	84.4488	Not DEG	1
LOC111091261	1762	0.924449108079748	6	0.000528685256749095	0.973849113446503	0.947762112771288	0.151812682322119	0.0332099613748119	Not DEG	1
LOC119875951	1761	0.92392444910808	4	0.000524753477836912	0.978222333997737	0.94194801507408	0.362481856584982	0.0191821512461043	Not DEG	1
LOC111098147	1761	0.92392444910808	34	0.000523798460962483	0.983412861867134	0.947001316400805	0.392436266638329	38858.1	Not DEG	1
LOC102157040	1761	0.92392444910808	1	0.000525923286131351	0.979779618528384	0.94794280109442	-0.0821259034830557	0.000501091567442146	Not DEG	1
LOC102152875	1761	0.92392444910808	6	0.000525214214577462	0.978741982732076	0.947463992566207	0.152352789798624	0.949886	Not DEG	1
HSD17B6	1760	0.923399790136411	2	0.000524947881392577	0.979725331165362	0.947913328854204	-0.134394305600817	13494	Not DEG	1
LOC119873884	1760	0.923399790136411	1	0.000521852068375967	0.985749574364278	0.947722104501525	0.398095627379876	0.00827194354413499	Not DEG	1
LOC111095818	1760	0.923399790136411	58	0.000523990091821831	0.980103333421676	0.943150162799111	0.161985784282099	0.00133777951715871	Not DEG	1
LOC111091814	1760	0.923399790136411	5	0.000524836381491902	0.978127591138367	0.943022895240064	0.231882354132175	9.22419e+08	Not DEG	1
LOC119869549	1760	0.923399790136411	14	0.000528125235001474	0.971465891773295	0.94713357279446	0.0740812268063867	0.0410105296857724	Not DEG	1
LOC102156530	1759	0.922875131164743	10	0.00052152605602259	0.985041496936384	0.94692920077534	-0.0354775178942153	0.00992462230895768	Not DEG	1
SRR	1759	0.922875131164743	19	0.000526866705134314	0.973414243321792	0.946519799684509	0.380059066410463	0.0428730941365373	Not DEG	1
SLC26A1	1759	0.922875131164743	7	0.00052554412059681	0.976129986939318	0.946607112713359	-0.11976192670472	0.032337076852683	Not DEG	1
MLLT11	1759	0.922875131164743	38	0.000526636771943546	0.971674395050426	0.942279620298274	0.746849236306216	0.0410105296857724	Not DEG	1
FAM200A	1759	0.922875131164743	4	0.000527053294299292	0.973279808727563	0.94734830331382	0.0574168332893679	0.0434164469154249	Not DEG	1
LOC111096254	1758	0.922350472193075	1	0.000521811236846581	0.984468498151522	0.946674540259246	-0.0533496729943327	9.51942e+08	Not DEG	1
LOC106558271	1758	0.922350472193075	13	0.000522182136000669	0.983320655575773	0.948466818570024	0.224126623362481	4.89292e+07	Not DEG	1
LOC102151385	1758	0.922350472193075	1	0.000522395252533521	0.982861697775269	0.948486243551715	-0.0360247002737227	0.00991087699945194	Not DEG	1
PGPEP1L	1758	0.922350472193075	3	0.000525524924917391	0.976215438294868	0.94748520949519	0.0737335060840044	38941.1	Not DEG	1
SPDYA	1758	0.922350472193075	26	0.000524585381156159	0.976322934578426	0.943804175464565	0.746551152971517	0.026554855183613	Not DEG	1
LOC119873613	1758	0.922350472193075	13	0.000526049649265046	0.975475529064681	0.948075728938625	0.406207505183946	0.0016900245177933	Not DEG	1
LOC111091520	1757	0.921825813221406	5	0.000521944789299362	0.984792517854417	0.948959126072994	-0.141795374157148	0.0095325887502789	Not DEG	1
LOC119873619	1757	0.921825813221406	19	0.000524682657877497	0.977825247580276	0.94673243245696	0.263341475032239	0.0172311432273231	Not DEG	1
ACTL7B	1757	0.921825813221406	10	0.000523982113504162	0.979692824097177	0.949821929334403	0.0672514110426097	0.0200040310812187	Not DEG	1
CD160	1757	0.921825813221406	2	0.000528581459041234	0.969345243248311	0.948799011568435	0.294345554418098	0.0269123752068975	Not DEG	1
LOC102155729	1757	0.921825813221406	9	0.000527431943195866	0.97276293011539	0.948701776039351	-0.0739476231619976	0.0327814090925063	Not DEG	1
LOC119873248	1757	0.921825813221406	16	0.000529191177776354	0.964715809265591	0.942234316881514	0.221206625603201	0.0201172941276036	Not DEG	1
LOC106558604	1756	0.921301154249738	9	0.000522289669190924	0.9822607868889	0.947536813140458	-0.226854572457986	0.000142061368134893	Not DEG	1
LOC119874142	1756	0.921301154249738	3	0.000524001061529973	0.978807047302881	0.948226674194783	-0.370176709293829	0.00816618605095957	Not DEG	1
LOC119867493	1756	0.921301154249738	6	0.000523054141553213	0.981868501879797	0.949937373855369	-0.0805759663853342	0.00970718018520491	Not DEG	1
LOC119873293	1756	0.921301154249738	68	0.000524965423510741	0.974132963135165	0.944940910772346	0.61964532975687	0.04583641913018465	Not DEG	1
LOC609865	1756	0.921301154249738	18	0.000521740754194316	0.983115157627487	0.949058660903763	0.573512780406419	0.0234813205345148	Not DEG	1
NEK4	1756	0.921301154249738	3	0.000524697348511347	0.977242844791972	0.951278806404091	0.320526231790999	0.000164446908850732	Not DEG	1
LOC119866853	1756	0.921301154249738	28	0.000525071660166132	0.971809381605788	0.945170648131924	0.206532466497261	0.0201172941276036	Not DEG	1
LOC111093403	1755	0.920776495278069	12	0.000522966980681835	0.980264224768161	0.948469107648127	0.0135974798703755	1707.29	Not DEG	1
LOC119867775	1755	0.920776495278069	10	0.000524422468108808	0.975376905613669	0.948444418455821	-0.287897476628833	0.00396170942132843	Not DEG	1
LOC100688360	1755	0.920776495278069	26	0.000526268729738102	0.97109860184182	0.948984332108619	0.271114108551992	0.00344688988400296	Not DEG	1
LCTL	1755	0.920776495278069	17	0.000523064806148971	0.974471183624294	0.943962030621096	108534317625144	0.0214366117358205	Not DEG	1
LOC119877323	1755	0.920776495278069	17	0.000527393637530285	0.968746316079963	0.949275404691596	0.1387372777917	0.000179311494346977	Not DEG	1
C11H9orf43	1755	0.920776495278069	39	0.000529360696946819	0.96508535316704	0.947577697862761	0.0320328267325023	0.0410105296857724	Not DEG	1
LOC106558120	1754	0.920251836306401	7	0.000522572168974328	0.980351875491518	0.94909654796046	-0.525740273444394	0.0196303825438305	Not DEG	1
FAM166A	1754	0.920251836306401	49	0.000523684158697773	0.97534455549321	0.944992165247261	-0.0201082802814128	0.0499346078357722	Not DEG	1
LOC102151745	1754	0.920251836306401	2	0.000524268503257062	0.974585999769192	0.949663095875388	0.0607368724310209	0.00044469661422121	Not DEG	1
PAQR3	1754	0.920251836306401	10	0.000524376281346265	0.974846960845458	0.951735451394287	0.225983703204336	0.00413349063817766	Not DEG	1
PSMC3IP	1754	0.920251836306401	26	0.00052576031259942	0.97110481413815	0.949106304813186	0.332252713228867	0.0227729326798541	Not DEG	1
TRPT1	1754	0.920251836306401	23	0.00052366007591082	0.976062791547044	0.949705375570532	-0.132179162818543	0.0125561764187082	Not DEG	1
CFAP73	1753	0.919727177334732	10	0.000520485909653623	0.983023251573404	0.951068227461338	0.234268680516231	0.0331230616406462	Not DEG	1
M1AP	1753	0.919727177334732	3	0.000521596070742347	0.979732466777999	0.950625411883607	0.683497080686995	0.0455388366852649	Not DEG	1
LOC111098018	1753	0.919727177334732	3	0.000523479267488308	0.976078319439034	0.949853740619473	105922043338717	0.0181712708548891	Not DEG	1
LOC111097467	1753	0.919727177334732	21	0.000523151229907567	0.976013739751525	0.945999942694455	0.0404714859417415	0.00988155885899042	Not DEG	1
LOC111093993	1753	0.919727177334732	5	0.00052248874324445	0.977105068310821	0.945554522319208	0.153537707920124	0.00946335957482681	Not DEG	1
LOC119871825	1753	0.919727177334732	9	0.000523193493541075	0.977330773740847	0.95129875204151	0.101034655516649	0.0249753333435513	Not DEG	1
LOC119865657	1753	0.919727177334732	18	0.000522190804939489	0.976805226979069	0.949177144464675	0.0123979675825881	0.000346138234841476	Not DEG	1
LOC111097410	1753	0.919727177334732	33	0.00052534251001747	0.97080153216925	0.94847905873037	0.671944409609013	0.0386720410400309	Not DEG	1
LOC119874134	1752	0.919202518363064	1	0.000521402539244195	0.980293118451398	0.951442619872793	-0.0118740734040719	0.000501091567442146	Not DEG	1
SERINC4	1752	0.919202518363064	11	0.000520999879142833	0.981047193057754	0.951401547452336	0.0779064878195366	0.000669480719987192	Not DEG	1
LOC119873205	1752	0.919202518363064	20	0.000521140921011029	0.980108154630436	0.948956108577225	0.150621733218433	0.00561989922227057	Not DEG	1
LOC119871445	1752	0.919202518363064	18	0.000521549957924813	0.981283077000858	0.950806323327309	0.171653120021806	0.00721722139610048	Not DEG	1
GINS2	1752	0.919202518363064	23	0.000524571370363449	0.97356822286757	0.951900935929632	0.247830777692647	4.03567e+09	Not DEG	1
LOC111091327	1752	0.919202518363064	1	0.000521254359595182	0.977201667338463	0.948005575418091	-0.125686597934755	5.1281e+07	Not DEG	1
LOC111096291	1752	0.919202518363064	18	0.000524267747862979	0.972519980987054	0.951638202827347	0.380473009138841	0.000208385952639665	Not DEG	1
LOC111093274	1752	0.919202518363064	24	0.000526599720733299	0.968324411099348	0.949730617077261	0.493176129963642	0.00686641783952637	Not DEG	1
LOC119877655	1751	0.918677859391396	5	0.000520306299481727	0.983062585148193	0.953571020641266	0.232791907048931	0.00110566665388662	Not DEG	1
LOC102151557	1751	0.918677859391396	4	0.000521076086337663	0.980784429007091	0.952410540915395	0.278118234996094	0.00906619029519377	Not DEG	1
LOC119866230	1751	0.918677859391396	68	0.000524452787556589	0.967893259032442	0.94073786407767	0.118895564308485	0.00904433016342286	Not DEG	1
LOC102154729	1751	0.918677859391396	11	0.000524714875399425	0.969395202357371	0.947313698294852	0.372927874080775	7.21937e+09	Not DEG	1
LOC111096631	1750	0.918153200419727	7	0.000521269358646161	0.979033816605252	0.950472923303112	0.120994716354893	0.00962648808848091	Not DEG	1
LOC119866920	1750	0.918153200419727	11	0.000520770676971446	0.979642908730119	0.9516961529037	0.41658407282392	0.000762545779827016	Not DEG	1
LOC119869729	1750	0.918153200419727	13	0.000522491640627815	0.97726178527148	0.951029649595687	0.0820564481776297	0.000977460870222135	Not DEG	1
LOC119864748	1750	0.918153200419727	44	0.00052503225996949	0.969068131402056	0.949260802090991	0.113912966816345	0.000926467577409834	Not DEG	1
LOC111097423	1750	0.918153200419727	40	0.000522228602330448	0.975451684195499	0.952772359715756	-0.0630561448759042	0.00377947588458652	Not DEG	1
SEBOX	1750	0.918153200419727	23	0.000525287018311262	0.965325462315089	0.944816793269623	0.72726056422645	0.0265917321715918	Not DEG	1
LOC119873574	1749	0.917628541448059	2	0.00052006531531162	0.98078766930726	0.953360076303818	0.309005108178822	0.00662620509053755	Not DEG	1
LOC119876490	1749	0.917628541448059	639	0.000522647480252468	0.974902932449798	0.952482163720884	-0.251135901930029	0.0052910770168393	Not DEG	1
LOC119872884	1749	0.917628541448059	3	0.000521155415379266	0.978691648066704	0.951620605694264	0.294408813812334	0.0369151458916963	Not DEG	1
LOC119877329	1748	0.91710388247639	21	0.000522599538424779	0.970661041015667	0.949261172143419	-0.284715263051049	0.0087082029339281	Not DEG	1
LOC111094466	1748	0.91710388247639	3	0.000521574755270514	0.975090810502873	0.951664114618195	0.372062845504974	0.000205245177410602	Not DEG	1
LOC111096389	1748	0.91710388247639	3	0.00052166613779626	0.974829982654544	0.95155736083695	0.293375127241097	0.0120493126195607	Not DEG	1
LOC102153751	1748	0.91710388247639	22	0.000523853698698097	0.969408374502104	0.949679018231974	0.227178278139699	0.0419204436270024	Not DEG	1
ZCWPW1	1748	0.91710388247639	7	0.000526170001560782	0.963883633649005	0.948001739497196	0.468384816514482	0.023980146776437	Not DEG	1
LOC119871215	1747	0.916579223504722	11	0.000520038362021325	0.977790290339866	0.952299179545888	0.0510198485831472	0.00985017895503116	Not DEG	1
LOC119864202	1747	0.916579223504722	24	0.000520167885179312	0.976618424558292	0.952483426013896	0.0276956055739451	0.00992560132067767	Not DEG	1
LCT	1747	0.916579223504722	8	0.000521895603682822	0.974078338593471	0.954031489753995	0.552449975547375	0.0201258513635137	Not DEG	1
FAM161B	1747	0.916579223504722	51	0.000526892438920643	0.964209514757959	0.953310240235101	0.0581241338955629	0.0470741413735538	Not DEG	1
LOC119872578	1746	0.916054564533054	5	0.000520523375719688	0.976506971649117	0.951660939289805	-0.125853622867227	1.31106e+09	Not DEG	1
TVP23A	1746	0.916054564533054	0	0.000520276375916805	0.976452754248116	0.955492537999258	0.157210521664703	0.0389714348310922	Not DEG	1
LOC111094946	1746	0.916054564533054	36	0.000521654687504195	0.97167780459434	0.949903668475139	0.606856872134337	0.000680812732769918	Not DEG	1
APC2	1746	0.916054564533054	25	0.000523310920311228	0.968273436573654	0.949335197602707	0.182144998207211	0.0227729326798541	Not DEG	1
LOC119865822	1746	0.916054564533054	22	0.000521384055796787	0.973964963560382	0.954685125559199	-0.294031474236735	0.0341249429684149	Not DEG	1
LOC119864719	1745	0.915529905561385	14	0.000520512995481742	0.975237191718162	0.950850398254515	-0.291932802170469	0.000123270013354371	Not DEG	1
LOC111092761	1745	0.915529905561385	10	0.000521875371632059	0.972898269483336	0.953770274177861	-0.135774289876673	1.88221e+08	Not DEG	1
PRADC1	1745	0.915529905561385	55	0.000523524569325032	0.967727085845026	0.953804447832602	0.360943846282754	0.00160098795071175	Not DEG	1
PDZD9	1744	0.915005246589717	2	0.000518799039362234	0.979912524435084	0.956368067288815	0.165110133083106	0.00879013298039493	Not DEG	1
LOC111095534	1744	0.915005246589717	3	0.000519712804266259	0.974872690572798	0.951540763315385	-0.383269254410503	0.00800942286339583	Not DEG	1
LOC111097407	1743	0.914480587618048	10	0.000522020433229229	0.971225138076197	0.953698342657163	-0.0843087755220758	0.00721407389087973	Not DEG	1
LOC119864280	1743	0.914480587618048	21	0.000520956266466103	0.972744230503191	0.952421132784377	0.122028050139912	0.0095262655193118	Not DEG	1
LTC4S	1743	0.914480587618048	18	0.000521930510541757	0.97210941982817	0.956598577350241	0.411521832804695	0.00160098795071175	Not DEG	1
F12	1743	0.914480587618048	11	0.000524560015431585	0.963259274312985	0.953589657959376	0.169846917560128	0.0200040310812187	Not DEG	1
SLC47A2	1742	0.91395592864638	16	0.000519754165651756	0.974731147289119	0.953091213397951	0.0585591591708719	0.000232947840719891	Not DEG	1
ENDOG	1742	0.91395592864638	41	0.000522396711765143	0.968677223212246	0.951525674767593	-0.0508885977256027	1.82947e+09	Not DEG	1
LOC102156539	1742	0.91395592864638	15	0.000520388655612573	0.970204170151435	0.951128025317674	0.419350727326746	0.040812979916816	Not DEG	1
ALOX12	1742	0.91395592864638	21	0.000524618891590054	0.96577969185606	0.957219381816671	-0.107343456525047	0.0428730941365373	Not DEG	1
GLS2	1742	0.91395592864638	99	0.000526134661872396	0.956274009547533	0.946096407899969	0.300630429516677	0.000680812732769918	Not DEG	1
LOC111095875	1741	0.913431269674711	45	0.000519790612458878	0.973588567802558	0.955240415404015	0.24463741261068	0.00899485323544938	Not DEG	1
LOC119878051	1741	0.913431269674711	2	0.000519181221883866	0.973500251524529	0.955165151485142	0.169448185269343	0.00930136855301395	Not DEG	1
LOC102152030	1741	0.913431269674711	16	0.000521055035126404	0.969800627605164	0.955381700304357	0.0917030374768956	0.0206070944270733	Not DEG	1
LOC119872476	1741	0.913431269674711	4	0.000520099866441386	0.971412182853003	0.954674615592835	-0.105867158482873	0.0464521636342087	Not DEG	1
DLEC1	1741	0.913431269674711	5	0.00052220171055825	0.969942342319777	0.956480289435983	-0.0425986906982961	0.000176502947151261	Not DEG	1
CFAP92	1741	0.913431269674711	41	0.000525676173969877	0.962296715448747	0.953599133804723	0.355288334832075	0.00530080421653703	Not DEG	1
SFXN4	1741	0.913431269674711	17	0.000523422307030159	0.964400638168798	0.952969293641519	-0.166212597364336	0.0401577252789344	Not DEG	1
SPATA1	1741	0.913431269674711	11	0.00052437047426989	0.964925036785457	0.955604851221718	-0.184271352781821	0.00499226453166615	Not DEG	1
LOC102155353	1741	0.913431269674711	6	0.000523676284271943	0.963622022427652	0.953855295212819	0.00982460613211512	0.0352171314542996	Not DEG	1
LOC102156147	1741	0.913431269674711	64	0.000524871440250734	0.956251388358692	0.9438022803647	0.441459769379129	0.0327814090925063	Not DEG	1
MAST1	1741	0.913431269674711	40	0.000524688409016443	0.962236483578675	0.954961806862221	0.0410501355718483	0.0201172941276036	Not DEG	1
LOC119869745	1740	0.912906610703043	30	0.000522192979541766	0.968561756336154	0.953399033663157	0.0923947150301201	0.00973522361393305	Not DEG	1
LOC476453	1740	0.912906610703043	8	0.000519750835113326	0.971019165750244	0.954492276575916	0.199249662982708	0.00914383334489738	Not DEG	1
FEN1	1740	0.912906610703043	23	0.000521612969174281	0.967103893401488	0.953765210551711	0.00354568784651692	0.000669480719987192	Not DEG	1
LOC119866569	1740	0.912906610703043	68	0.000525594814078367	0.960774813687775	0.952261505819833	-158695304475849	1.35242e+07	Not DEG	1
LOC119870813	1740	0.912906610703043	15	0.000524339324760966	0.962322027612709	0.956556483115544	0.42595755637803	0.0107655890988116	Not DEG	1
LOC119870285	1740	0.912906610703043	64	0.000526701482454596	0.95782998514036	0.954655535946805	0.406627729274892	0.0016900245177933	Not DEG	1
LOC119871170	1739	0.912381951731375	25	0.000519162090314222	0.97454223461208	0.956414510144647	-0.114338283067486	5.1281e+07	Not DEG	1
LOC111090964	1739	0.912381951731375	5	0.000519353549636897	0.974001883679478	0.956292090146117	0.0675147166423747	0.00146166919586988	Not DEG	1
LOC119866412	1739	0.912381951731375	36	0.000519901052188082	0.972619324626777	0.95681485662633	0.880916084106532	0.0491303978767619	Not DEG	1
C18H11orf94	1739	0.912381951731375	128	0.000522691437028564	0.960840746210602	0.945432443681838	0.749374046413599	0.00721722139610048	Not DEG	1
LOC111096035	1738	0.911857292759706	19	0.000519209019621375	0.973285155419776	0.957369325179386	0.455074309940537	0.024674920195422	Not DEG	1
LOC119872564	1738	0.911857292759706	73	0.000521298829909804	0.965887373232789	0.952447012262058	0.924438843287678	0.00385235675459884	Not DEG	1
LOC119869542	1738	0.911857292759706	14	0.000518732607363483	0.972484442376158	0.956045666874026	0.0108568758469343	0.04996143985476972	Not DEG	1
ANXA9	1738	0.911857292759706	20	0.000524554631783614	0.958298030339178	0.950918644038602	-0.0149925093874953	0.00942113379179035	Not DEG	1
LOC111090086	1738	0.911857292759706	13	0.000519416786219078	0.969025182709621	0.950998805527565	-0.398454367204389	0.00160098795071175	Not DEG	1
LOC111090992	1738	0.911857292759706	3	0.00052178454784547	0.968033436612338	0.956209302310175	-0.367858099160434	11904.7	Not DEG	1
LOC119865440	1738	0.911857292759706	19	0.000522998778377698	0.963870473369694	0.957187802468841	-0.0238918046984174	0.00549520001198275	Not DEG	1
LOC111091391	1738	0.911857292759706	57	0.000524536670826956	0.959309698887649	0.952358238381718	-0.523803952659173	0.0125561764187082	Not DEG	1
LOC106560171	1737	0.911332633788038	7	0.000520420871153221	0.967660012877725	0.955114225756044	0.0494526077255761	7928.22	Not DEG	1
CCDC51	1737	0.911332633788038	45	0.000521162661437871	0.966570211211433	0.95375720626431	-0.140620637306189	0.0317800726575638	Not DEG	1
LOC111092516	1737	0.911332633788038	5	0.000520136346320597	0.968505446521873	0.957505259611227	0.335529358421839	0.000227458593663062	Not DEG	1
DCST1	1737	0.911332633788038	37	0.000524913427282277	0.957548284867894	0.954086843941432	0.899437695739638	0.0389714348310922	Not DEG	1
MYO7B	1736	0.910807974816369	6	0.000521010655328886	0.96423795748889	0.953921034807899	-0.227363280026607	116.069	Not DEG	1
LOC102154283	1736	0.910807974816369	6	0.000520609825639121	0.966056014909161	0.956014024090625	-0.214644726700532	2.95308e-12	Not DEG	1
LRCOL1	1735	0.910283315844701	17	0.000519351673145139	0.966814645819431	0.953643854558267	0.661855924954123	0.04608203614144206	Not DEG	1
PHKG1	1735	0.910283315844701	45	0.000524315825226801	0.958257426060505	0.959193482444682	0.101867478485018	0.00189841826604867	Not DEG	1
LOC111090991	1735	0.910283315844701	20	0.000521658788631898	0.964713211959056	0.959515903326918	-0.106899313780841	0.000803696906166809	Not DEG	1
LOC119876086	1735	0.910283315844701	38	0.000525167476773995	0.955037027648398	0.954037407470193	0.132363303475249	7.38763e+09	Not DEG	1
LOC111096971	1734	0.909758656873032	27	0.000520692739584679	0.965984581087637	0.955486515572931	-0.474797977019547	7.27046e+07	Not DEG	1
LOC111096394	1734	0.909758656873032	12	0.000519719921635434	0.965080924867898	0.955330776280506	-0.260534550518779	0.00638120145942088	Not DEG	1
NAALADL1	1734	0.909758656873032	1	0.000521227558411215	0.963784135152906	0.956993326504764	0.0485538669455284	6.74527e+09	Not DEG	1
DNAH17	1734	0.909758656873032	44	0.000521007689034661	0.961161325245243	0.953832617531585	0.320585376810631	0.00178473941463516	Not DEG	1
VWA5B2	1734	0.909758656873032	55	0.000524595462280007	0.955585978120594	0.957004640897804	0.509512326449804	0.0440584800836957	Not DEG	1
LOC119878549	1734	0.909758656873032	14	0.000520361956912024	0.965844049960853	0.959142395629716	0.363547599370151	0.0480020792913839	Not DEG	1
LOC111094809	1734	0.909758656873032	80	0.000522746118306194	0.958685897627577	0.954873541691209	-0.188937891748021	0.0227729326798541	Not DEG	1
LOC119868068	1733	0.909233997901364	3	0.000518418390449279	0.970991763853054	0.957647300266928	-0.368720649906198	0.000926467577409834	Not DEG	1
PP2D1	1733	0.909233997901364	20	0.000519618969767012	0.966401552803562	0.956742436256395	0.946240622246653	0.0331230616406462	Not DEG	1
DERL3	1733	0.909233997901364	8	0.000520187209191757	0.962977181503231	0.954973353820485	0.38948623199623	1.35402e+06	Not DEG	1
ANKRD34A	1733	0.909233997901364	3	0.000520908503974813	0.964156280251806	0.960383880893776	0.112874260028035	17878.5	Not DEG	1
CEBPZOS	1733	0.909233997901364	6	0.000521205066576875	0.962561511918202	0.957839200734552	0.310025319230833	0.0110900497653306	Not DEG	1
B3GAT2	1733	0.909233997901364	56	0.000520624945293574	0.961696497640481	0.954265720846121	0.506793068114766	0.0198548204479002	Not DEG	1
LOC111097342	1733	0.909233997901364	30	0.000523011930153172	0.957972967601773	0.95712024030203	0.509360749204989	0.0327814090925063	Not DEG	1
LOC611724	1733	0.909233997901364	19	0.000520839523668432	0.961777026664348	0.956374627026782	0.456603246412747	0.0327814090925063	Not DEG	1
LOC106557915	1732	0.908709338929696	7	0.000518287674455968	0.969942584001035	0.960413489646082	0.245517337502648	0.00146093297530571	Not DEG	1
LOC119866139	1732	0.908709338929696	3	0.000517554744664654	0.969062375106025	0.958092013187054	-0.0756076272328543	0.000290927435312976	Not DEG	1
SLC24A5	1732	0.908709338929696	32	0.000519925665960203	0.963129542750848	0.952807985879019	0.963195800504669	8.86997e+09	Not DEG	1
LOC119867929	1732	0.908709338929696	7	0.000517673043718776	0.970054956725782	0.960248718184766	-0.109678262067149	2.64476e+07	Not DEG	1
LOC102153394	1732	0.908709338929696	27	0.000523896121320354	0.956140709633483	0.956394933844592	0.320733483853726	0.0227729326798541	Not DEG	1
LOC111093244	1732	0.908709338929696	50	0.000524306854823353	0.954971946230822	0.954454366310307	0.447028852888778	0.00126739762336173	Not DEG	1
LOC111090112	1732	0.908709338929696	17	0.000521914672888104	0.959272306272599	0.957433594432726	0.285911942792071	0.0352171314542996	Not DEG	1
PNKP	1732	0.908709338929696	41	0.000522049170085163	0.956283148782765	0.952938735702574	0.483533275333969	0.0434164469154249	Not DEG	1
LOC111090098	1732	0.908709338929696	25	0.000521804906034244	0.95923584506412	0.955296235072173	0.311081252391818	0.026554855183613	Not DEG	1
MAP3K15	1731	0.908184679958027	12	0.000517907854634806	0.968002583774231	0.959010629025956	0.556855156054714	0.044739879983209	Not DEG	1
LOC119869720	1731	0.908184679958027	104	0.000521998165292018	0.954785818897822	0.949430814491273	0.483060969514605	0.00710052724070993	Not DEG	1
EMILIN3	1731	0.908184679958027	42	0.000520659064460378	0.960659406485111	0.955627907287378	-0.0496380892388708	0.000290167073435571	Not DEG	1
FSD2	1731	0.908184679958027	23	0.00052191649281534	0.956560125266783	0.951879864958275	0.308716237425386	0.0410105296857724	Not DEG	1
LOC111098966	1731	0.908184679958027	51	0.000523145582933054	0.958857064909601	0.961392225416829	-0.159194045452778	0.0422453354701778	Not DEG	1
LOC119867633	1731	0.908184679958027	16	0.000523394679179727	0.957045619809761	0.959065393721428	0.868688196936345	0.0048523899118908	Not DEG	1
LOC119870434	1730	0.907660020986359	29	0.000517460261235432	0.967525226156752	0.958473774476208	-0.174962811491143	0.00563961628265829	Not DEG	1
LOC119872806	1730	0.907660020986359	28	0.000519173412168182	0.963160404454255	0.95716793094341	-0.2337058516809	0.00879013298039493	Not DEG	1
PMEL	1730	0.907660020986359	26	0.00052353606521297	0.949145315078742	0.948353988573033	0.456764298471948	0.0129766678440465	Not DEG	1
YARS2	1730	0.907660020986359	21	0.000521990439134044	0.957484507149621	0.958386183332943	0.312698298540522	0.023980146776437	Not DEG	1
PDZD7	1729	0.90713536201469	18	0.000519484573075102	0.960983924074246	0.954960852987169	0.302557627923134	0.0332850553759703	Not DEG	1
LOC119876447	1729	0.90713536201469	44	0.00051955658401834	0.961845337345597	0.959085748559433	0.678427405600689	0.00175078419398512	Not DEG	1
WDR83	1729	0.90713536201469	17	0.000520030900881431	0.961204369205456	0.959516178266178	0.147375377193216	6.61621e+08	Not DEG	1
LOC102153950	1729	0.90713536201469	32	0.00051994132557759	0.961674227941676	0.95410200179937	0.33734081967437	11904.7	Not DEG	1
LOC111096310	1729	0.90713536201469	33	0.000522052107054662	0.955343557706655	0.955045198466251	0.0250609482240606	0.0410105296857724	Not DEG	1
LOC119866934	1728	0.906610703043022	12	0.000517785272078868	0.966658086230562	0.962325618177529	0.862796686321285	0.0080036467554472	Not DEG	1
LOC111096746	1728	0.906610703043022	3	0.000518764871773127	0.965248488331384	0.962687517424779	0.368293665183029	0.04786419314833314	Not DEG	1
LOC111096249	1728	0.906610703043022	45	0.000518813227282935	0.962982858044488	0.956978221707521	-0.299943974177914	2.00367e+06	Not DEG	1
RRP8	1728	0.906610703043022	13	0.000520627482320718	0.958472927864998	0.958647649531407	-0.0541512486052936	0.0017173271195044	Not DEG	1
CCDC73	1727	0.906086044071354	12	0.000517442855694787	0.967104600917233	0.959249893149562	-0.0961359790076588	9.86134e+07	Not DEG	1
CEP97	1727	0.906086044071354	55	0.000518681869806212	0.965206614072721	0.959841009231744	-0.302111317204227	0.00848280487176782	Not DEG	1
LOC119870516	1727	0.906086044071354	27	0.000519761839759011	0.959054036302067	0.957049143150065	0.269795765817066	0.026554855183613	Not DEG	1
LOC102153684	1726	0.905561385099685	32	0.000518840082210797	0.958437032624378	0.952369724755235	11516752141217	0.0150958219549333	Not DEG	1
CLVS1	1726	0.905561385099685	13	0.000516015541001177	0.967878730996988	0.961085529077871	0.526191261750903	0.00640168310821882	Not DEG	1
CABP7	1726	0.905561385099685	7	0.000519550790442461	0.961114610793504	0.961184274606613	-0.113691891803068	0.0201708496739396	Not DEG	1
LOC106558890	1726	0.905561385099685	79	0.000525041795785147	0.948399553604812	0.959353787764287	-0.301561291403215	0.0352171314542996	Not DEG	1
ANO7	1725	0.905036726128017	23	0.000517677659255904	0.961666390364132	0.959210464373382	0.664887310061503	0.0161305633407039	Not DEG	1
LOC106557828	1725	0.905036726128017	82	0.000523048944711975	0.951005786353675	0.957346918188238	0.355227737867135	0.0410105296857724	Not DEG	1
LOC102156193	1725	0.905036726128017	17	0.000523060372923469	0.95052611882743	0.958547362049834	0.268032105393451	0.0410105296857724	Not DEG	1
LOC106560130	1724	0.904512067156348	17	0.000517567769528377	0.963373092210453	0.960950050699355	0.145109668329658	0.00954155081820865	Not DEG	1
LOC102154731	1724	0.904512067156348	17	0.000518394242804575	0.960160660732265	0.960484128341411	0.0633191908126505	0.00608472459803893	Not DEG	1
RNF207	1724	0.904512067156348	67	0.000520918025261816	0.955309734388227	0.95832149450656	0.356172589660304	0.00451196748204675	Not DEG	1
ECT2L	1724	0.904512067156348	32	0.000517449304906929	0.963050942966679	0.960058603875774	0.0275707543238576	0.0290617469793176	Not DEG	1
KCNG2	1724	0.904512067156348	12	0.000522809912749383	0.952158448439868	0.963815607860352	0.269736396843526	0.0386720410400309	Not DEG	1
TREH	1723	0.90398740818468	75	0.000516903938700212	0.961935918067071	0.959109620944481	-0.155471683337855	0.000979366696148585	Not DEG	1
NUDT6	1723	0.90398740818468	40	0.000521515696344086	0.953244196979087	0.960256905446096	0.5619266884353	0.0017457309472319	Not DEG	1
RETSAT	1723	0.90398740818468	24	0.000520730246280851	0.954844979811761	0.962085010950433	0.327219694765166	0.00126739762336173	Not DEG	1
LOC119869363	1723	0.90398740818468	5	0.000521143825162012	0.953767990902252	0.960107933721738	0.439573466996638	0.00872907894188662	Not DEG	1
LOC106559047	1722	0.903462749213012	16	0.000519791179350503	0.957498861567613	0.962089539547342	0.238207137329075	0.0232082287455616	Not DEG	1
LOC119874540	1722	0.903462749213012	71	0.000517644394582356	0.961226690901307	0.960911227772525	0.034950499804906	2.64095e+08	Not DEG	1
PTGER1	1721	0.902938090241343	12	0.000516400917615525	0.962868148056589	0.963196762293421	0.252717087124242	0.00894761536135366	Not DEG	1
LOC119867931	1721	0.902938090241343	10	0.000519694735397442	0.95480258228062	0.960984689809873	0.200034080112733	0.000105944709669551	Not DEG	1
LOC111097659	1720	0.902413431269675	14	0.000516032855750115	0.964333613890042	0.964473666409622	-0.119690774592819	0.0144655115408821	Not DEG	1
SNX22	1720	0.902413431269675	59	0.000516441991454768	0.960523952629256	0.960641665652015	0.377540492899442	0.0439744629655386	Not DEG	1
OVOL3	1720	0.902413431269675	42	0.00051659260104359	0.960489259664893	0.959286091156297	-0.148479427581828	0.00144481945748912	Not DEG	1
LOC119870838	1720	0.902413431269675	75	0.000521740135937774	0.94646179548319	0.954157365693954	0.384448254671259	0.0422759715241185	Not DEG	1
LOC111096242	1720	0.902413431269675	116	0.000522204541546477	0.945015991005261	0.95629692763505	-0.034579026673703	0.0303835980323849	Not DEG	1
AMIGO3	1720	0.902413431269675	57	0.000519938332822291	0.951768327050508	0.95868947603393	0.188458491561046	7.38763e+09	Not DEG	1
LOC102151240	1720	0.902413431269675	41	0.000520966733049193	0.951095294507198	0.962858341112329	-0.434009276258972	0.0198548204479002	Not DEG	1
LOC119864736	1719	0.901888772298006	24	0.000514859274862678	0.963600803680266	0.962267907607978	-0.228528660593928	0.0223974414974241	Not DEG	1
ABHD12B	1719	0.901888772298006	32	0.000518423647605196	0.956680084009691	0.961759314001359	0.509690979300488	0.000158642482025443	Not DEG	1
TMEM216	1719	0.901888772298006	32	0.000520431359959221	0.951109190180354	0.962243527621509	0.0200347322573352	0.0177084337757226	Not DEG	1
SERHL2	1719	0.901888772298006	11	0.00051963673548961	0.952055465025292	0.960725196241961	0.355997018475655	0.0219824708028777	Not DEG	1
LOC106558930	1719	0.901888772298006	25	0.000520049904709656	0.95228710031896	0.96004729717375	-137987852053872	0.0386720410400309	Not DEG	1
C30H15orf62	1719	0.901888772298006	20	0.000520306991294412	0.94994225126013	0.960125854907928	0.111195632467255	0.0410105296857724	Not DEG	1
LOC111093579	1719	0.901888772298006	25	0.00052071636704392	0.951268945532798	0.962318022024609	-0.148585035061518	17878.5	Not DEG	1
LOC119873621	1718	0.901364113326338	40	0.000521236652259504	0.947686120431086	0.961577812235788	0.641891385831507	0.0227729326798541	Not DEG	1
LOC119870302	1717	0.900839454354669	39	0.00051567217443275	0.961268562860836	0.962940185421257	0.558056515759345	0.000416309162685284	Not DEG	1
LOC111096271	1717	0.900839454354669	160	0.000518458780637936	0.947063250276862	0.946596695868682	0.574015158890416	0.00704656804763269	Not DEG	1
SMIM35	1717	0.900839454354669	15	0.000516473754147704	0.958051846067143	0.962443303153845	-0.156252814176318	5.8049e+08	Not DEG	1
DNASE1	1717	0.900839454354669	22	0.000516181263989447	0.95876071385389	0.959468797558489	0.178540289295751	4.21812e+08	Not DEG	1
LOC119864978	1717	0.900839454354669	34	0.000519638367132123	0.952472828779283	0.959734887515901	0.206343682071754	0.000182501101684426	Not DEG	1
CENPO	1717	0.900839454354669	26	0.000518031682683155	0.953928808842869	0.962205722834727	0.75529427949526	3.96745e+09	Not DEG	1
LOC106559291	1717	0.900839454354669	104	0.000518749958500244	0.945649778510802	0.946300738671152	0.566846470516405	0.023980146776437	Not DEG	1
LOC111093302	1716	0.900314795383001	24	0.000514009613711099	0.962543341826203	0.962555811535403	-0.176494698795346	0.000762545779827016	Not DEG	1
MYO1H	1716	0.900314795383001	46	0.000515260551725875	0.9601952861789	0.960977797712492	-0.0780843459260776	0.00976501122163671	Not DEG	1
LOC111093578	1716	0.900314795383001	117	0.000521250209604107	0.947235704255559	0.96046742373273	-0.370807652950637	2.00367e+06	Not DEG	1
LOC111089980	1716	0.900314795383001	31	0.000518816654703565	0.951589152699268	0.962006021189695	0.108668105036135	0.00427625742356871	Not DEG	1
LRRC39	1716	0.900314795383001	19	0.000518732764552696	0.949994310176151	0.959802102659245	0.676748668484384	0.0422453354701778	Not DEG	1
PSD	1716	0.900314795383001	5	0.000519828678260701	0.949765009544417	0.963531706388849	-0.00351159928334138	0.0327814090925063	Not DEG	1
LOC119866125	1716	0.900314795383001	47	0.000518368484678527	0.951947282731014	0.961043038594059	0.301389106120434	0.0332099613748119	Not DEG	1
NKIRAS1	1715	0.899790136411333	14	0.000515747563807432	0.959341180509787	0.966271249289848	-0.16534078805614	0.00932138046056384	Not DEG	1
TOMM20L	1715	0.899790136411333	8	0.000515352267838501	0.959863970523108	0.965115954699933	0.76330524804849	0.0189254729695504	Not DEG	1
GNAL	1715	0.899790136411333	39	0.000519299844440023	0.950069892651133	0.962249490561352	0.241930177842999	0.0161305633407039	Not DEG	1
PUSL1	1715	0.899790136411333	82	0.0005176889332519	0.951499198890204	0.957811335902923	0.200525947749344	0.0332099613748119	Not DEG	1
LOC102151316	1715	0.899790136411333	60	0.000517596780893893	0.95177869489223	0.957796367421781	0.45812170021031	0.0327814090925063	Not DEG	1
ZNF404	1715	0.899790136411333	46	0.00052049079892162	0.94512644883335	0.959621161350021	0.786741633870609	0.0269765141388664	Not DEG	1
LOC102156972	1714	0.899265477439664	16	0.000515438357204833	0.956740328432441	0.961902290194892	-0.168904871154177	0.00011648764456496	Not DEG	1
LOC111096251	1714	0.899265477439664	14	0.000514906141037634	0.959148998167004	0.96379801381569	0.272043455421487	0.00898612125585062	Not DEG	1
TAF5	1714	0.899265477439664	13	0.000516867427810728	0.954936500275736	0.964721693740161	0.245950335321813	0.000518698937373934	Not DEG	1
LOC119871509	1714	0.899265477439664	61	0.000516837166363149	0.955439582817486	0.964870190955157	-0.100465077660997	0.00111181212530105	Not DEG	1
LOC102153619	1714	0.899265477439664	57	0.000521584671948162	0.944310456748292	0.9606829782002	0.203130172416067	6.75061e+09	Not DEG	1
LOC119876066	1713	0.898740818467996	26	0.00051546811767907	0.957225457574562	0.9602940133449	-0.350273371004154	573.823	Not DEG	1
LOC119866164	1713	0.898740818467996	8	0.000517355938877027	0.95194296407723	0.963047149068967	0.453252511078445	0.0198328020708602	Not DEG	1
LOC119877327	1712	0.898216159496327	17	0.00051353329573954	0.960847413135785	0.965551380020429	0.159455329049271	6.0191e+06	Not DEG	1
LOC119876622	1712	0.898216159496327	20	0.000515498146555784	0.955878336071833	0.961805688316938	0.312548181407728	0.0481109177161573	Not DEG	1
LOC478449	1712	0.898216159496327	18	0.000518496307431733	0.944398917778487	0.954920607176216	0.483510589357088	0.0048523899118908	Not DEG	1
LOC119869739	1712	0.898216159496327	31	0.000517358212927287	0.952895982411035	0.966650644264435	-0.0310583018572968	0.0489947807555478	Not DEG	1
RPGRIP1	1712	0.898216159496327	79	0.000515920990511773	0.953949456216589	0.960185468409467	-0.0111821911587247	0.0110900497653306	Not DEG	1
LOC119869752	1711	0.897691500524659	83	0.000518425286699299	0.946642207252051	0.959497711744782	118573957162421	0.0495649758160437	Not DEG	1
C2CD6	1711	0.897691500524659	60	0.000519941801581643	0.946762463964166	0.966958893434639	0.418467711784726	17878.5	Not DEG	1
RGS17	1711	0.897691500524659	47	0.000520914241799197	0.942875841488273	0.964391399304808	0.449647575720064	0.0370335703835786	Not DEG	1
LOC119872164	1710	0.897166841552991	48	0.000519676068899488	0.943194625408306	0.959600190255236	-115604065990613	0.00266606926609943	Not DEG	1
LOC111092999	1710	0.897166841552991	130	0.000519370540358299	0.942065669188963	0.956753889795681	114894740546513	0.000583092590572279	Not DEG	1
DBNDD1	1710	0.897166841552991	85	0.00052017075075519	0.939928395906176	0.957808506051554	0.29872771719372	0.0129766678440465	Not DEG	1
EME1	1709	0.896642182581322	55	0.000516353603962661	0.950609276433061	0.963885230827839	0.321401032949878	0.00156820699883297	Not DEG	1
CCDC175	1709	0.896642182581322	53	0.000515268846303523	0.953367955369645	0.964386092089955	0.38640108488411	0.000906239540790035	Not DEG	1
C7H1orf112	1708	0.896117523609654	96	0.000517625680680892	0.945040041360786	0.960850691943492	0.14505974792179	11904.7	Not DEG	1
DONSON	1708	0.896117523609654	61	0.000520411402591068	0.941199602772172	0.965391849787828	0.36071182045786	0.0198548204479002	Not DEG	1
CNTD1	1708	0.896117523609654	56	0.000516793225522084	0.948109193724555	0.965043374231193	0.564864790061972	0.0422453354701778	Not DEG	1
METTL23	1707	0.895592864637985	87	0.000515546998024	0.949627283263344	0.963617845558355	0.392334568595688	0.0471092279950207	Not DEG	1
MCMDC2	1707	0.895592864637985	21	0.000513210303449771	0.957141706541248	0.967533863389903	-0.368616867874078	0.0364906487306154	Not DEG	1
LOC119865378	1707	0.895592864637985	10	0.000515300069333796	0.950011726090282	0.962549903129724	0.0122300624516048	0.0405880940120951	Not DEG	1
LOC119876815	1707	0.895592864637985	26	0.000516524371326578	0.949178070778765	0.96623378942373	0.245108620563674	0.0489947807555478	Not DEG	1
NAGS	1707	0.895592864637985	24	0.000514816459731476	0.953192176139119	0.964284708644015	0.110457812970058	0.026554855183613	Not DEG	1
C26H22orf15	1706	0.895068205666317	36	0.000513817718288502	0.951557736573574	0.963115173976271	-0.140859087004232	0.000561083500947608	Not DEG	1
CCNA2	1706	0.895068205666317	58	0.000517475516711474	0.945198069218236	0.96477019180192	0.229811907212308	0.0198548204479002	Not DEG	1
EFCAB10	1706	0.895068205666317	85	0.000517018254413977	0.946577861461159	0.9648437634294	0.91372333540677	0.0410105296857724	Not DEG	1
NTMT1	1706	0.895068205666317	21	0.000517704017928509	0.944912104974014	0.966429335139391	0.188307536824312	0.0410105296857724	Not DEG	1
KBTBD4	1706	0.895068205666317	30	0.000518945436736899	0.941427308251326	0.9646113595968	0.0382052517986783	0.0227729326798541	Not DEG	1
SHPK	1706	0.895068205666317	60	0.000521868591276301	0.937653763783609	0.965635174113789	0.342235055400136	7.38763e+09	Not DEG	1
LOC119865963	1706	0.895068205666317	22	0.000519323747475375	0.940858835510292	0.965243938076068	0.573493436515424	0.0332099613748119	Not DEG	1
GATD1	1705	0.894543546694649	12	0.000514091279193582	0.951238173452748	0.96385733757383	-0.0546041439891507	5.51469e+09	Not DEG	1
SRRD	1705	0.894543546694649	42	0.000515856910382567	0.946184870028557	0.963984001762284	0.0839469137396343	0.0332099613748119	Not DEG	1
LOC119865003	1705	0.894543546694649	101	0.000519369760475503	0.940094964731926	0.962435119023034	-0.339069695123966	0.026554855183613	Not DEG	1
RNF151	1705	0.894543546694649	57	0.000518387086871692	0.941264566793435	0.962864675836053	0.416960315770815	0.0161305633407039	Not DEG	1
LOC111094721	1704	0.89401888772298	96	0.000517755129904048	0.935620498916578	0.951888961484704	108392652801971	0.0332099613748119	Not DEG	1
ACTL10	1704	0.89401888772298	46	0.000519577743754561	0.937076300240566	0.962152539429176	0.588515428812218	0.0234215706014548	Not DEG	1
THPO	1703	0.893494228751312	58	0.000514729850319584	0.950104128845792	0.965182062759228	-0.0205674764836105	0.00464258304007095	Not DEG	1
LOC111098942	1703	0.893494228751312	29	0.000517967564546776	0.941380458471817	0.966518613382204	0.185926767395783	0.044764038080786	Not DEG	1
LOC102153308	1703	0.893494228751312	65	0.000519162816256517	0.938627333351802	0.962937458124979	-0.265825450833511	0.0422759715241185	Not DEG	1
CCDC188	1702	0.892969569779643	31	0.000513314532387045	0.949285359492387	0.96251461951945	-0.351440189197611	2.98814e+06	Not DEG	1
LOC119874434	1702	0.892969569779643	23	0.000515649367185197	0.942428749939132	0.960368235730555	127203735032689	0.0125922395263561	Not DEG	1
LOC119865701	1701	0.892444910807975	36	0.00051540412294922	0.945384973306742	0.966267593457136	135415947842861	0.0348485437659601	Not DEG	1
LOC119864195	1699	0.891395592864638	61	0.000511583042943508	0.950848721776073	0.964140203029427	-0.473338239452671	0.04806344073188454	Not DEG	1
JMJD8	1699	0.891395592864638	30	0.00051528710856171	0.942803787001713	0.965023421939463	0.13984276613192	0.00181537424736834	Not DEG	1
LOC119874450	1698	0.89087093389297	38	0.000516867898049142	0.940128823480567	0.968475512457722	-0.194031188579983	0.0227729326798541	Not DEG	1
LOC119866156	1697	0.890346274921301	52	0.000512608098229377	0.94938365244417	0.969730156435886	0.717605445634023	0.00437597680924107	Not DEG	1
LOC119866390	1697	0.890346274921301	117	0.000513210357341237	0.94904559560565	0.969548787538497	0.43738517002873	0.000867171468093208	Not DEG	1
CYB561D2	1696	0.889821615949633	26	0.000513789606277241	0.941936492368599	0.965212612010909	0.409264329465769	1.65168e+06	Not DEG	1
LOC119871946	1695	0.889296956977964	19	0.000510731806584637	0.951296638253181	0.96974851375495	-0.0765597903477794	0.00640168310821882	Not DEG	1
LOC119864215	1695	0.889296956977964	27	0.000516784800183718	0.937462485529764	0.969650997969582	0.542184934727627	0.0141778391581818	Not DEG	1
LOC119873214	1695	0.889296956977964	115	0.000516276771431514	0.933989239212558	0.959994845594202	0.755134533250192	0.00257305686372227	Not DEG	1
ALKBH2	1694	0.888772298006296	50	0.000514820539555325	0.939606039717354	0.969102582967159	0.307734591196244	0.0016900245177933	Not DEG	1
LOC102151461	1694	0.888772298006296	35	0.000514183328385832	0.94193481905918	0.969949880436913	0.431650030844188	0.0269123752068975	Not DEG	1
LOC119867529	1693	0.888247639034627	45	0.000511375190472425	0.942155207594952	0.960680119362303	-0.506230291496876	0.00108131667265655	Not DEG	1
HEATR4	1693	0.888247639034627	59	0.000515587524721994	0.934829967568625	0.963077698603204	0.381061658817248	0.0410105296857724	Not DEG	1
LOC106559890	1693	0.888247639034627	80	0.000517104733243774	0.93180892900047	0.965374040514481	0.441411988067841	0.0265917321715918	Not DEG	1
HSF2	1691	0.887198321091291	58	0.000514403622270719	0.938117526625187	0.968393758813629	-0.220165065789582	0.00693017958979298	Not DEG	1
PLET1	1691	0.887198321091291	34	0.000515815114786714	0.936771595241276	0.972173602678993	-0.359945185857632	7.03575e+07	Not DEG	1
LOC111097633	1691	0.887198321091291	99	0.000515905348028165	0.930261222220871	0.960428163021076	0.67393858504397	0.0200040310812187	Not DEG	1
REC114	1690	0.886673662119622	59	0.000511494395035879	0.942528388711845	0.965977557533781	0.0491264633863351	0.0214366117358205	Not DEG	1
CENATAC	1689	0.886149003147954	105	0.000512053209192174	0.941891841830095	0.966148398194057	-0.467457781659717	0.00711962953423958	Not DEG	1
ANGPTL6	1689	0.886149003147954	92	0.000512606315799761	0.93658770363986	0.963816610967537	0.018359507628788	0.0261728941400929	Not DEG	1
LOC111097810	1688	0.885624344176285	110	0.000516163977178779	0.929501079506625	0.963979497523577	0.686411115361195	0.0362100677205833	Not DEG	1
LOC111098596	1688	0.885624344176285	52	0.000514462456383523	0.933674174964766	0.966127228850676	-0.324707542573679	0.0419204436270024	Not DEG	1
LOC102152031	1687	0.885099685204617	14	0.000510187706252852	0.945724827179097	0.973020959243844	-0.143691620405601	0.0288735962240192	Not DEG	1
LOC119865740	1687	0.885099685204617	133	0.000516391013325313	0.924853223880384	0.962308941237191	0.559280591759087	0.000680812732769918	Not DEG	1
LMLN2	1687	0.885099685204617	87	0.0005136927020281	0.935287256659531	0.966762086178515	0.443431889354963	0.0198548204479002	Not DEG	1
LOC111095012	1686	0.884575026232949	60	0.000510217157053358	0.943376586853979	0.968127818199098	-0.250606604240893	0.04918581485473782	Not DEG	1
CHRNE	1686	0.884575026232949	18	0.000514039421457586	0.930882886744628	0.965383627077239	0.31133550628781	1.16393e+09	Not DEG	1
NUDT17	1686	0.884575026232949	46	0.000515166854223209	0.930452240307155	0.967382986437444	0.428714805920555	0.023980146776437	Not DEG	1
ABHD1	1685	0.88405036726128	56	0.00051387725711055	0.932514291557983	0.96860872445851	0.0937611375162327	0.0227729326798541	Not DEG	1
LOC111095204	1685	0.88405036726128	70	0.000515571457091529	0.931397608178286	0.972846197762851	0.167045585826083	0.0332099613748119	Not DEG	1
LOC111092504	1685	0.88405036726128	70	0.00051623180071034	0.928436693140933	0.969758311777103	0.264006041004845	0.026554855183613	Not DEG	1
MMP24	1684	0.883525708289612	48	0.000512273114962715	0.933503593891198	0.967808587481635	0.216216536846693	10.9273	Not DEG	1
METTL5	1684	0.883525708289612	90	0.000513697481417933	0.932147436031728	0.970326430435415	0.37569251454725	0.0125922395263561	Not DEG	1
FANCC	1683	0.883001049317943	83	0.000517638118185164	0.922639771055296	0.969780338179303	0.382287228263291	0.0341249429684149	Not DEG	1
LOC119873390	1683	0.883001049317943	79	0.000509546143238498	0.938100422092361	0.967441781598598	0.144009218848167	0.0405880940120951	Not DEG	1
RNASEH2C	1683	0.883001049317943	91	0.000512392353678936	0.93082890837854	0.963861882446201	0.305866428672888	0.00414020471809236	Not DEG	1
PRSS12	1682	0.882476390346275	130	0.000512907917996362	0.933029768310189	0.970129183905452	0.64439358375968	0.0489703478729069	Not DEG	1
GAPDHS	1682	0.882476390346275	2048	0.000515260640758966	0.927347346575559	0.966153151859525	-0.406143572838635	0.000629982715151181	Not DEG	1
CREB3L4	1682	0.882476390346275	71	0.000512864086847307	0.931672578955258	0.969883025009885	0.197121295256029	0.0422759715241185	Not DEG	1
NRDE2	1682	0.882476390346275	38	0.000512599040648154	0.93294938481996	0.97132814749162	-0.0830681131629905	0.000680812732769918	Not DEG	1
RASGRP4	1681	0.881951731374606	56	0.000513644449917089	0.926455950308264	0.965402538171723	0.206867388509252	0.00959184692945934	Not DEG	1
LOC119870981	1681	0.881951731374606	195	0.000513991437846542	0.929095313129661	0.969236707175434	0.295806444438034	0.0269123752068975	Not DEG	1
PIGF	1680	0.881427072402938	66	0.00051316407205515	0.930144724980154	0.970009784735812	0.218325212591905	0.00229312493130533	Not DEG	1
LOC111091379	1679	0.88090241343127	74	0.000512236839773968	0.928861145723116	0.966384156526566	0.646842746033305	0.0440584800836957	Not DEG	1
OGFOD1	1679	0.88090241343127	150	0.000514933553484943	0.925265938781766	0.970237406481666	0.00122900232383157	0.0352171314542996	Not DEG	1
TRIM52	1679	0.88090241343127	70	0.000514115805848841	0.920850702661566	0.960653263584871	0.776263321029227	0.0016900245177933	Not DEG	1
PLCD4	1679	0.88090241343127	73	0.000515562284253151	0.923836129520848	0.972281872191078	0.191931499304374	0.0410105296857724	Not DEG	1
DNAH11	1678	0.880377754459601	130	0.000510687795837335	0.934044277728118	0.971793947845172	0.478855608307662	0.00271485664747676	Not DEG	1
CERKL	1678	0.880377754459601	145	0.000511329724549711	0.930074869519969	0.965528147416885	0.547234625995537	0.0269123752068975	Not DEG	1
GLB1L	1678	0.880377754459601	96	0.00051376115706567	0.924246999349238	0.966469865380529	0.213675543604325	0.0352171314542996	Not DEG	1
SURF1	1677	0.879853095487933	83	0.00051003293399289	0.932919834024453	0.967640248597123	-0.157848951061058	0.0167070572880066	Not DEG	1
NKX6-2	1677	0.879853095487933	133	0.000507407954476427	0.93757927398888	0.965042986467197	-0.478506786690482	1.95603e+06	Not DEG	1
LOC119867177	1677	0.879853095487933	55	0.00051229843679478	0.930945890281883	0.97424298703646	0.603714357952075	0.000104491435803972	Not DEG	1
LOC119874446	1677	0.879853095487933	355	0.000513725192872878	0.913992048848018	0.947945885865628	112216730051137	0.0313395145027685	Not DEG	1
LOC119869581	1675	0.878803777544596	65	0.000509031896164239	0.933804891587021	0.971144991886446	0.378018468807158	0.0108135150350046	Not DEG	1
TM6SF1	1675	0.878803777544596	131	0.00051349550320008	0.924996379635792	0.972844736889032	0.103993173518163	7.38763e+09	Not DEG	1
LOC119869324	1673	0.877754459601259	93	0.000509739005875691	0.927383175953195	0.965705677278018	-0.183161355993541	0.00835971717840102	Not DEG	1
LOC119870498	1673	0.877754459601259	110	0.000509030268659056	0.928299469507632	0.963495654312655	0.614347731487407	0.00727285294182404	Not DEG	1
LOC111097269	1672	0.877229800629591	294	0.000511233455276141	0.916509060703647	0.951203903344128	0.669662423225708	0.0327814090925063	Not DEG	1
LOC102151801	1670	0.876180482686254	153	0.000510430140942032	0.921953552060582	0.959149406399902	-0.41172529182672	0.0201172941276036	Not DEG	1
LOC119869696	1669	0.875655823714586	93	0.000510598087036205	0.918529594347943	0.960961847657883	106399031401172	0.0261728941400929	Not DEG	1
C31H21orf58	1668	0.875131164742917	51	0.000508811391639455	0.925891468506765	0.970891433224147	0.197356761041617	0.00257305686372227	Not DEG	1
RAB3A	1667	0.874606505771249	241	0.00051188406320687	0.914652351071384	0.962150667105474	0.230693603703808	0.00549520001198275	Not DEG	1
LOC119871835	1666	0.87408184679958	155	0.000509637286878393	0.925586813886831	0.97444238956844	0.852840035535902	4.21812e+08	Not DEG	1
EME2	1666	0.87408184679958	127	0.000509095707230652	0.922681538921665	0.967489698582136	-0.567454981937598	0.000222565736451735	Not DEG	1
FAM227B	1666	0.87408184679958	83	0.000509029652123967	0.924337127742099	0.973671630814488	0.879794821701027	0.0352171314542996	Not DEG	1
PXMP2	1666	0.87408184679958	82	0.000510296126700034	0.92195286373228	0.971833778556468	0.189889205795508	0.0489947807555478	Not DEG	1
LOC102156359	1666	0.87408184679958	75	0.000510085811050306	0.921693506440316	0.971330514187657	0.117034315149787	0.000179311494346977	Not DEG	1
LOC119868345	1665	0.873557187827912	93	0.000509963866211374	0.924861952383199	0.978806450681451	0.281909853795744	0.0161305633407039	Not DEG	1
LOC119869731	1664	0.873032528856243	144	0.000509476826796016	0.917939278104655	0.964795145473889	121495163422437	0.000193785361594559	Not DEG	1
PROSER3	1663	0.872507869884575	81	0.000507618709482192	0.923217376205171	0.970273952876834	-0.581441972547229	0.0200040310812187	Not DEG	1
LOC119865174	1662	0.871983210912907	46	0.000508246212501523	0.920963136634799	0.97207328019961	0.117969881850171	17878.5	Not DEG	1
MED11	1661	0.871458551941238	86	0.000508229742617975	0.916057704781143	0.961120097488086	0.755986697766951	0.0144655115408821	Not DEG	1
EEF2KMT	1661	0.871458551941238	167	0.000509537411489071	0.916916160224785	0.969481296649572	0.385005029888492	0.0434164469154249	Not DEG	1
SAPCD1	1660	0.87093389296957	48	0.000509305809856595	0.914098581415986	0.964575844063415	0.65342234053554	0.0327814090925063	Not DEG	1
PKMYT1	1658	0.869884575026233	94	0.000508979328280243	0.912851565283968	0.96678564382708	0.60511706288878	0.044764038080786	Not DEG	1
IQCK	1658	0.869884575026233	102	0.000509536040685021	0.915406197945202	0.972722368749604	-0.174549300661321	0.0405880940120951	Not DEG	1
LOC111091230	1658	0.869884575026233	89	0.000509021352053787	0.918648121853635	0.977794246436327	0.511354544837976	0.0110900497653306	Not DEG	1
SAMD11	1657	0.869359916054565	73	0.000507915437415329	0.91730395199357	0.971457642733652	0.163300072924311	2.16254e+09	Not DEG	1
LOC111090460	1656	0.868835257082896	84	0.000509133688398864	0.914892953852688	0.974698250069326	0.195198545637692	0.0488271219132785	Not DEG	1
EDC3	1656	0.868835257082896	29	0.000507314741713542	0.916630360266424	0.973520440182728	0.0665947534667126	0.0110900497653306	Not DEG	1
LOC119877931	1655	0.868310598111228	76	0.000508484501954152	0.916271780453412	0.976465001077677	0.537121636584294	0.0470741413735538	Not DEG	1
LOC119877103	1655	0.868310598111228	228	0.000510922279505984	0.910403453277497	0.972139681519122	-0.0470336177957189	2.81622e+07	Not DEG	1
LOC119873568	1653	0.867261280167891	432	0.000503921253372327	0.926891178551129	0.977970203123238	-0.377608469116652	0.0341249429684149	Not DEG	1
MIR8804	1651	0.866211962224554	75	0.000508301103812342	0.909537405101215	0.970765192812437	0.344352319849331	0.026554855183613	Not DEG	1
ANKAR	1650	0.865687303252886	47	0.000505158019246667	0.91589289032598	0.971860264255655	109614592061225	0.0016900245177933	Not DEG	1
SMARCD3	1650	0.865687303252886	121	0.000507007235693952	0.910371136449907	0.969640369737398	0.66483080550801	0.00178473941463516	Not DEG	1
FANCI	1649	0.865162644281217	70	0.000505749139868541	0.914032333343029	0.974190742256266	0.0236284419933405	0.00427625742356871	Not DEG	1
SYNC	1649	0.865162644281217	59	0.000504464394755363	0.916558521313402	0.972390592709909	0.643126975574867	0.044764038080786	Not DEG	1
PLAC8L1	1648	0.864637985309549	440	0.000506995989261399	0.905180205882569	0.958253753514775	-0.772320161746145	44.1562	Not DEG	1
NR2C2AP	1648	0.864637985309549	81	0.000504668256889418	0.914404943873794	0.973440972406435	0.191748439080341	0.0405880940120951	Not DEG	1
LOC119866360	1647	0.86411332633788	96	0.000506444360317006	0.907027067289367	0.967020563180155	-0.823502913352908	0.000346138234841476	Not DEG	1
CLCN1	1647	0.86411332633788	60	0.000506166704874253	0.910713480204336	0.97390520413049	-0.175769577626786	0.00549520001198275	Not DEG	1
SYCP3	1646	0.863588667366212	42	0.000504588313775851	0.916498009396089	0.977806748976057	-0.10377589051973	976301	Not DEG	1
LOC111090626	1646	0.863588667366212	154	0.00050930122657457	0.905523881736552	0.975663947231383	0.61182657722654	0.0110900497653306	Not DEG	1
ADORA2B	1646	0.863588667366212	64	0.00050787103023914	0.908984348546641	0.97589809688773	0.0211138642024682	17878.5	Not DEG	1
ZNF391	1644	0.862539349422875	75	0.000507186189551561	0.906066932448237	0.974405166503029	0.316304652846271	0.026554855183613	Not DEG	1
FUZ	1644	0.862539349422875	64	0.000504308050966581	0.910840049900319	0.972971672197763	0.0451925546321607	0.000515761235636629	Not DEG	1
LOC111097106	1644	0.862539349422875	112	0.000506717673578769	0.907091700985354	0.972802111146159	0.515378676545811	0.0386720410400309	Not DEG	1
POMT1	1644	0.862539349422875	94	0.00050590294126148	0.908689262161923	0.975768318887324	0.0313302433859311	0.0370335703835786	Not DEG	1
LOC111096751	1643	0.862014690451207	93	0.000504422570568235	0.913614659285246	0.974038904205862	0.00216383433036035	2.81622e+07	Not DEG	1
FBXO17	1643	0.862014690451207	46	0.000503027964625599	0.914056465501318	0.975655032274374	0.363171224263975	0.0269123752068975	Not DEG	1
LOC111095126	1643	0.862014690451207	134	0.000508989989785158	0.903791266724933	0.977373465697682	-0.216989390866765	0.0422759715241185	Not DEG	1
KCNAB1	1642	0.861490031479538	128	0.000508325802025048	0.902478407917011	0.975044182233435	0.467310612770237	0.000803696906166809	Not DEG	1
AGBL5	1641	0.86096537250787	157	0.000504919893996072	0.908475735368148	0.973826934795856	-0.185784126901993	2.06068e+09	Not DEG	1
MYL5	1641	0.86096537250787	194	0.000506585909387208	0.905261602777266	0.977307858087722	-0.558603565082852	0.000680812732769918	Not DEG	1
LOC119874229	1640	0.860440713536201	171	0.000506376709871556	0.904374285425635	0.973643953035015	113831608725766	0.0389058758846952	Not DEG	1
LOC119865988	1639	0.859916054564533	75	0.000504182504091689	0.903205962162266	0.965981073363624	0.652489384283972	0.0227729326798541	Not DEG	1
CD72	1637	0.858866736621196	104	0.000504025369022142	0.906473774860146	0.977482812647024	0.136862028132283	0.0016900245177933	Not DEG	1
LOC111096643	1636	0.858342077649528	162	0.00050329069903849	0.905440477771946	0.969389052137308	0.874294384619904	0.0410105296857724	Not DEG	1
LOC119873678	1633	0.856768100734523	167	0.000499969461440597	0.909844726664866	0.971208109698258	-11462941685851	0.027022210706166	Not DEG	1
LOC484309	1633	0.856768100734523	58	0.000501337082439727	0.910530642272116	0.97815805746671	-0.384769912319058	3.96745e+09	Not DEG	1
ANKRD53	1632	0.856243441762854	92	0.000503548726964246	0.900089733188431	0.973688402399586	0.163594142894722	0.0290617469793176	Not DEG	1
LOC119864621	1631	0.855718782791186	113	0.00050502673371496	0.903312815577322	0.983670675147544	0.170122180546172	0.044764038080786	Not DEG	1
LOC119876123	1630	0.855194123819517	199	0.000501841871726197	0.907597638791173	0.978869945429278	0.762886663092744	0.00608814530058895	Not DEG	1
CHADL	1630	0.855194123819517	196	0.000504854760267243	0.897847262063457	0.976040854602357	0.480929935102266	0.026554855183613	Not DEG	1
FANCA	1630	0.855194123819517	116	0.000505317118024531	0.89740419547592	0.977739363605208	0.0509954569730531	0.0227729326798541	Not DEG	1
LOC111092706	1629	0.854669464847849	112	0.00050270718770725	0.901685925988279	0.97799934540266	0.534222568813503	0.0389058758846952	Not DEG	1
MIR324	1627	0.853620146904512	119	0.000504259175595297	0.897386848878143	0.977880190602766	0.106523220933618	0.0480020792913839	Not DEG	1
LOC102154060	1627	0.853620146904512	152	0.000502379873090159	0.901074993692543	0.976528462272945	-0.688553209102723	0.0303835980323849	Not DEG	1
CXCR5	1626	0.853095487932844	102	0.000499603966743613	0.903140162129564	0.973577821932065	0.227869719398661	0.044764038080786	Not DEG	1
LOC119874458	1624	0.852046169989507	196	0.000504272895215744	0.893917585422198	0.974907350919206	-0.131947622015454	0.032337076852683	Not DEG	1
LOC119865628	1624	0.852046169989507	89	0.000501242553194284	0.900304643123281	0.977670888611675	0.222704395854299	0.00181537424736834	Not DEG	1
NUTM1	1623	0.851521511017838	390	0.000504537975368423	0.889032845638648	0.971399875251946	113848222729727	0.0405880940120951	Not DEG	1
GMPR2	1623	0.851521511017838	112	0.000502970210549489	0.894513016070953	0.977920658110561	0.114843447802413	0.0414910080151289	Not DEG	1
C4H5orf58	1623	0.851521511017838	156	0.000502895309891729	0.898343354513973	0.982997189749995	0.374916269833324	0.00229312493130533	Not DEG	1
KCNK7	1622	0.85099685204617	227	0.000502509249811154	0.897202997960009	0.983484338951386	-0.164083823194378	0.000680812732769918	Not DEG	1
LOC102155734	1620	0.849947534102833	159	0.000503848260722815	0.892873620140461	0.982788491600515	-0.19949219397628	0.0198548204479002	Not DEG	1
LOC119871889	1619	0.849422875131165	184	0.00050033438852999	0.89773177918282	0.972964739637692	-0.869049858328756	0.0279047809996287	Not DEG	1
FBXO41	1619	0.849422875131165	109	0.000502972120131921	0.889431861488798	0.97615231975666	0.775071463963453	0.00257305686372227	Not DEG	1
EXOSC8	1617	0.848373557187828	122	0.000502036180381036	0.893065724316361	0.980920541033695	0.153574433914084	0.00414020471809236	Not DEG	1
FPGS	1616	0.847848898216159	181	0.000500400312497048	0.890778831606002	0.971021212028324	-0.419105505071383	0.044764038080786	Not DEG	1
GPR62	1615	0.847324239244491	114	0.000498048287074978	0.898779888887746	0.978068832698409	0.719970340927858	0.0198548204479002	Not DEG	1
THTPA	1614	0.846799580272823	522	0.00050182692176657	0.886041925503272	0.968726833019511	-0.220004626228898	0.0129766678440465	Not DEG	1
TMOD1	1613	0.846274921301154	101	0.000500303127648506	0.892412941773587	0.982810262153502	0.214082911887167	0.0300664666342936	Not DEG	1
SNX32	1613	0.846274921301154	47	0.000497843919951111	0.895432436854605	0.978585900230602	0.287740892881114	0.0107655890988116	Not DEG	1
LOC102156194	1613	0.846274921301154	149	0.00050366270580047	0.885983219581396	0.979463539879915	0.831216299364142	0.0422759715241185	Not DEG	1
LOC111094000	1613	0.846274921301154	196	0.000498137882807391	0.896437726895543	0.980149652559308	0.198432495754988	0.0332099613748119	Not DEG	1
SLC50A1	1611	0.845225603357817	105	0.00049974982816078	0.889204266904882	0.977531026984513	0.0946236074231683	0.00229312493130533	Not DEG	1
LOC106559977	1609	0.844176285414481	354	0.000501776922869975	0.887088057434187	0.984362680073838	-0.22312172223707	0.0227729326798541	Not DEG	1
STARD6	1609	0.844176285414481	210	0.000500282260128268	0.887333804443142	0.980340683159714	0.493430181747237	0.0482409875481404	Not DEG	1
DALRD3	1607	0.843126967471144	200	0.000498048265632475	0.886253624793061	0.971796801198989	0.704283834359387	0.0482409875481404	Not DEG	1
ADPRM	1606	0.842602308499475	195	0.00050076635996124	0.882931020828053	0.980173259932574	-0.235995154650866	0.0405880940120951	Not DEG	1
LOC119867345	1603	0.84102833158447	249	0.000500195679925107	0.883835615234442	0.983432281700276	0.811766353286775	0.0440584800836957	Not DEG	1
BMP6	1602	0.840503672612802	110	0.000497012030923665	0.88832951137329	0.982157687026133	0.569574644800642	0.0332099613748119	Not DEG	1
METTL7B	1601	0.839979013641133	251	0.000496118752034103	0.887746433416058	0.977908338538414	0.022974818678081	0.0428730941365373	Not DEG	1
LOC102152579	1599	0.838929695697796	116	0.00049790985319458	0.87581818166422	0.967229205362237	104792031427434	0.0198548204479002	Not DEG	1
EIF1AD	1598	0.838405036726128	101	0.000497319025066293	0.881986349499281	0.981514933742319	0.058860056921607	0.00123204696624505	Not DEG	1
LOC111097356	1597	0.83788037775446	464	0.000498406200489814	0.875107936444666	0.964294738097592	-123665516869658	0.0289493004096274	Not DEG	1
XRCC3	1597	0.83788037775446	317	0.000497085421091077	0.879998228077544	0.976614203009088	0.141064315382194	17878.5	Not DEG	1
LOC119864193	1596	0.837355718782791	330	0.000497908947285685	0.881764381763294	0.981409636945027	0.334616834326488	0.0422759715241185	Not DEG	1
LOC119866933	1595	0.836831059811123	674	0.000500650853925026	0.870933540393798	0.973847067569215	-0.630888120445553	0.000680812732769918	Not DEG	1
CAPN12	1594	0.836306400839454	98	0.000497217430230177	0.879187622250045	0.981944217998915	0.563936505719564	0.0495649758160437	Not DEG	1
LOC481187	1594	0.836306400839454	48	0.000495297549077241	0.88089560420528	0.979052803947005	0.424990273952505	0.00686641783952637	Not DEG	1
RECQL4	1593	0.835781741867786	273	0.000497834621399183	0.873937591892899	0.975721356310744	101616697449491	0.032337076852683	Not DEG	1
LOC119871836	1591	0.834732423924449	200	0.000497261372129531	0.881540031783404	0.987487794947207	0.734232758629624	0.000598369839167641	Not DEG	1
LOC111095525	1590	0.834207764952781	236	0.000497394081521096	0.875566333007442	0.983506101301796	0.109362353612093	0.0161305633407039	Not DEG	1
LOC102156140	1590	0.834207764952781	517	0.000497596493514803	0.865341481720014	0.961998171390574	0.377286890378949	7.38763e+09	Not DEG	1
IL27	1587	0.832633788037775	212	0.000495345824513863	0.878268690953982	0.98341187978301	-0.00245547227346354	10.9273	Not DEG	1
ACSM3	1587	0.832633788037775	128	0.000495193687312788	0.880825779454924	0.989310213581186	0.49436158178027	0.0129766678440465	Not DEG	1
CCDC78	1586	0.832109129066107	94	0.00049363983642024	0.877619584352521	0.980162382996328	-0.197715899574525	0.0434164469154249	Not DEG	1
ARG2	1586	0.832109129066107	298	0.000495442439184881	0.874316984009732	0.982330406832656	0.0433503355162243	0.0269765141388664	Not DEG	1
SPTBN5	1585	0.831584470094439	259	0.000497291879080563	0.869567122442175	0.979144759901858	-0.458454193291975	0.0470741413735538	Not DEG	1
GPSM2	1584	0.83105981112277	266	0.000495943169846183	0.87076244281351	0.979278731726616	0.599374468983949	0.0269123752068975	Not DEG	1
LOC111090333	1580	0.828961175236097	313	0.000495296766975489	0.874337801020074	0.991093545826953	0.0536159551346133	0.0327814090925063	Not DEG	1
TMEM120B	1580	0.828961175236097	173	0.000495362905991383	0.86783134464889	0.979382881330116	0.685965705741409	2.81622e+07	Not DEG	1
DNAJC30	1578	0.82791185729276	235	0.000493987386689841	0.86935590788783	0.981636371381062	0.0838981909256338	0.044764038080786	Not DEG	1
RNF39	1575	0.826337880377754	89	0.000491074504465776	0.872321637512972	0.980297291301103	0.0816211693199097	0.0360544368148424	Not DEG	1
PDZK1	1573	0.825288562434418	96	0.000493245182456545	0.869997969722681	0.986705522097611	0.54033287861092	17817	Not DEG	1
CRB3	1571	0.824239244491081	237	0.000491929536334715	0.865809571869807	0.979410250276711	0.297494534996451	0.0410105296857724	Not DEG	1
SLC25A26	1570	0.823714585519412	237	0.000491282484470445	0.868141920481302	0.980593749111974	-0.139215789010581	0.044764038080786	Not DEG	1
ACAT2	1568	0.822665267576075	108	0.000489992881800745	0.868531606019371	0.982181928291419	0.239073983776664	0.0410105296857724	Not DEG	1
EML5	1568	0.822665267576075	62	0.000492451526748334	0.865504512914733	0.984680039852571	0.569057077692993	0.0269765141388664	Not DEG	1
SLC4A5	1567	0.822140608604407	166	0.000492840679983805	0.861554633110321	0.981684014406326	0.818617076267803	0.0423958095196824	Not DEG	1
RAD54L	1566	0.821615949632739	76	0.000489699344193216	0.866522665505866	0.982421178477144	0.34733177231826	0.0161305633407039	Not DEG	1
RFXANK	1565	0.82109129066107	128	0.000490287414271464	0.86372644932102	0.982030183930775	0.18963853119848	0.0269123752068975	Not DEG	1
LOC119864716	1564	0.820566631689402	118	0.00048865386308568	0.872222901116382	0.987563263643102	113766563538817	0.0228807491548479	Not DEG	1
LOC106558633	1564	0.820566631689402	118	0.000489285393544133	0.865086469302007	0.980287433341024	0.241111948103361	0.0201708496739396	Not DEG	1
SLC15A3	1562	0.819517313746065	109	0.000487612757172581	0.869619188261534	0.982192379716538	0.374061587729322	0.0386720410400309	Not DEG	1
NAXE	1559	0.81794333683106	137	0.000489953561230922	0.860826428238483	0.984565169239687	0.274437064886527	0.0234215706014548	Not DEG	1
LOC119867480	1551	0.813746065057713	736	0.000491107221856224	0.844451005889495	0.967667061833157	-0.456343883887363	0.00441903003714036	Not DEG	1
ATP5J2	1544	0.810073452256034	176	0.000486226916481931	0.853442733334057	0.985113281105712	0.174865522151534	0.0410105296857724	Not DEG	1
FBXL2	1543	0.809548793284365	227	0.000486286919139024	0.850411886099725	0.982592402994823	0.522136875788594	0.0410105296857724	Not DEG	1
LOC119871842	1536	0.805876180482686	1110	0.000487149015630438	0.841906748456516	0.979574681053203	0.504434916616458	0.0419204436270024	Not DEG	1
LOC102153010	1534	0.804826862539349	556	0.00048532638880311	0.836234056264489	0.960398397361481	0.954372471607367	1707.29	Not DEG	1
ATP6V1FNB	1533	0.804302203567681	184	0.000484413139964815	0.843670782595448	0.979715195209312	-0.97265642772092	0.000598369839167641	Not DEG	1
RBPJL	1533	0.804302203567681	306	0.000487468754008638	0.843467091452398	0.990926339418775	0.628184713106791	0.00872907894188662	Not DEG	1
RAD1	1532	0.803777544596013	159	0.000485574969292863	0.84834021003108	0.991975244426329	0.463561640864164	0.0489947807555478	Not DEG	1
LOC119866893	1526	0.800629590766002	288	0.000484269970341551	0.83835140562395	0.980290054358335	0.352911585917676	0.0219824708028777	Not DEG	1
SPATC1	1517	0.795907660020986	294	0.000482973496592055	0.832903179182129	0.982449564565531	0.196580603548252	0.0470741413735538	Not DEG	1
MIR631	1514	0.794333683105981	681	0.000480782344417296	0.833314359176846	0.979875862297779	0.289470331591519	0.000222565736451735	Not DEG	1
LOC119864765	1507	0.790661070304302	216	0.000478051981011625	0.838583437807107	0.98975299862263	0.286843446359923	0.00254041314989828	Not DEG	1
LOC111091410	1505	0.789611752360965	468	0.000480554362036826	0.826577632977807	0.981288435710751	0.0310017905207485	0.000179311494346977	Not DEG	1
LOC111095540	1502	0.78803777544596	168	0.000475884628575386	0.839176196078419	0.987884685841929	-0.575163317132815	0.00737945480020575	Not DEG	1
LOC119873600	1497	0.785414480587618	163	0.000478085495784726	0.828778172466141	0.992526050318105	0.264281690595717	0.044764038080786	Not DEG	1
TRPM1	1494	0.783840503672613	552	0.000480257378008824	0.820678723998188	0.985387408082879	-0.311117067711171	0.0352171314542996	Not DEG	1
RMC1	1489	0.781217208814271	194	0.000477216409694593	0.818519690056091	0.985122980711598	0.0599876649572917	0.0410105296857724	Not DEG	1
NMNAT2	1484	0.778593913955929	272	0.000475914547201417	0.819862998502237	0.992775262498796	0.345834601799762	0.0201708496739396	Not DEG	1
LOC119870504	1482	0.777544596012592	393	0.00047264226252027	0.826665765214354	0.9906453403024	0.0889765006717502	0.000680812732769918	Not DEG	1
LOC119865603	1481	0.777019937040923	297	0.000475874242121705	0.818239847818395	0.993375549756374	0.141302135384893	0.0434808905025187	Not DEG	1
LOC119864246	1480	0.776495278069255	132	0.000473051419726452	0.820690322576607	0.988931527876761	0.667303379368989	0.0209588860762025	Not DEG	1
LOC111093570	1478	0.775445960125918	184	0.000474523497807519	0.820875141535416	0.994943669417308	0.26496258054226	0.0401577252789344	Not DEG	1
HOXA1	1477	0.77492130115425	125	0.0004750594353006	0.814495585323506	0.991394700676865	0.739418685686846	0.0198548204479002	Not DEG	1
MSTO1	1466	0.769150052465897	657	0.000471360433467856	0.806343342051715	0.982003920491319	0.170923700520363	0.0332099613748119	Not DEG	1
LOC111093137	1464	0.76810073452256	590	0.000474074756529482	0.806653104603536	0.989869420197289	-0.531662902077619	0.0303835980323849	Not DEG	1
BAIAP3	1462	0.767051416579223	358	0.000470990150811239	0.807255108899722	0.988042034062085	-0.0617920256184824	0.0201258513635137	Not DEG	1
TMOD4	1446	0.758656873032529	265	0.000468224664586155	0.79995233582488	0.992542606498299	-0.0771603287234277	0.0265917321715918	Not DEG	1
LOC119872142	1425	0.747639034627492	605	0.000464505164513507	0.780944879368765	0.985538143110585	-0.833979112188173	0.0175185673324129	Not DEG	1
EPB41L4A	1421	0.745540398740818	628	0.000465222775745808	0.778925931230035	0.985451626012231	0.437136704831149	2.81622e+07	Not DEG	1
VIL1	1418	0.743966421825813	223	0.000462968817809596	0.779616761781128	0.986689931747578	0.490615246043378	0.0352171314542996	Not DEG	1
MFSD13A	1409	0.739244491080797	339	0.000461365849616076	0.775301498639929	0.987323778953481	-0.0103127520029691	0.0198548204479002	Not DEG	1
PRG4	1406	0.737670514165792	74	0.000461091491159011	0.780226274999942	0.99791640301099	0.357997838426481	38941.1	Not DEG	1
TMEM79	1399	0.733997901364113	266	0.000460458698088369	0.768414030412929	0.988204327431918	0.0191619258529514	0.0303835980323849	Not DEG	1
LOC111095976	1381	0.724554039874082	338	0.000457572917875135	0.760331445424766	0.98707405891551	-0.765529373467278	0.0386720410400309	Not DEG	1
LOC111094448	1364	0.715634837355719	390	0.000455442525098578	0.749249771759411	0.995304260267695	-0.0845639798309316	0.0488271219132785	Not DEG	1
LOC111095627	1350	0.708289611752361	549	0.0004515976321784	0.743137831536671	0.991527331631112	0.26081265030606	0.0332099613748119	Not DEG	1
LOC119876451	1330	0.697796432318993	314	0.000448369322918053	0.73202477772786	0.994451139134518	-0.0248699550400975	0.0332099613748119	Not DEG	1
PERM1	1314	0.689401888772298	702	0.000446438099301332	0.712064770942727	0.969968967391997	-0.145053405305483	0.0198548204479002	Not DEG	1
LOC111098995	1254	0.657922350472193	874	0.000435993632698244	0.674434239618201	0.951973636478194	0.386740585797578	0.00854078207575531	Not DEG	1
LOC102155777	1254	0.657922350472193	218	0.000433413645233057	0.691737242642284	0.996029942810302	-0.137804736395419	0.023980146776437	Not DEG	1
LOC119869359	1246	0.653725078698846	1362	0.000433211959714992	0.688153699847435	0.996301095231649	-100328346392586	0.0419204436270024	Not DEG	1
MYOZ3	1195	0.626967471143757	84	0.000426584245515023	0.656464077469836	0.998738462185404	0.214510166284174	0.0214366117358205	Not DEG	1
TMEM223	1179	0.618572927597062	62	0.000422766888617441	0.646591280057879	0.992889142333796	0.0668193918880754	0.0198548204479002	Not DEG	1
LOC111090344	1173	0.615424973767051	456	0.000422165745956217	0.642571052302532	0.991877831411538	101377022953481	0.0290617469793176	Not DEG	1
NRIP2	1111	0.58289611752361	606	0.000413701410935022	0.607223669673542	0.993310141824993	0.0894620038352898	0.0422453354701778	Not DEG	1
SLC4A11	1108	0.581322140608604	258	0.000412544255713217	0.603641689687492	0.990779059415143	0.761307232517997	0.0269123752068975	Not DEG	1
LOC119871823	1097	0.575550891920252	151	0.000410576964697853	0.60072059034309	0.996307114958513	-0.665007574187057	0.0422759715241185	Not DEG	1
P2RX2	1070	0.561385099685205	327	0.000405535845835673	0.584931232195049	0.992715700759728	103926146954927	0.0489947807555478	Not DEG	1
CHKA	1052	0.551941238195173	1073	0.000402746658701985	0.57512251349166	0.991120171627239	0.709429803091658	0.0219824708028777	Not DEG	1
LOC119866916	1031	0.540923399790136	799	0.000399068565209511	0.56342175668429	0.988842955750379	-0.922471094479254	0.0269123752068975	Not DEG	1
SMIM22	1018	0.534102833158447	750	0.000399236443338574	0.55443383314432	0.989887047887291	0.453755324986085	0.0227729326798541	Not DEG	1
LOC106559295	920	0.482686253934942	204	0.000386769175338051	0.501792776752125	0.996432795571746	0.895136636677996	0.0175185673324129	Not DEG	1
ROGDI	908	0.476390346274921	2440	0.000384340356965698	0.48705399700639	0.970246103482945	0.928449154818845	0.0386720410400309	Not DEG	1
GATB	806	0.422875131164743	192	0.00037105757881074	0.435825193966168	0.989272999090671	0.262015597104754	0.0440584800836957	Not DEG	1
LOC119869537	760	0.398740818467996	233	0.00036583121263541	0.412612844187722	0.994705637611816	0.00645876517938799	0.032337076852683	Not DEG	1
CCDC24	741	0.388772298006296	214	0.000363441282885642	0.403548036014239	0.99722070248386	0.695645166612399	0.044764038080786	Not DEG	1
REX1BD	675	0.35414480587618	12	0.000354640957370962	0.369914928852044	0.999432904714804	0.634462368875455	0.031740232439129	Not DEG	1
PRAP1	641	0.336306400839454	0	0.000349601255209446	0.354791903001783	0.999995124804992	-0.149560583297716	0.0125922395263561	Not DEG	1
ESRP2	377	0.197796432318993	75	0.000322812763106419	0.200981786592188	0.992508042214572	0.10820654661258	0.0209588860762025	Not DEG	1
SPINT3	327	0.171563483735572	34	0.000319054168472534	0.174315029330178	0.997692350987786	0.347816932930706	0.023980146776437	Not DEG	1
LOC102155309	223	0.116998950682057	1	0.000307548131678812	0.121278631721198	0.999959600856462	0.645183225027508	0.0440584800836957	Not DEG	1
LOC119870939	150	0.0786988457502623	0	0.000302348165986992	0.0814698591332041	1	-0.925122080216776	0.0227729326798541	Not DEG	1
LOC111095843	54	0.0283315844700944	1	0.000293866263290648	0.0280677524282557	0.999301187980433	0.993159042792662	0.0261728941400929	Not DEG	1
LOC111096329	2	0.00104931794333683	0	0.000280323670826603	0.000936778341138195	1	-0.314855793219769	0.026554855183613	Not DEG	1
SLC51B	1682	0.882476390346275	100	0.000512674051994612	0.932976107412995	0.967717817023302	184674557547179	0.00683579933893071	Upregulated	1
LOC119869257	1560	0.818467995802728	273	0.000491662449392993	0.860495373098092	0.98866137070114	156154141754529	0.000680812732769918	Upregulated	1
LOC119865393	1545	0.810598111227702	2296	0.000488220184116616	0.850843975756515	0.980966514076832	24235263817491	0.000363938936528528	Upregulated	1
LOC102156844	1527	0.80115424973767	339	0.000486024924126055	0.83716585238324	0.984530954827092	117185125153987	0.0214366117358205	Upregulated	1
STAP1	1523	0.799055613850997	466	0.000483386166326338	0.839443960130568	0.985456465600175	128906842239315	0.0410105296857724	Upregulated	1
S100A13	1514	0.794333683105981	345	0.000482333391812948	0.836068119439122	0.989596111551058	136618135558597	0.0422759715241185	Upregulated	1
LOC119867341	1506	0.790136411332634	183	0.000477927502123442	0.838432847987355	0.985925621986032	183171410383087	0.0125295493563684	Upregulated	1
NME7	1309	0.686778593913956	1302	0.000444016370329261	0.719605212627317	0.986993129194964	137495767998617	0.0413546782659653	Upregulated	1
LOC119864750	1	0.000524658971668416	0	0.000267327881349088	0.000476403393257597	0	366366153258715	0.0198548204479002	Upregulated	1
LOC111093717	1803	0.945960125918153	21	0.000530899688104681	0.998568804314285	0.919967522374535	0.176093768093455	0.00682654515387334	Not DEG	2
LOC119870485	1800	0.944386149003148	5	0.000530587384426086	0.996951305787733	0.921551479216849	0.349505733211937	0.00587506669110629	Not DEG	2
LOC111094674	1800	0.944386149003148	5	0.000530982101093391	0.996347403450833	0.922161077141622	0.192052844723585	2.12826e+08	Not DEG	2
LOC119870708	1799	0.94386149003148	7	0.000531092328331624	0.993903914945072	0.920705545844589	0.585624364108595	0.014636536408998	Not DEG	2
LOC111092647	1799	0.94386149003148	1	0.00053001486907139	0.99778276259837	0.923199824893449	0.285732656525844	0.000753450517425572	Not DEG	2
LOC111096736	1799	0.94386149003148	0	0.0005297494318519	0.997966581753046	0.922303887773519	0.363411274768276	0.00997801950214436	Not DEG	2
LOC119873572	1799	0.94386149003148	1	0.000532085446554237	0.992594685128467	0.921122907856979	0.206081814624951	0.000977460870222135	Not DEG	2
LOC119871948	1799	0.94386149003148	9	0.000530432986748014	0.996183249145099	0.921781412365416	0.444868228193725	212.441	Not DEG	2
LOC119872852	1798	0.943336831059811	23	0.000530127871024407	0.996845667179186	0.92328147951443	0.140500083812091	0.000416309162685284	Not DEG	2
LOC111092799	1798	0.943336831059811	19	0.000533974268810589	0.987873913967383	0.919685695414988	0.266784203947485	0.000194800848799645	Not DEG	2
LOC102156102	1798	0.943336831059811	8	0.00053080978641367	0.993513125673932	0.921132922687237	0.49205002345984	0.00451196748204675	Not DEG	2
LOC102156251	1798	0.943336831059811	9	0.000531560400266652	0.994611274666841	0.923136632986754	0.0334528127608085	0.0201258513635137	Not DEG	2
LOC111093976	1798	0.943336831059811	11	0.000533606043694201	0.989845633842963	0.921914103533079	0.0433200998945538	2.81622e+07	Not DEG	2
LOC476445	1798	0.943336831059811	10	0.00053283573956995	0.990325515428771	0.921954957681911	0.404195502564481	0.0198548204479002	Not DEG	2
LOC100683471	1797	0.942812172088143	2	0.000529240688412872	0.998249676491071	0.924907015280355	0.120338367012607	1.23183e+07	Not DEG	2
LOC119876780	1797	0.942812172088143	22	0.000532802055085083	0.990177139243595	0.92153775222996	0.310398581273426	0.000176502947151261	Not DEG	2
LOC119865205	1796	0.942287513116474	15	0.000534190278962213	0.986656230376753	0.922251242315018	0.0236872712949195	0.00993784671638988	Not DEG	2
LOC119864714	1796	0.942287513116474	33	0.000530387789147349	0.994762879028969	0.924532387043942	0.797348354764359	2.72563e+08	Not DEG	2
LOC111092911	1796	0.942287513116474	9	0.000529229913060392	0.997728403508721	0.925557878541606	0.376496794443407	0.00721407389087973	Not DEG	2
LOC111090970	1796	0.942287513116474	7	0.000529043979728074	0.997967965825307	0.925493979192387	0.282405218809009	0.000293486042538616	Not DEG	2
LOC119873263	1796	0.942287513116474	4	0.000529664864691988	0.996266068474982	0.924786743676756	0.697846436936278	4.89292e+07	Not DEG	2
LOC612400	1796	0.942287513116474	2	0.000533464868715505	0.986808086386654	0.922448523800957	0.487204825432959	0.0219824708028777	Not DEG	2
LOC111091013	1795	0.941762854144806	7	0.000528326149264497	0.999928273708822	0.926490964931076	0.376539329462013	0.00858568855868248	Not DEG	2
LOC111098081	1795	0.941762854144806	10	0.0005285542985959	0.998486979196021	0.926762995189785	0.184071605110765	11904.7	Not DEG	2
EPX	1795	0.941762854144806	6	0.000529323640215368	0.996570235295532	0.92595622051841	0.450019824428511	6.0191e+06	Not DEG	2
LOC119877936	1795	0.941762854144806	0	0.000529435070359985	0.996731683262566	0.926787217062135	0.480065002016112	5598.24	Not DEG	2
LOC111091122	1795	0.941762854144806	0	0.000529793130914312	0.995898925134821	0.926846219058887	0.0717189898625169	0.0062450412032833	Not DEG	2
LOC119869404	1795	0.941762854144806	10	0.00053166810992759	0.990038252735335	0.922768249472864	0.317413845430749	0.0352171314542996	Not DEG	2
LOC119870941	1794	0.941238195173137	0	0.000529480783698346	0.995645374547255	0.926974155034971	0.434864040284476	0.00309835561716289	Not DEG	2
GNG3	1794	0.941238195173137	7	0.000528791171188347	0.997425378185378	0.927698512921239	0.188839168928644	0.036431230205292	Not DEG	2
LOC119871800	1794	0.941238195173137	3	0.000528858657811956	0.997201411148143	0.927633227446511	0.257240558960281	0.00466190930764307	Not DEG	2
LOC106558110	1794	0.941238195173137	2	0.000528510560970688	0.998298630318973	0.928021831462749	0.333580981980175	0.000164446908850732	Not DEG	2
LOC119866557	1794	0.941238195173137	17	0.000531537864140197	0.990643968933823	0.925618082459907	0.0640241399985454	0.0016900245177933	Not DEG	2
LOC102151248	1793	0.940713536201469	0	0.000527469357414324	0.999863196631337	0.928986609632699	0.168715062653508	0.00948300959356508	Not DEG	2
LOC111090231	1793	0.940713536201469	0	0.000528027821104617	0.999303263640261	0.928377220938571	0.117490283446066	0.00966394780618281	Not DEG	2
LOC119874160	1793	0.940713536201469	3	0.000528251264739522	0.997419635188386	0.927349538881364	0.553388048156743	0.0129627809230287	Not DEG	2
LOC119874161	1793	0.940713536201469	7	0.000530419781382294	0.99045323280209	0.92366581846068	100925937325105	0.00139970061868744	Not DEG	2
LOC119873249	1793	0.940713536201469	0	0.000528450684381082	0.997558248755088	0.928662930244602	0.255367542347143	20.5692	Not DEG	2
LOC119871964	1793	0.940713536201469	5	0.000529085306855553	0.997232647552063	0.928333026252888	0.156759092150169	2.38674e+08	Not DEG	2
LOC479047	1793	0.940713536201469	1	0.00052886158978527	0.996068687529528	0.927573002151223	0.30028426659864	0.0177824123037793	Not DEG	2
LOC119866873	1793	0.940713536201469	23	0.000530464640963428	0.992102351575235	0.925763509879691	0.250396219474769	0.0273513866763638	Not DEG	2
LOC119874171	1793	0.940713536201469	4	0.000529014021287439	0.996187818110478	0.928201064656203	0.244323822324053	0.00146093297530571	Not DEG	2
LGALS2	1793	0.940713536201469	24	0.000531527422564287	0.988705451573052	0.924890197992192	0.668402184785344	2.00367e+06	Not DEG	2
MIR8811	1793	0.940713536201469	5	0.000530635384760706	0.98946048756667	0.922964928093379	0.189230858348282	0.00377947588458652	Not DEG	2
LOC111090238	1793	0.940713536201469	7	0.000530314348845594	0.994151605475903	0.927441040554537	0.206572193533565	0.00959184692945934	Not DEG	2
AHSA2P	1793	0.940713536201469	2	0.000531624625020549	0.989192576196157	0.925238775794757	0.42004377752211	0.0440584800836957	Not DEG	2
LOC119870473	1792	0.940188877229801	7	0.000530062108430292	0.993626596797759	0.927137547858339	0.491434418348986	0.00798769077969948	Not DEG	2
LOC119876637	1792	0.940188877229801	4	0.000531012398589205	0.988929610435394	0.924963981614421	0.57612865128237	0.04691506937624462	Not DEG	2
SPAG17	1792	0.940188877229801	4	0.000529015666873694	0.995659743592641	0.929007014237856	0.687777698666503	0.04544020363603972	Not DEG	2
LOC111097611	1792	0.940188877229801	3	0.000527615513570328	0.99861578896969	0.929138500039882	0.301710324900946	0.00708157654523683	Not DEG	2
LOC102153392	1792	0.940188877229801	0	0.00052847826888704	0.996902412922365	0.929408326353992	0.191799917167305	0.0468503341348442	Not DEG	2
LOC119874162	1792	0.940188877229801	0	0.000527563905639898	0.999944035903652	0.929562868908032	0.156832142963887	1.2888e+09	Not DEG	2
LOC111096279	1792	0.940188877229801	6	0.000529021663547296	0.995241137935321	0.928125249262184	0.252442045115149	0.00318429656631798	Not DEG	2
LOC111096317	1792	0.940188877229801	0	0.000529863230408253	0.993532979866722	0.928473593164234	0.626735598682025	0.00129997984778739	Not DEG	2
MSMP	1792	0.940188877229801	1	0.000527783277760788	0.998374786540619	0.929433875727846	0.313613001570786	4.48655	Not DEG	2
LOC119873962	1792	0.940188877229801	0	0.000528422076528411	0.998020842733896	0.929137876884422	-0.124887106309191	0.015211984698409	Not DEG	2
LOC119866568	1792	0.940188877229801	1	0.000529776699633091	0.993986955282718	0.928899208343304	0.346885105045985	0.00144481945748912	Not DEG	2
LOC111090230	1792	0.940188877229801	19	0.000532807300440567	0.987207064490876	0.925854470766531	-0.291048744664824	0.0327814090925063	Not DEG	2
LOC111092914	1791	0.939664218258132	14	0.000528723504332963	0.997258612984742	0.930456753038938	0.221082590464765	0.00932138046056384	Not DEG	2
LOC102155773	1791	0.939664218258132	4	0.00052773279845523	0.997521214831217	0.929521599306277	0.426365508298966	0.04834994666050879	Not DEG	2
LOC102157349	1791	0.939664218258132	64	0.000530593082629906	0.991369341030424	0.926893311997604	0.419329597182368	0.00530080421653703	Not DEG	2
LOC119863989	1791	0.939664218258132	7	0.000528432923250627	0.997336662363019	0.930031286163905	0.249756218252804	0.0279047809996287	Not DEG	2
LOC111095533	1791	0.939664218258132	2	0.000529114104425293	0.994766361849777	0.929875947084897	0.327614034402385	0.0343943910888992	Not DEG	2
LOC102155280	1791	0.939664218258132	6	0.000529641469562407	0.993755949062674	0.927865272981918	0.00404764725383056	1.01438e+07	Not DEG	2
LOC119876636	1791	0.939664218258132	5	0.000529720133189949	0.992443351242506	0.927557090230794	0.533108254956413	5.72006e+09	Not DEG	2
LOC111090901	1791	0.939664218258132	0	0.000529042712651539	0.994767429844261	0.929512865382156	0.241978837417173	2.95308e-12	Not DEG	2
LOC119872868	1791	0.939664218258132	5	0.000529631030789044	0.993207831317342	0.928996940007299	0.413759625240599	0.0364906487306154	Not DEG	2
LOC119869559	1791	0.939664218258132	3	0.000528000530474839	0.996940467013332	0.929562149668267	-0.0365937201437691	0.00493139913887758	Not DEG	2
HNF1A	1791	0.939664218258132	0	0.000528483760274372	0.996166308566926	0.930161671173995	0.181779182714367	0.0455753488630227	Not DEG	2
LOC119864724	1790	0.939139559286464	15	0.000529903209820155	0.990589227624823	0.927538558103369	0.872717439110651	0.0500708265718557	Not DEG	2
LOC111098778	1790	0.939139559286464	1	0.000527402046674508	0.997748767079783	0.930470191830273	0.355224279082809	0.00875294066319409	Not DEG	2
LOC111096243	1790	0.939139559286464	1	0.000527539433978083	0.997597601975855	0.9309111235327	0.211434090311824	0.00919044191818153	Not DEG	2
LOC111093504	1790	0.939139559286464	7	0.000529432846091105	0.993413631206087	0.930404614169147	0.719754135540854	8.45306e+09	Not DEG	2
LOC111096351	1790	0.939139559286464	2	0.000530092050308727	0.99264677494785	0.929844393578386	0.228724437431335	0.0119493944549711	Not DEG	2
LOC111091315	1790	0.939139559286464	1	0.000529501787938662	0.992376526387501	0.928702717725642	0.477437093728113	4.48655	Not DEG	2
LOC119871906	1790	0.939139559286464	0	0.000527796256192558	0.997161785613962	0.931224022658643	0.195738169098234	0.00519306469282935	Not DEG	2
LOC119876449	1790	0.939139559286464	6	0.000528329555265991	0.995199978192029	0.929570216499964	0.177482399648803	0.00396170942132843	Not DEG	2
LOC111090673	1790	0.939139559286464	0	0.000527772153955154	0.997036904416074	0.930617585430517	0.726766776555355	0.00101118844720996	Not DEG	2
LOC111093280	1790	0.939139559286464	2	0.000527227865541876	0.998186631298952	0.930774347268066	0.429701811276703	0.00848072540770768	Not DEG	2
ZBTB32	1790	0.939139559286464	16	0.000530951169190726	0.98959605793794	0.927060778000881	0.32776963613119	0.00640168310821882	Not DEG	2
LOC111095905	1790	0.939139559286464	4	0.000528327240712714	0.996878011753888	0.930687534935718	0.0919687652642893	0.00108131667265655	Not DEG	2
LOC119876372	1790	0.939139559286464	8	0.000529783843087954	0.993466617722715	0.930113574263578	0.265508859847846	0.000158642482025443	Not DEG	2
LOC119864162	1790	0.939139559286464	4	0.000529651530461319	0.99326435049903	0.930957340170065	0.139193903727347	5.42477e+09	Not DEG	2
LOC111092707	1790	0.939139559286464	3	0.000530140434833167	0.991771991556839	0.93035465023686	0.384585327690916	0.023980146776437	Not DEG	2
LOC111091553	1790	0.939139559286464	0	0.000529580499176725	0.992646032566348	0.929848140873307	0.0656857813583148	0.0141702990428978	Not DEG	2
LOC119872163	1789	0.938614900314795	1	0.000527418056356934	0.996790279948692	0.930905746402012	0.395560280834974	0.00848280487176782	Not DEG	2
LOC111092765	1789	0.938614900314795	1	0.000527421586819233	0.997167344859775	0.931532244651943	0.389126982541586	0.00850431600389901	Not DEG	2
LOC111097454	1789	0.938614900314795	6	0.000529810852305373	0.992259345448987	0.929933486143884	0.0827445571560627	0.00146093297530571	Not DEG	2
LOC106559300	1789	0.938614900314795	11	0.0005295363059689	0.992251391025035	0.930637515115364	0.299024609127352	0.000979366696148585	Not DEG	2
LOC119872892	1789	0.938614900314795	20	0.000531729530367991	0.98793810301016	0.929259469064617	-0.287171010348496	0.000445508010971404	Not DEG	2
LOC119876623	1789	0.938614900314795	2	0.000528200958022093	0.996398974149952	0.931235251968593	-0.157226402007242	130366	Not DEG	2
LOC111098257	1789	0.938614900314795	26	0.000530419980548753	0.98751291103747	0.925037170979	0.365353166354774	0.0150773231930509	Not DEG	2
LOC119867948	1789	0.938614900314795	17	0.0005295213279088	0.990198092619749	0.927804517540075	0.38036915953625	0.0016720664582651	Not DEG	2
LOC119870757	1789	0.938614900314795	0	0.000527060634655492	0.997730641928531	0.931352798546424	0.50836293154598	2.06068e+09	Not DEG	2
LOC111096248	1789	0.938614900314795	0	0.000528329993864488	0.995231689983187	0.931786720487993	0.296933167048314	0.00397038137088258	Not DEG	2
LOC119864031	1789	0.938614900314795	4	0.000528705851038765	0.993322658214928	0.929362009696342	0.193769704566349	9.86134e+07	Not DEG	2
LOC119865024	1789	0.938614900314795	4	0.000528885885877769	0.995123857685421	0.931332165370528	0.100152033245825	0.0331230616406462	Not DEG	2
NOX1	1789	0.938614900314795	9	0.000529280806356602	0.992387141147071	0.929907850985953	0.716700556744546	0.000123270013354371	Not DEG	2
LOC106559172	1789	0.938614900314795	8	0.00053066222735798	0.988239903126993	0.927352463413628	0.164063315673797	0.0234813205345148	Not DEG	2
LOC119864721	1789	0.938614900314795	14	0.000529532234845052	0.992147653701845	0.930229853579481	0.168756090940621	8.86997e+09	Not DEG	2
LOC119866551	1789	0.938614900314795	3	0.000528776926496076	0.993972515915599	0.930981401380297	0.130887851387565	0.00997801950214436	Not DEG	2
LOC119865005	1789	0.938614900314795	20	0.000530740458441743	0.988656185602243	0.928513548493591	0.316360413411566	0.00178473941463516	Not DEG	2
LOC106557784	1789	0.938614900314795	0	0.000528696444882173	0.994352755726124	0.931593518931877	0.10822341008558	0.0227729326798541	Not DEG	2
LOC119873993	1789	0.938614900314795	0	0.000530564391892042	0.98868741032207	0.929318867601287	0.178433279631163	0.00229312493130533	Not DEG	2
LOC106559188	1789	0.938614900314795	8	0.000530671618122547	0.989754730890455	0.930851349847377	0.0946178577956306	0.0177084337757226	Not DEG	2
LOC119864925	1788	0.938090241343127	7	0.000529245851129017	0.99291316602	0.93080901214213	0.19511595918806	0.00266606926609943	Not DEG	2
LOC119872139	1788	0.938090241343127	18	0.000528352696111843	0.992481566709301	0.928144979462662	0.706265790479137	0.0503252605771512	Not DEG	2
LOC111096276	1788	0.938090241343127	1	0.000527261938164012	0.998121956586218	0.932546016532526	0.322961539645135	0.0089160350669196	Not DEG	2
SPDYC	1788	0.938090241343127	0	0.000527242524291179	0.996872507144756	0.932643038399377	0.452447344383971	0.00761918718884603	Not DEG	2
LOC119863996	1788	0.938090241343127	0	0.000528051251018593	0.994953376256001	0.931836817983222	0.329850191283423	0.0088069019764459	Not DEG	2
LOC111097374	1788	0.938090241343127	5	0.000528671811124245	0.99313745320982	0.930797119139097	-0.181287604199605	0.04941370094560167	Not DEG	2
LOC111092876	1788	0.938090241343127	1	0.000527255030347988	0.99712578991573	0.932705007204656	0.25513418225038	0.0144655115408821	Not DEG	2
LOC119868067	1788	0.938090241343127	1	0.000528168586082675	0.994964163238921	0.932274355305344	0.527290064430615	0.0080036467554472	Not DEG	2
LOC119864701	1788	0.938090241343127	30	0.000532323973292105	0.980457602608468	0.922123364242622	0.406271900922821	5.42477e+09	Not DEG	2
LOC119865707	1788	0.938090241343127	0	0.000528579317084902	0.993228507450281	0.930494160535511	0.213118234020075	0.00879013298039493	Not DEG	2
LOC119877315	1788	0.938090241343127	9	0.000530065347808503	0.988400947075286	0.927342514731675	-0.146252311374341	0.00106793357274741	Not DEG	2
LOC102152902	1788	0.938090241343127	0	0.000526949095772986	0.997602583133051	0.932694992044207	0.247439416214107	0.00942113379179035	Not DEG	2
LOC119864746	1788	0.938090241343127	1	0.000529326713636032	0.992500884963265	0.932303148891635	0.608028851151247	1.23183e+07	Not DEG	2
LOC102153565	1788	0.938090241343127	9	0.000530729728687789	0.985048518233436	0.924676604209622	0.578348443557002	0.00318429656631798	Not DEG	2
LOC119865975	1788	0.938090241343127	7	0.000531511956260184	0.985360428224295	0.928397236316474	0.709801723289538	2.81622e+07	Not DEG	2
LOC102151810	1788	0.938090241343127	1	0.000527958247600893	0.995271799836407	0.932241806033884	0.271015675785289	0.00959184692945934	Not DEG	2
LOC111091508	1787	0.937565582371459	2	0.000527835903269114	0.996058989426544	0.932879054963965	0.125692596783163	0.00963610940962855	Not DEG	2
LOC111097293	1787	0.937565582371459	0	0.000528235443164289	0.99328750507501	0.931676516536313	0.280283420057626	0.0167070572880066	Not DEG	2
LOC111097624	1787	0.937565582371459	6	0.000527609916171086	0.995250213992999	0.93252813181676	0.564413649428807	0.000867171468093208	Not DEG	2
LOC102153861	1787	0.937565582371459	0	0.000527836125412672	0.994826327447938	0.933005011307872	0.381173765718677	0.00377947588458652	Not DEG	2
LOC111097472	1787	0.937565582371459	11	0.000530298755744176	0.98913797258529	0.931638290979207	0.578717084371717	0.0108135150350046	Not DEG	2
LOC111095258	1787	0.937565582371459	0	0.000528793371364676	0.992388306301213	0.932321337819301	0.259396907485445	0.0080036467554472	Not DEG	2
LOC111092670	1787	0.937565582371459	93	0.000532691428679739	0.981345429185146	0.924173027670917	0.165955407438122	1.31106e+09	Not DEG	2
LOC111091405	1787	0.937565582371459	6	0.000529570767244809	0.990702808424606	0.931729781656871	0.145353499099147	0.0464521636342087	Not DEG	2
LOC102154680	1787	0.937565582371459	4	0.000528219299313463	0.994017214234561	0.933087728906856	0.454468865541423	0.000194800848799645	Not DEG	2
LOC111092633	1787	0.937565582371459	10	0.000528359424307258	0.994572497935788	0.932545051325643	0.178272671819542	3.55184e+09	Not DEG	2
GNAT2	1787	0.937565582371459	3	0.000530128989077947	0.988595252584034	0.931044228222869	0.315100657245792	0.00111778336824936	Not DEG	2
LOC111090076	1787	0.937565582371459	35	0.00053058402007465	0.987824391825546	0.930588028131503	0.576519770129151	0.0422759715241185	Not DEG	2
LOC119878073	1787	0.937565582371459	0	0.000529983701712023	0.987064200052483	0.927706698433567	0.213263455392241	0.0440584800836957	Not DEG	2
LOC119875707	1787	0.937565582371459	6	0.000531025130415929	0.988590636763332	0.931407684339616	0.0691801513724828	0.0016900245177933	Not DEG	2
LOC119864744	1786	0.93704092339979	0	0.000527856371929416	0.994070567887666	0.933449393195128	0.482843494278545	0.00758243621326002	Not DEG	2
LOC119876087	1786	0.93704092339979	12	0.000528126328003173	0.993648181266511	0.933477623972321	0.226168851787868	0.00011648764456496	Not DEG	2
LOC119871476	1786	0.93704092339979	5	0.000530765692384197	0.987910302338507	0.933357800006901	0.723870807761892	0.00044469661422121	Not DEG	2
LOC102151157	1786	0.93704092339979	21	0.000530518189037935	0.987617486900979	0.931623175586024	0.0882821619034274	0.00519306469282935	Not DEG	2
LOC119866936	1786	0.93704092339979	14	0.000530490364643821	0.988126698540267	0.93023798545174	-0.0269423793082614	0.00848072540770768	Not DEG	2
LOC119870859	1786	0.93704092339979	2	0.000527654430092186	0.994692722076225	0.933771224055131	0.304484168841516	1.89675e+09	Not DEG	2
LOC111090996	1786	0.93704092339979	2	0.000530812927867098	0.98612426705614	0.931273741299431	0.391551890919334	0.0125000543745187	Not DEG	2
NR1I3	1786	0.93704092339979	0	0.000528464676017966	0.9925153347844	0.933192179447367	0.465250579327441	0.0332099613748119	Not DEG	2
PPP1R14D	1786	0.93704092339979	51	0.000533021954686881	0.97743609452797	0.922915549198403	0.464286028515541	0.0410105296857724	Not DEG	2
LOC111094738	1785	0.936516264428122	41	0.000530540755329917	0.983312478763985	0.926218738616523	0.813917843409322	0.0412088923801804	Not DEG	2
LOC119864725	1785	0.936516264428122	12	0.00053033964168616	0.985025764863776	0.928953285350015	0.97275120457471	0.0383732662192564	Not DEG	2
LOC100685565	1785	0.936516264428122	1	0.000528155738266932	0.992362333331261	0.933815050683951	0.257792850106325	0.000518698937373934	Not DEG	2
LOC111090718	1785	0.936516264428122	0	0.000528303210010834	0.991933836853151	0.933138008566655	0.270667926858938	3.6509e+09	Not DEG	2
LOC111092214	1785	0.936516264428122	1	0.000527920376335077	0.992253008538182	0.932605418849154	0.559913877614127	0.000794467023709606	Not DEG	2
LOC111096337	1785	0.936516264428122	3	0.000529690520763336	0.988857791223575	0.932786298375853	0.00413314051734981	0.0213074457307884	Not DEG	2
LOC100855647	1785	0.936516264428122	3	0.000527365616983295	0.994312746433142	0.93400786323498	0.146063447740446	1.2888e+09	Not DEG	2
LOC111095450	1785	0.936516264428122	18	0.000528182622957324	0.992725446042663	0.933693208224994	0.371940250916258	84.4488	Not DEG	2
LOC119871231	1785	0.936516264428122	19	0.000527942577860723	0.99166313341443	0.932096067126402	0.049560844257186	0.0198548204479002	Not DEG	2
LOC119864751	1785	0.936516264428122	9	0.000531038230568443	0.984392458804751	0.929677431510721	0.0535256886611486	0.0209588860762025	Not DEG	2
LOC106559712	1785	0.936516264428122	9	0.000530108623401131	0.988004514272464	0.93280011556192	0.276314061045886	0.044764038080786	Not DEG	2
SERPINE3	1785	0.936516264428122	15	0.000529385015353976	0.989064823098252	0.931903882629285	0.495159385103822	0.0219824708028777	Not DEG	2
LRRC72	1785	0.936516264428122	7	0.000530316113293733	0.987717687331907	0.933119795003203	0.249822763579283	0.000680812732769918	Not DEG	2
LOC119873893	1784	0.935991605456453	3	0.000526496274802097	0.995951172778685	0.935325910630796	0.30028397343455	0.011394476700846	Not DEG	2
LOC119872218	1784	0.935991605456453	17	0.000530740607519242	0.985077155631967	0.929564597380844	-0.550422636270381	0.0052736485852741	Not DEG	2
LOC119871475	1784	0.935991605456453	2	0.000527345127011105	0.994033250521465	0.935274981200124	0.451190679859582	5598.24	Not DEG	2
LOC111096965	1784	0.935991605456453	13	0.000528226797554969	0.991260096080394	0.933717546635011	0.23553969649507	0.0383732662192564	Not DEG	2
LOC111090945	1784	0.935991605456453	113	0.00053182244169278	0.982093116261591	0.929460223485887	0.551901453901703	2.00367e+06	Not DEG	2
LOC119873580	1784	0.935991605456453	6	0.000531209718835106	0.98167594565652	0.928041744527916	0.385806866408843	0.00477729431857933	Not DEG	2
NLRC4	1784	0.935991605456453	2	0.000527972587407623	0.991403777943448	0.93303911631779	0.292632641933733	2.6155e+09	Not DEG	2
LOC102157205	1784	0.935991605456453	6	0.000529861003745048	0.987558917747536	0.932978755511067	0.144631180327009	0.0428730941365373	Not DEG	2
LOC119874133	1784	0.935991605456453	3	0.000531522451789236	0.984609944314865	0.934277141613998	0.434582783226091	0.0110900497653306	Not DEG	2
LOC119874138	1783	0.935466946484785	9	0.000528192212424208	0.991120025966085	0.934920338173283	0.32418963866919	0.00856901804064134	Not DEG	2
LOC111097033	1783	0.935466946484785	22	0.000528381552419756	0.989495581719725	0.932839959386978	0.385315743316287	0.00563961628265829	Not DEG	2
LOC119876074	1783	0.935466946484785	0	0.000526697831721184	0.993693682146961	0.934290874092706	0.185287639632598	100.292	Not DEG	2
LOC119873948	1783	0.935466946484785	20	0.000530196013325168	0.980261688775517	0.923477940116564	113821510357204	1.49405e+08	Not DEG	2
LOC102152543	1783	0.935466946484785	54	0.000530052020923592	0.985510462409334	0.932728544244715	0.138119853406736	0.000979366696148585	Not DEG	2
GJA9	1783	0.935466946484785	2	0.000528236804120938	0.992154395912587	0.935306829118757	0.022827425606281	0.0165287331856511	Not DEG	2
LOC119872502	1783	0.935466946484785	5	0.000530144803045899	0.98522933359644	0.931861772205762	0.0696781200276896	0.026554855183613	Not DEG	2
GJD3	1783	0.935466946484785	23	0.000530821235986716	0.982165754358441	0.929595072051606	0.387486611054795	0.0300664666342936	Not DEG	2
LOC111096380	1783	0.935466946484785	8	0.00053040159441029	0.985286128115727	0.933813110855549	0.485476288542956	0.0313395145027685	Not DEG	2
LOC119878069	1783	0.935466946484785	31	0.000530829836274422	0.982496595334746	0.930155295083319	0.430667578332075	0.0129766678440465	Not DEG	2
LOC119865587	1783	0.935466946484785	2	0.000530781333716589	0.98523385329632	0.932296102421359	-0.184255965345939	0.0327814090925063	Not DEG	2
LOC119865902	1782	0.934942287513116	4	0.000526920024803469	0.992834940381234	0.935229139608702	0.789782137954838	0.04596265592900755	Not DEG	2
LOC119868053	1782	0.934942287513116	9	0.00052832154424864	0.989513817463807	0.935544225081938	0.39079054543221	0.000619561522251779	Not DEG	2
LOC119872851	1782	0.934942287513116	24	0.000527996696407077	0.990872570292037	0.933818817030496	0.299040853711862	0.000104010668730267	Not DEG	2
LOC476397	1782	0.934942287513116	14	0.000529531774210782	0.985123595958902	0.932114834791234	0.586857168998496	0.0332099613748119	Not DEG	2
LOC111090999	1782	0.934942287513116	17	0.000530811345924505	0.983266864045853	0.933605189079642	0.425650606525609	0.0389058758846952	Not DEG	2
LOC111090481	1782	0.934942287513116	4	0.000527655739322451	0.990805167873964	0.934531540370956	0.0735922315553596	0.0290617469793176	Not DEG	2
LOC119864429	1782	0.934942287513116	15	0.000529809797834134	0.986963157006469	0.9337198801919	-0.344092202552564	0.0405880940120951	Not DEG	2
LOC119877087	1782	0.934942287513116	16	0.000529830583036474	0.985662101380728	0.933438193778826	-0.126464059077903	0.0327814090925063	Not DEG	2
LOC111090518	1782	0.934942287513116	1	0.000529062907650528	0.988389354218086	0.935665217903661	0.155211331326135	0.0129766678440465	Not DEG	2
LOC119864235	1781	0.934417628541448	5	0.000529896824727916	0.985388675542826	0.932644834047278	0.372947048465949	0.00876633836757703	Not DEG	2
SLC25A41	1781	0.934417628541448	0	0.000528256493098193	0.989731021587621	0.936994113898895	0.538446381219924	0.000170864658203129	Not DEG	2
LOC119867634	1781	0.934417628541448	1	0.000527058514900305	0.992369655232812	0.936862891066122	0.35500215450765	0.00377947588458652	Not DEG	2
LOC106558715	1781	0.934417628541448	10	0.000528933394648074	0.988086126646918	0.936243367884473	0.697367537359591	0.00011648764456496	Not DEG	2
LOC111090966	1781	0.934417628541448	0	0.000529325325095395	0.985845069882853	0.933929303698844	0.541791343302851	0.00414020471809236	Not DEG	2
LOC119866127	1781	0.934417628541448	11	0.000529719182304979	0.983962637012975	0.932608873944066	0.327893205168681	0.00365334949747121	Not DEG	2
LOC111093461	1781	0.934417628541448	1	0.000528608808146765	0.988412444344056	0.935928559261619	0.427191481796239	0.0303835980323849	Not DEG	2
LOC102151507	1780	0.93389296956978	6	0.000529824028064835	0.986068389507294	0.936088952889832	0.30280453296918	3.64623e+09	Not DEG	2
LOC119866141	1780	0.93389296956978	47	0.000527500713212442	0.988561486012135	0.933184910093412	0.638103103864177	0.00727285294182404	Not DEG	2
LOC119870321	1780	0.93389296956978	211	0.000532416458876783	0.972506758037455	0.923275921960955	0.602115840881836	0.00659962025596555	Not DEG	2
LOC489915	1780	0.93389296956978	11	0.000528853901574873	0.985530666048926	0.934408928131573	0.556940961649221	0.0410105296857724	Not DEG	2
LOC111097651	1780	0.93389296956978	24	0.000531771089916214	0.976857136353835	0.929498329449066	0.248581588998917	0.0422453354701778	Not DEG	2
LOC111090540	1780	0.93389296956978	10	0.000529591582500932	0.982855725061411	0.932054367116989	0.394392590333845	0.0495649758160437	Not DEG	2
LOC111098737	1780	0.93389296956978	0	0.000528744739296174	0.987431314413284	0.93660053937637	0.326863786523044	0.0269123752068975	Not DEG	2
LOC119867331	1780	0.93389296956978	12	0.00052992278752577	0.982196313426237	0.931972260643841	0.39233707120673	7.38763e+09	Not DEG	2
LOC119877867	1780	0.93389296956978	10	0.000531298085208123	0.979421307579068	0.932310160360258	0.070826353965924	0.0327814090925063	Not DEG	2
LOC119870806	1780	0.93389296956978	16	0.000530087428922684	0.981491299159308	0.931250355268393	0.385305836350778	0.0434164469154249	Not DEG	2
LOC111098223	1779	0.933368310598111	9	0.000528350367274594	0.985526286549521	0.934004455176661	0.77004319489271	0.00292359485299759	Not DEG	2
LOC119870993	1779	0.933368310598111	1	0.000529283999521086	0.985330240845612	0.936680343287612	0.17987102968493	116.069	Not DEG	2
LOC119873992	1779	0.933368310598111	0	0.000528780348044293	0.985528179846895	0.936962980807837	0.0978900466265096	0.00464258304007095	Not DEG	2
LOC119869819	1779	0.933368310598111	12	0.000531631935961077	0.976281998106466	0.929747188009593	0.141558400718742	0.00808144233340006	Not DEG	2
LOC111092159	1779	0.933368310598111	0	0.000528445973087472	0.986255661506203	0.93646030333898	0.30223858148034	0.0386720410400309	Not DEG	2
LOC111093961	1779	0.933368310598111	2	0.000529022709742014	0.984351430379269	0.933563742980694	0.0315796003201989	0.00499226453166615	Not DEG	2
LOC111096192	1779	0.933368310598111	23	0.000529534721253324	0.982806426226181	0.933536554136467	0.684001581219007	0.0352171314542996	Not DEG	2
LOC111097442	1779	0.933368310598111	2	0.000528211629793371	0.985878559728038	0.934612726528914	0.60557829930201	0.0161305633407039	Not DEG	2
LOC119869517	1779	0.933368310598111	1	0.000529146285766165	0.985783393001496	0.936987640457253	0.446285799222905	0.0434808905025187	Not DEG	2
LOC106559376	1779	0.933368310598111	4	0.00052820340344124	0.98774235774251	0.936754322235859	0.159110169857425	0.0401577252789344	Not DEG	2
LOC119871888	1778	0.932843651626443	82	0.000532715355201051	0.971001077250008	0.925485819618637	0.719358765776703	16166.9	Not DEG	2
LOC119869513	1778	0.932843651626443	11	0.000527573957880962	0.987489933553258	0.935678552280008	0.26244040924269	0.0261728941400929	Not DEG	2
LOC102153522	1778	0.932843651626443	6	0.000528893532363686	0.984570835277839	0.936785054372424	0.168562971602571	0.00414020471809236	Not DEG	2
LOC119864282	1777	0.932318992654774	0	0.000526349297467144	0.990754107050817	0.938972455854842	0.296175780579825	1.41311e+07	Not DEG	2
LOC119873379	1777	0.932318992654774	18	0.000528235465596243	0.982500997646434	0.931734069466202	0.568557330378936	0.00563961628265829	Not DEG	2
LOC119874202	1777	0.932318992654774	13	0.00052971210872567	0.97970233255055	0.932478694226021	0.400424369771817	7.27046e+07	Not DEG	2
LOC111096207	1777	0.932318992654774	4	0.000527802887824136	0.984453793367261	0.934656167140692	0.773826982417358	0.0054622964420285	Not DEG	2
LOC119864979	1777	0.932318992654774	42	0.000531227661166544	0.978518788384049	0.93519863419976	0.227947230291197	0.0129766678440465	Not DEG	2
LOC119866146	1777	0.932318992654774	28	0.000530750948312467	0.97974027898264	0.936871029724153	0.640827375981543	0.000803696906166809	Not DEG	2
LOC119876789	1777	0.932318992654774	18	0.000529670512136507	0.983809018267976	0.939398951568338	0.205205815659096	0.000680812732769918	Not DEG	2
LOC102156858	1777	0.932318992654774	33	0.000530603997279179	0.97891982225447	0.934578219187111	0.507792111671241	0.0110900497653306	Not DEG	2
LOC119871211	1777	0.932318992654774	2	0.000530573703379386	0.980751017311279	0.937343787231238	0.18219005665527	0.0129766678440465	Not DEG	2
LOC102154363	1777	0.932318992654774	0	0.000529452691514681	0.984017101229595	0.938714530512505	0.0895352315701136	0.0209588860762025	Not DEG	2
LOC106559991	1776	0.931794333683106	7	0.000528088695447003	0.984678725284039	0.937547265575435	0.0539292031262533	2.38674e+08	Not DEG	2
LOC111093972	1776	0.931794333683106	8	0.000529643361939002	0.979943402778614	0.933939220911052	-0.096637766415208	0.00044469661422121	Not DEG	2
LOC111097081	1776	0.931794333683106	125	0.000532906235841112	0.969106059724989	0.926822738231189	0.692209829184617	0.0227729326798541	Not DEG	2
LOC119867079	1775	0.931269674711438	80	0.000530448631599022	0.975980454825344	0.930248820998142	0.0484201805584073	0.0987850123295162	Not DEG	2
LOC106559318	1775	0.931269674711438	2	0.000528577306060076	0.982870338620633	0.939144767137209	0.3538462195566	0.00309835561716289	Not DEG	2
LOC119866371	1775	0.931269674711438	3	0.000530230222317728	0.980953948646863	0.940089238928498	0.316371178944738	0.0414910080151289	Not DEG	2
LOC111095616	1775	0.931269674711438	0	0.0005283939318064	0.983326874160149	0.937544182796894	0.0887471957215182	0.0228209428797788	Not DEG	2
LOC119876436	1775	0.931269674711438	38	0.000531862158955883	0.973485579381615	0.93323594328088	0.0363256248737889	0.0414910080151289	Not DEG	2
LOC106559783	1774	0.930745015739769	460	0.000531594053088287	0.973128463102993	0.93013834601574	-0.396943877372349	9.22419e+08	Not DEG	2
LOC111096794	1774	0.930745015739769	19	0.000529715480817745	0.976094620002581	0.931724839141043	0.897670710412117	9.51942e+08	Not DEG	2
LOC102154792	1774	0.930745015739769	22	0.000530228446335803	0.974802560325517	0.931064807131398	0.918019235516887	7.38763e+09	Not DEG	2
LOC111093328	1774	0.930745015739769	32	0.000530848263587842	0.976335380437661	0.936812426914808	0.353930675351492	0.00123204696624505	Not DEG	2
LOC111090232	1774	0.930745015739769	5	0.000530694657273411	0.977147826283777	0.934634575630575	-0.107635517409275	0.0434808905025187	Not DEG	2
LOC119866562	1774	0.930745015739769	12	0.000530207410296666	0.977628860962265	0.936828959508499	0.291374583491434	0.0405880940120951	Not DEG	2
LOC111095132	1773	0.930220356768101	33	0.000528994218188756	0.975147699223882	0.928907273512011	114123066895912	0.0110666067931357	Not DEG	2
LOC111096719	1772	0.929695697796432	9	0.000528265406524947	0.981215269597985	0.938612815195404	0.228629606646548	0.00477729431857933	Not DEG	2
LOC111090062	1772	0.929695697796432	9	0.000529704005986555	0.978606878230443	0.94053110497315	0.554971479507961	0.0273513866763638	Not DEG	2
LOC119873365	1772	0.929695697796432	37	0.000530722993415491	0.974517447064553	0.936573437358598	0.519720438758579	0.0422453354701778	Not DEG	2
LOC111093580	1771	0.929171038824764	6	0.000526352116279368	0.983757052997084	0.9396070399755	0.690653188702164	0.0451539868547782	Not DEG	2
LOC111092041	1771	0.929171038824764	5	0.000529896822179731	0.976808724030574	0.939700829752414	105078356871698	0.00146166919586988	Not DEG	2
LOC119876831	1770	0.928646379853096	14	0.00052882871126526	0.980238984545312	0.941228885418363	-0.390343936569555	0.0219824708028777	Not DEG	2
LOC111097886	1769	0.928121720881427	6	0.000529759782371626	0.974892342192709	0.94009448802785	0.290111637413778	0.00541285765859692	Not DEG	2
LOC119868548	1769	0.928121720881427	48	0.000530735320440833	0.966918881033723	0.928473407017284	0.645119611516421	2.81622e+07	Not DEG	2
LOC111095839	1768	0.927597061909759	13	0.000525777732872177	0.982067581743148	0.940360224016471	0.251326779600871	0.0327814090925063	Not DEG	2
LOC119864244	1768	0.927597061909759	8	0.000530003891929245	0.973682287673655	0.940377509237991	0.184836458869696	0.000222565736451735	Not DEG	2
LOC119872511	1768	0.927597061909759	3	0.000530686416271384	0.97134315830074	0.937561298517056	-0.0729938163863205	0.0129766678440465	Not DEG	2
LOC119865685	1768	0.927597061909759	50	0.000530201591635311	0.969849483600397	0.933834732796083	0.211039024444792	0.0201708496739396	Not DEG	2
LRRC63	1767	0.92707240293809	66	0.000529636306111403	0.969763754429283	0.933118882033198	0.315138616565835	0.0209588860762025	Not DEG	2
LOC119864266	1766	0.926547743966422	15	0.000532020034750434	0.969663042047178	0.94176689691016	-0.263550832060363	0.0352171314542996	Not DEG	2
LOC111098258	1765	0.926023084994753	120	0.000529010612469651	0.967982033344312	0.931499360839709	-0.0707422716164891	3.57824	Not DEG	2
LOC111091093	1765	0.926023084994753	16	0.000527361909945906	0.976086856136112	0.940398142259737	0.298287721073709	0.0275710209036051	Not DEG	2
LOC119870145	1764	0.925498426023085	13	0.000527750358935062	0.974262733470351	0.941542773282503	0.364890968302902	0.0386720410400309	Not DEG	2
LOC119866123	1763	0.924973767051417	9	0.000525885213716506	0.977845261835623	0.941923882454515	120379414484563	6.74527e+09	Not DEG	2
LOC119865347	1763	0.924973767051417	19	0.000529892511170554	0.968904876175639	0.940721850266836	0.148225806468654	0.000680812732769918	Not DEG	2
LOC119867202	1763	0.924973767051417	25	0.000529274791242218	0.970543574910152	0.941602610862843	0.137703636043846	0.044764038080786	Not DEG	2
LOC119876217	1762	0.924449108079748	14	0.000527783672104178	0.972737495245231	0.941823762553652	-0.0834195318196466	0.0389058758846952	Not DEG	2
LOC119877182	1762	0.924449108079748	5	0.000529374630539149	0.970629966514898	0.944344644752846	-0.00295965841416418	0.0048523899118908	Not DEG	2
LOC119871845	1761	0.92392444910808	979	0.000532904473470134	0.953569103683139	0.924030767642352	0.115007566702963	0.0129627809230287	Not DEG	2
CYP2W1	1761	0.92392444910808	51	0.000528811062354323	0.969069345389228	0.941819601466109	0.378193416851895	0.0482409875481404	Not DEG	2
LOC119873369	1761	0.92392444910808	70	0.000528591904348821	0.96462647314281	0.93152650869857	0.926175474759329	0.0265917321715918	Not DEG	2
LOC119874140	1761	0.92392444910808	34	0.000530315000978141	0.969126731078712	0.944094264622374	0.00867988250129772	0.000680812732769918	Not DEG	2
LOC119872488	1760	0.923399790136411	61	0.000528855315832141	0.968990406199742	0.939953615173911	-0.261077906719994	0.00710052724070993	Not DEG	2
LOC119871840	1760	0.923399790136411	6	0.000527316312695661	0.972968995264648	0.944552690061502	0.429368678190406	0.0265917321715918	Not DEG	2
LOC111098800	1758	0.922350472193075	18	0.000525545631598221	0.9737520654202	0.94243859925162	135156844411149	0.00240479354159485	Not DEG	2
LOC119866147	1758	0.922350472193075	15	0.000526892098385083	0.970780395327158	0.942606301593561	0.201354306330069	10.9273	Not DEG	2
GREB1L	1758	0.922350472193075	21	0.000528369383586138	0.967944429886112	0.944117565169195	0.268725511398551	0.0410105296857724	Not DEG	2
LOC102152029	1757	0.921825813221406	19	0.000527512641910091	0.966837209455838	0.940452313751826	0.914505606257512	1.89675e+09	Not DEG	2
LOC111094507	1755	0.920776495278069	975	0.000530745608197014	0.956233337673725	0.9346646005711	0.788562090495216	13494	Not DEG	2
AGER	1755	0.920776495278069	17	0.00052959329537387	0.960712289504037	0.940206674528225	0.326928795534318	0.000680812732769918	Not DEG	2
LOC119864784	1754	0.920251836306401	77	0.00052911545507033	0.959006267007175	0.935616480234893	0.50962015456712	16166.9	Not DEG	2
ACMSD	1754	0.920251836306401	19	0.0005252892807552	0.967733816868225	0.939017719095006	0.492937281178764	0.0489947807555478	Not DEG	2
LOC106559772	1753	0.919727177334732	80	0.00052688085333977	0.966777994077535	0.94436803705064	0.232661494743668	0.0410105296857724	Not DEG	2
LOC111091293	1750	0.918153200419727	84	0.000526985970175978	0.955030381175315	0.930182471616434	127640771895646	0.0196303825438305	Not DEG	2
LOC111098398	1750	0.918153200419727	32	0.000527331672284003	0.96328799702213	0.946396798170383	0.567346201430437	0.00693017958979298	Not DEG	2
LOC102152595	1750	0.918153200419727	26	0.000526356689305052	0.964367890917891	0.944245037980887	0.372311823561937	0.0410105296857724	Not DEG	2
LOC119863991	1748	0.91710388247639	7	0.000525882591655399	0.966163513418684	0.950016307786215	0.0896008048101553	0.0219824708028777	Not DEG	2
LOC119869523	1747	0.916579223504722	65	0.000527093742835242	0.95935220728276	0.943443546816634	0.26371090322355	0.0332099613748119	Not DEG	2
LOC111096402	1745	0.915529905561385	12	0.000523375897137527	0.966110420677688	0.94677453274099	0.557097952110696	0.000680812732769918	Not DEG	2
LOC119869695	1745	0.915529905561385	82	0.000526430069534486	0.959066755902694	0.94402158197734	0.128072500024981	2.81622e+07	Not DEG	2
PRSS54	1745	0.915529905561385	47	0.000526526907425087	0.960958482857785	0.948672484950448	0.476312529471284	0.00254041314989828	Not DEG	2
REP15	1743	0.914480587618048	18	0.000524837833117058	0.96335315941917	0.951552972592354	0.51774959043593	0.0410105296857724	Not DEG	2
LOC119873659	1742	0.91395592864638	191	0.000525010902653886	0.951767085079623	0.931002874550501	0.742655510539717	0.0120493126195607	Not DEG	2
TAS2R40	1741	0.913431269674711	20	0.000525111584431083	0.963231740240334	0.954427697122145	-0.245748484980202	0.0423958095196824	Not DEG	2
LOC111095173	1740	0.912906610703043	182	0.000524109272935838	0.957334752266629	0.941153919877324	0.413422499062296	0.000142061368134893	Not DEG	2
FAM240A	1740	0.912906610703043	44	0.000525148177515743	0.956507777529652	0.948302300833482	114809134051175	0.0219824708028777	Not DEG	2
LOC102155536	1739	0.912381951731375	109	0.000528053582397234	0.948628156798564	0.942748467930262	0.324622678598856	0.0410105296857724	Not DEG	2
LOC111093771	1737	0.911332633788038	30	0.000524794962306674	0.954887873966679	0.950271138596394	0.327396440216978	0.0118639274734169	Not DEG	2
LOC111098870	1736	0.910807974816369	148	0.000524921318629383	0.951912304899762	0.943486633288623	122749667704781	0.0410105296857724	Not DEG	2
LOC119867530	1735	0.910283315844701	29	0.000523565910214549	0.956825655981279	0.94968971144993	134122565868595	0.0327814090925063	Not DEG	2
TMPRSS6	1735	0.910283315844701	38	0.000526516214121617	0.951865360718539	0.953594660444276	0.0981156852917398	0.0389058758846952	Not DEG	2
LOC102153901	1734	0.909758656873032	514	0.000526713644962562	0.935326126851384	0.923286418535372	125975182328329	0.000303819874549052	Not DEG	2
LOC119864247	1733	0.909233997901364	240	0.000524584384875337	0.945776750133689	0.936047836522124	-0.408521075991832	2.98814e+06	Not DEG	2
LOC102153427	1733	0.909233997901364	62	0.000525150124693138	0.952942215398966	0.952629902623839	-0.49954066639386	0.0269123752068975	Not DEG	2
LOC119876673	1733	0.909233997901364	45	0.000524846661180105	0.951415539053475	0.949895320960195	0.514976037142245	0.00866873108947787	Not DEG	2
LOC111097360	1731	0.908184679958027	292	0.000525126520074331	0.943740173155893	0.93510650731476	0.230462879774734	3.6509e+09	Not DEG	2
LOC119871844	1731	0.908184679958027	133	0.000523999028572484	0.943775897864248	0.934161482386806	0.939218066942834	0.000282060503982708	Not DEG	2
C11H9orf131	1730	0.907660020986359	103	0.0005254425642727	0.948079706741383	0.950708251286286	0.268150164420277	0.0327814090925063	Not DEG	2
LOC111099012	1729	0.90713536201469	48	0.000523411702985756	0.952184092564747	0.955650343808239	0.794189517779406	0.0410105296857724	Not DEG	2
LOC119865167	1729	0.90713536201469	60	0.000525162641601463	0.945729488747913	0.94603428978429	0.5285792310387	0.0341249429684149	Not DEG	2
LOC111095963	1727	0.906086044071354	663	0.000527384932125016	0.935052161640758	0.934461933399132	-0.226613574446222	0.00437597680924107	Not DEG	2
BOLL	1727	0.906086044071354	93	0.000519851667436584	0.954397188373412	0.947562434539429	143983707608075	0.00662620509053755	Not DEG	2
SSTR2	1727	0.906086044071354	69	0.000523120982143617	0.947538743227803	0.949655159920048	0.809279399452686	0.044764038080786	Not DEG	2
LOC119876304	1727	0.906086044071354	44	0.000524293902199812	0.948698400392724	0.953416563730164	0.529519409325521	0.000222565736451735	Not DEG	2
PKD2L2	1726	0.905561385099685	38	0.000521832170737759	0.955775581362785	0.959150251062186	0.7443153367389	1.97663e+07	Not DEG	2
LOC106559013	1726	0.905561385099685	76	0.00052107454450206	0.952578344192596	0.949246813441483	0.38928344822526	0.0489947807555478	Not DEG	2
LOC119865163	1724	0.904512067156348	533	0.000524933987107075	0.942313563838039	0.948226734517171	0.667866855437998	0.000680812732769918	Not DEG	2
LOC119865942	1722	0.903462749213012	54	0.000519247679107216	0.95460524500341	0.953789392629545	155806534201427	0.0148700937542615	Not DEG	2
LOC111092096	1722	0.903462749213012	187	0.000524782266719463	0.94089375378628	0.947862065986809	-0.614819363620827	0.00175605101323738	Not DEG	2
LOC119877514	1720	0.902413431269675	152	0.000522226964860372	0.948451305962448	0.958529161086083	0.550608456252105	0.0107655890988116	Not DEG	2
GP1BA	1720	0.902413431269675	93	0.00052412555820101	0.9411837904268	0.949311389802075	0.020784710574206	0.000680812732769918	Not DEG	2
LOC106557830	1718	0.901364113326338	214	0.000524190037538489	0.938531080063932	0.950619125461132	-0.187217196315763	0.0470741413735538	Not DEG	2
LOC119864248	1717	0.900839454354669	342	0.000521485520363429	0.938029418790979	0.940686376329941	-0.456897764170586	5.42636e+06	Not DEG	2
LOC111097473	1716	0.900314795383001	186	0.000521985856934625	0.940038397822462	0.952145133777787	0.366682480062244	0.044764038080786	Not DEG	2
LOC119876302	1715	0.899790136411333	635	0.000524525764458847	0.931664591680744	0.943325248085565	0.119865588536527	0.0201172941276036	Not DEG	2
LOC119874155	1713	0.898740818467996	125	0.000519965549942435	0.944826097203171	0.959469504776557	0.176517981224488	0.0227729326798541	Not DEG	2
MEIOSIN	1711	0.897691500524659	112	0.000521372144089509	0.936572261906077	0.949202443084137	0.287101844136648	0.0440584800836957	Not DEG	2
LOC119866142	1708	0.896117523609654	52	0.000519333912345935	0.943255461487453	0.962462734380681	0.963756247562859	0.0405880940120951	Not DEG	2
LOC119870788	1705	0.894543546694649	131	0.000518300946330915	0.94161135753447	0.961391516252943	0.971278788585605	0.0198328020708602	Not DEG	2
LOC102156150	1702	0.892969569779643	167	0.000517516320878621	0.93788610534898	0.954835442758148	0.483103126508447	0.000803696906166809	Not DEG	2
LOC111097415	1702	0.892969569779643	103	0.000519760262042953	0.938607791140022	0.965002960172042	0.0918798202329539	0.0327814090925063	Not DEG	2
LOC119873627	1701	0.892444910807975	109	0.000517670862296037	0.936608472015149	0.955284434761559	-0.104104648398198	0.0327814090925063	Not DEG	2
SLC16A4	1700	0.891920251836306	52	0.000515275419921525	0.934755333547452	0.948552435688813	111192431951624	0.0410105296857724	Not DEG	2
C15H4orf51	1697	0.890346274921301	233	0.00051956711340066	0.924900599674711	0.950356344714869	0.943018615049435	0.0125561764187082	Not DEG	2
LOC119864242	1695	0.889296956977964	120	0.000516879497665189	0.934200182129914	0.963567406045282	0.927431530859916	0.0422759715241185	Not DEG	2
LOC119866929	1694	0.888772298006296	185	0.000515945561482065	0.925124307253914	0.940812610575807	0.783378334382177	0.0125656427156382	Not DEG	2
LOC111095371	1694	0.888772298006296	728	0.000518035537238436	0.91696947985587	0.932177847390219	0.509395842796868	0.00441903003714036	Not DEG	2
LOC111090252	1694	0.888772298006296	267	0.000518856156894157	0.927195102424625	0.959315076804203	114629216031466	0.00126739762336173	Not DEG	2
LOC119866140	1691	0.887198321091291	117	0.000517174845046069	0.925115888443904	0.956428568929138	104973737394113	0.00365334949747121	Not DEG	2
LOC111094317	1689	0.886149003147954	53	0.00051746513895461	0.9291802407736	0.964018643073806	0.0325133797498503	0.0332099613748119	Not DEG	2
LOC111090013	1688	0.885624344176285	240	0.00051756462302319	0.914727904582575	0.939405602362083	0.557199321632148	0.032337076852683	Not DEG	2
GIPR	1686	0.884575026232949	136	0.000516921506605374	0.926883025833211	0.968656522029913	0.689422372979475	0.0405880940120951	Not DEG	2
LOC119867858	1685	0.88405036726128	126	0.000515997476799555	0.922303196901152	0.956259295023154	0.605850575279532	0.000680812732769918	Not DEG	2
LOC119871937	1680	0.881427072402938	185	0.000514633500488702	0.920085381896121	0.957564735244902	0.560186052345847	0.00866873108947787	Not DEG	2
LOC111095555	1675	0.878803777544596	1252	0.000514761105700255	0.903682610759845	0.930903903421958	0.942770220748359	0.00581031071037884	Not DEG	2
LOC119872241	1674	0.878279118572928	943	0.000514355259091601	0.909261595719129	0.940492794049279	0.585752369571702	6.61693e+09	Not DEG	2
LOC119865354	1666	0.87408184679958	789	0.000515033823027014	0.900678138748733	0.943391410618301	102329072748959	0.0175185673324129	Not DEG	2
LOC111091003	1666	0.87408184679958	255	0.000513825947814414	0.912176340377784	0.964316537425781	-0.0572500806949966	0.0214366117358205	Not DEG	2
LOC111098640	1662	0.871983210912907	215	0.000513543503410659	0.903495618012388	0.954690713769778	0.303728133434509	0.0423958095196824	Not DEG	2
LOC119870967	1650	0.865687303252886	253	0.000509361119122842	0.906417690990451	0.970213719977213	0.60575192590145	0.023980146776437	Not DEG	2
LOC111095554	1649	0.865162644281217	278	0.000509968486532783	0.890119633525896	0.937125030174216	0.887551016442489	0.00638120145942088	Not DEG	2
LOC119866196	1647	0.86411332633788	375	0.000510655490103095	0.89262338076341	0.950792375547868	0.433876690620603	0.026554855183613	Not DEG	2
IGFALS	1645	0.863064008394544	563	0.000509031968295494	0.896656676231749	0.961148211419993	0.659425808219519	0.0177084337757226	Not DEG	2
LOC102151891	1642	0.861490031479538	338	0.000508004288539555	0.900687466749916	0.96967402752696	0.379232372171384	0.0327814090925063	Not DEG	2
LOC119872181	1640	0.860440713536201	264	0.00050703266080415	0.898047640676449	0.965873748121252	0.462088624605991	0.00254041314989828	Not DEG	2
LOC119871847	1639	0.859916054564533	183	0.000506331321254024	0.90013186924898	0.966443697987322	0.265854908212246	0.0214366117358205	Not DEG	2
LOC111095860	1625	0.852570828961175	211	0.000503786170415573	0.890706800236974	0.964278893520273	0.418743572111829	17878.5	Not DEG	2
LOC119864643	1613	0.846274921301154	247	0.000504555032862605	0.883999893685693	0.977149832548509	0.31982299794485	0.0161305633407039	Not DEG	2
LOC119877154	1611	0.845225603357817	3457	0.000501395450587325	0.871793228977364	0.942246434643811	0.78645181077682	0.00271485664747676	Not DEG	2
LOC119877353	1609	0.844176285414481	220	0.000501021461123842	0.883777543818923	0.974547708938218	0.468163362265962	0.0422759715241185	Not DEG	2
RNF175	1603	0.84102833158447	603	0.000501189564802379	0.872580018586996	0.961412862742533	0.543700897394543	0.0360544368148424	Not DEG	2
CCDC142	1600	0.839454354669465	247	0.000499299442905227	0.87735726024196	0.975549562226391	0.473095191852345	0.0125922395263561	Not DEG	2
LOC106559920	1596	0.837355718782791	351	0.000498514903253914	0.876236915076446	0.974399164054336	-0.157169753058503	0.00866873108947787	Not DEG	2
LOC111098216	1583	0.830535152151102	270	0.000496396653591977	0.869307864545783	0.977848553651191	0.271453848877624	0.0410105296857724	Not DEG	2
LOC102151528	1568	0.822665267576075	916	0.000494638646883979	0.857084445267176	0.973775933474858	0.100705237570891	0.0175185673324129	Not DEG	2
LOC111094338	1564	0.820566631689402	522	0.000492561199144325	0.853117459033076	0.963914565241936	0.286905813417586	0.00959184692945934	Not DEG	2
MIR328	1561	0.818992654774397	827	0.000491128653371419	0.843882515850303	0.946532466039192	0.400388624981065	0.000598369839167641	Not DEG	2
LOC119874143	1553	0.814795383001049	204	0.000490006574945235	0.855744614424948	0.982786060899755	0.256017421516309	0.000680812732769918	Not DEG	2
LOC111095591	1552	0.814270724029381	438	0.000490025787514149	0.85262508251465	0.983021429473502	0.0107408934294298	0.00365334949747121	Not DEG	2
LOC111090077	1548	0.812172088142707	778	0.000488544721191655	0.844270237257422	0.960603919564248	109969447879806	0.0227729326798541	Not DEG	2
LOC111097911	1545	0.810598111227702	1067	0.000488590344963588	0.831062877179856	0.942489561849188	10438495452404	0.0386720410400309	Not DEG	2
LOC111097329	1541	0.808499475341028	477	0.000488723190655626	0.842868706504085	0.972950605526855	-0.0266811331960397	0.0125561764187082	Not DEG	2
LOC111098550	1538	0.806925498426023	539	0.00048660844925501	0.846301218802148	0.979141302572945	0.227815766221612	0.0129766678440465	Not DEG	2
TULP1	1534	0.804826862539349	1257	0.000487638364650024	0.827861375295593	0.950953852277279	0.0674871122145305	0.0410105296857724	Not DEG	2
LOC106558644	1533	0.804302203567681	1059	0.000487483980055865	0.835038377346424	0.96759200121266	0.681570766956002	0.0327814090925063	Not DEG	2
LOC111098789	1530	0.802728226652676	1417	0.000486136376102258	0.822211135971664	0.938377426401125	113855342196325	0.0360531696845038	Not DEG	2
LOC102154136	1530	0.802728226652676	401	0.000486620961755461	0.840944663400571	0.986259548510924	0.154300289139781	0.0327814090925063	Not DEG	2
LOC111093581	1526	0.800629590766002	436	0.000486248007730831	0.834374729206919	0.979508841286552	-0.31056046544045	7.38763e+09	Not DEG	2
LOC119872933	1523	0.799055613850997	220	0.000484012770899077	0.839040425114876	0.98497070326824	0.302649424189162	0.0269123752068975	Not DEG	2
LOC119865618	1522	0.798530954879328	791	0.000485171375722696	0.82893892221564	0.962947987915136	-0.238343444562847	1.95603e+06	Not DEG	2
LOC111094310	1508	0.791185729275971	626	0.000481519237174307	0.829848271971622	0.985657559153658	0.356122799148471	0.00872907894188662	Not DEG	2
LOC106558805	1487	0.780167890870934	875	0.000477644100951894	0.818714578123402	0.99054886630746	10537711177365	0.0332099613748119	Not DEG	2
LOC119864747	1486	0.779643231899265	404	0.000476909131462669	0.81637450239354	0.983573736467411	0.285849155909342	0.0360544368148424	Not DEG	2
LOC119867479	1485	0.779118572927597	766	0.000479147604603573	0.811606784866015	0.982986196193743	-0.498422511017631	7.38763e+09	Not DEG	2
LOC119872271	1479	0.775970619097587	347	0.000476479852698537	0.811546056554979	0.988256886441759	0.470249668282462	0.0386720410400309	Not DEG	2
LOC102152272	1469	0.770724029380902	861	0.000474418814096247	0.800712779265333	0.977944736173378	0.917673548333715	0.00549520001198275	Not DEG	2
LOC119871222	1464	0.76810073452256	900	0.000474008326003237	0.799686332004757	0.980241214063475	-0.294014871369536	0.0161305633407039	Not DEG	2
DCST2	1453	0.762329485834208	635	0.000472581258066556	0.790403275902953	0.975434126031636	-0.427853469553313	0.0327814090925063	Not DEG	2
LOC111095455	1447	0.759181532004197	1447	0.000469692662427795	0.780474488304197	0.949915932329109	0.647419197594268	0.0129766678440465	Not DEG	2
FBXW12	1440	0.755508919202518	2679	0.000469666578469303	0.77262762136382	0.944956953131032	0.891593013116372	0.0326991112225478	Not DEG	2
LOC119872486	1433	0.751836306400839	754	0.000468253834791477	0.785411453784443	0.984836671123985	0.108225104994287	0.0198548204479002	Not DEG	2
LOC119865346	1430	0.750262329485834	1065	0.000467931901356309	0.783044873522121	0.985576494883703	0.440580383407901	0.0413546782659653	Not DEG	2
LOC119866924	1425	0.747639034627492	758	0.00046580575502681	0.778678544114984	0.978776857875025	0.553964972094769	0.0352171314542996	Not DEG	2
LOC102155525	1395	0.73189926547744	1029	0.00046081691671402	0.758973079952862	0.975938867548068	0.392709078495453	0.00144307035843783	Not DEG	2
LOC102157206	1365	0.716159496327387	533	0.000456132332330326	0.75026718847485	0.993067147905858	-0.0148484937564282	0.0110900497653306	Not DEG	2
LOC119866580	1354	0.710388247639035	525	0.000454340184643736	0.741499060865977	0.979960283018971	-0.604945242502101	0.04621481566227761	Not DEG	2
DNAJB7	1352	0.709338929695698	754	0.000452247819069284	0.739445210190204	0.984958544842961	10490543823357	0.0275710209036051	Not DEG	2
LOC111096405	1337	0.701469045120672	307	0.000449572787809962	0.735038476355848	0.990068479346468	0.927030653830617	0.0440584800836957	Not DEG	2
LOC111091374	1321	0.693074501573977	3976	0.000447756695935781	0.705728844063165	0.946539582042989	0.373398334144382	0.000803696906166809	Not DEG	2
LOC111097108	1311	0.687827911857293	1243	0.000445549143069664	0.713755021945774	0.978827420359728	166252841319359	0.00414020471809236	Not DEG	2
CYP2F1	1286	0.674711437565582	1952	0.000441945507567638	0.694473013866428	0.968510931855178	0.93301139949973	0.0405880940120951	Not DEG	2
LOC111097347	1278	0.670514165792235	1509	0.000441367937493492	0.694476539037877	0.97969860404925	119038595783091	0.0198548204479002	Not DEG	2
NDE1	1277	0.669989506820567	1091	0.000441046484797095	0.700727393489347	0.987906363611815	0.871759681962565	0.00265412303120336	Not DEG	2
LYPD1	1246	0.653725078698846	3758	0.000435057149040871	0.668830214125887	0.958954920806823	0.632826327052338	0.0227729326798541	Not DEG	2
LOC119873847	1242	0.651626442812172	122	0.000434094668311796	0.686359438836028	0.998826980994238	128559826748602	0.0227729326798541	Not DEG	2
LOC119869309	1228	0.644281217208814	318	0.000431116799652826	0.671501783234088	0.987982128493266	120055331122314	0.0227729326798541	Not DEG	2
LOC119866747	1226	0.643231899265477	530	0.000431170308142096	0.669271389040123	0.987689849186004	0.780973367279846	0.0016900245177933	Not DEG	2
LOC119867055	1220	0.640083945435467	880	0.000430737084293963	0.666853003378507	0.989845210398203	124087790715863	0.0434808905025187	Not DEG	2
LOC102152204	1197	0.628016789087093	567	0.000426561665843382	0.654777614564605	0.989069664126872	102945647074734	0.0141702990428978	Not DEG	2
LOC119869767	1194	0.626442812172088	1425	0.000426994559853513	0.641289080623056	0.962514444252556	-0.290672667978237	0.0423958095196824	Not DEG	2
LOC119872545	1148	0.602308499475341	300	0.0004183997410101	0.631059675597221	0.992856687191856	0.991304261986989	0.00181537424736834	Not DEG	2
LOC111096775	1118	0.586568730325289	3216	0.000415050717676963	0.608540451667619	0.975826509481857	0.50555551336721	0.0434164469154249	Not DEG	2
LOC111093692	1114	0.584470094438615	1481	0.000414082879681092	0.611862439617875	0.99213473540224	0.48860268661683	0.0405880940120951	Not DEG	2
LOC111094509	1088	0.570828961175236	1334	0.000410216027999351	0.584117147298182	0.965070147194112	161547491332548	0.0488271219132785	Not DEG	2
LOC106557863	1059	0.555613850996852	3108	0.000407232660613278	0.573458943826076	0.973661709605845	-0.671821779410838	0.0201708496739396	Not DEG	2
LOC119870340	1047	0.549317943336831	4493	0.000405295028889036	0.561351663234823	0.950935112796098	104812394785106	0.026554855183613	Not DEG	2
LOC119876634	1027	0.538824763903463	148	0.000401318937855412	0.564553799726918	0.996691664246628	0.685666511920632	0.0125922395263561	Not DEG	2
LOC111093567	1022	0.536201469045121	286	0.000400495835132078	0.558816755090031	0.99514500767637	149604614233687	0.0125922395263561	Not DEG	2
ANKRD61	1012	0.530954879328437	2977	0.000398775327065572	0.550759919015986	0.984273778945434	0.441296256867686	0.00872907894188662	Not DEG	2
LOC111092063	966	0.506820566631689	949	0.000392397383043956	0.528859935688636	0.989032278827278	0.296239487030827	0.000179311494346977	Not DEG	2
LOC119877326	944	0.495278069254984	35	0.000389335259115702	0.518942939701965	0.994731473659615	0.803860684858591	0.0341249429684149	Not DEG	2
LOC111092728	939	0.492654774396642	1815	0.000389236140249454	0.498566957729388	0.949485797847821	0.575072876183267	0.000598369839167641	Not DEG	2
LOC111093300	939	0.492654774396642	4306	0.000389175473031263	0.503843468642357	0.967315408353032	0.329039098743089	0.0386720410400309	Not DEG	2
LOC102155090	934	0.4900314795383	3653	0.000389010499182313	0.496529532813985	0.951125860949115	0.367472950722022	0.0480020792913839	Not DEG	2
LOC111097355	932	0.488982161594963	400	0.000387620960665334	0.51363965646449	0.996254431295898	0.622604184727697	0.00866873108947787	Not DEG	2
LOC119876719	851	0.446484784889822	689	0.00037737004292403	0.465238084073351	0.994486762977812	0.251312792407599	0.0261728941400929	Not DEG	2
ENTPD8	847	0.444386149003148	1591	0.000376704361827972	0.450203637753843	0.95834275331374	132872827098642	0.0440584800836957	Not DEG	2
LOC119868093	841	0.441238195173137	663	0.000375552509925575	0.457730001611165	0.990677198346639	0.510806679645297	0.0434808905025187	Not DEG	2
LOC111096617	830	0.435466946484785	1672	0.000374694583529611	0.444847225641125	0.974499687531792	0.498168100679856	0.0405880940120951	Not DEG	2
LOC111098741	829	0.434942287513116	1454	0.000375192413291187	0.455224894665481	0.993991946527741	0.533842522739097	0.0480020792913839	Not DEG	2
LOC102157143	809	0.424449108079748	1089	0.000372452341699285	0.438958548648963	0.984912922689055	0.980891545764756	0.0470741413735538	Not DEG	2
LOC119864194	796	0.417628541448059	1901	0.00037080401467684	0.422406894641771	0.95046300685819	-0.24947845785237	0.00181537424736834	Not DEG	2
LOC119867477	776	0.40713536201469	1350	0.000368442323441378	0.419145254577152	0.980382440971067	103013694557202	0.0352171314542996	Not DEG	2
LOC119873217	766	0.401888772298006	18	0.000366646542692747	0.422528436125986	0.999802044403488	0.098907782718721	0.0313395145027685	Not DEG	2
LOC119865038	760	0.398740818467996	3180	0.000366641070711821	0.405094462816122	0.957350391789751	-0.151894242722123	0.0495649758160437	Not DEG	2
LOC119865399	751	0.39401888772298	22	0.000364565885471621	0.414433796754474	0.9991442521083	144966373528506	0.000803696906166809	Not DEG	2
LOC119866550	743	0.389821615949633	307	0.000364360279168572	0.405236250493563	0.990016433704694	-0.0475002508786914	0.000680812732769918	Not DEG	2
LOC102153171	654	0.343126967471144	167	0.000353353087931437	0.355618571536571	0.994918770576638	0.947015447210053	0.00686641783952637	Not DEG	2
LOC119877092	633	0.332109129066107	9	0.000351082029565144	0.347835616863448	0.999635051092847	0.0916228167071497	0.0440584800836957	Not DEG	2
LOC119872568	612	0.32109129066107	614	0.000348920501166138	0.329671634973881	0.98475123819304	-0.446361471607459	0.0341249429684149	Not DEG	2
LOC607806	606	0.31794333683106	446	0.000348291614832629	0.330207851979518	0.995515915227887	117342692081826	0.0428730941365373	Not DEG	2
LOC119873353	583	0.305876180482686	2093	0.000345947890783448	0.302673861029551	0.938462626655585	0.789009065835001	0.0125922395263561	Not DEG	2
LOC111096218	510	0.267576075550892	442	0.000337912511776496	0.27810600373486	0.995700912978158	12899878025448	0.0401577252789344	Not DEG	2
LOC111092176	471	0.247114375655824	686	0.000334628011906658	0.251964313909662	0.982373401996657	0.858483605865867	0.0423958095196824	Not DEG	2
ZMYND15	319	0.167366211962225	83	0.000319277125317653	0.172788757977075	0.996589183967193	-0.00862558025065185	0.0470741413735538	Not DEG	2
LOC111097691	308	0.161594963273872	31	0.00031839960007328	0.165593903632581	0.997102246287914	126928340293755	0.00549520001198275	Not DEG	2
LOC111092446	280	0.146904512067156	1052	0.00031617988063093	0.143426028021132	0.927931387608807	-0.14212084371996	0.00686641783952637	Not DEG	2
LOC119873610	233	0.122245540398741	955	0.000311629998493936	0.1083260919068	0.844864584874945	107849844921084	0.0141778391581818	Not DEG	2
LOC119874249	196	0.102833158447009	698	0.000308676690887579	0.0938079010869633	0.888383045525903	-0.0893282427523586	0.0413546782659653	Not DEG	2
LOC119867649	195	0.102308499475341	592	0.000308605244921694	0.0905259314402025	0.858895056833201	0.859107370309751	0.0360544368148424	Not DEG	2
LOC111095248	185	0.0970619097586569	27	0.0003073168602208	0.0978379000243906	0.989365452408931	142663251586392	0.000680812732769918	Not DEG	2
GLTPD2	182	0.0954879328436516	22	0.000306222623781626	0.0982199410898806	0.998360755266833	0.710402048796673	0.0327814090925063	Not DEG	2
LOC119869556	173	0.0907660020986359	0	0.000304738904029675	0.0949032786780412	1	0.58451391767928	0.0422759715241185	Not DEG	2
LOC119877505	171	0.0897166841552991	225	0.000306117913378224	0.0768609173993123	0.863570691434469	0.492747206436521	0.0470741413735538	Not DEG	2
CFAP44	163	0.0855194123819517	197	0.000305818058273294	0.0862889544264332	0.982882678179202	106591247135622	0.0332099613748119	Not DEG	2
LOC111090645	151	0.0792235047219308	0	0.00030305360736227	0.0814685034480932	1	0.555517938983096	0.0290617469793176	Not DEG	2
LOC119876631	150	0.0786988457502623	1	0.000304317788284349	0.0807985282047521	0.999194630872483	0.845866183278877	0.0201172941276036	Not DEG	2
LOC119866361	137	0.0718782791185729	157	0.00030339815104483	0.0636930988448175	0.913160154572778	104522002548992	0.00144307035843783	Not DEG	2
GAS8	128	0.0671563483735572	134	0.000302669695277814	0.0581731329102946	0.864173228346457	0.0888456899542492	0.0410105296857724	Not DEG	2
LOC119864757	116	0.0608604407135362	296	0.000301644172378635	0.0523166035859276	0.902698650674663	-0.528860012368702	0.00969240376783879	Not DEG	2
LOC119873218	115	0.0603357817418678	0	0.000299461605910165	0.0615098930385504	0.999847444698703	0.257661875238926	0.0332099613748119	Not DEG	2
LOC119870153	94	0.0493179433368311	28	0.000298556131968514	0.0486035110354466	0.989933653626172	0.481660595557999	0.0198548204479002	Not DEG	2
LOC111097150	81	0.0424973767051417	33	0.000299093774733738	0.0390143082264245	0.920061728395062	164800394896658	0.0386720410400309	Not DEG	2
LOC111097980	71	0.0372507869884575	11	0.000296166892273798	0.0363050696832101	0.991549295774648	0.909386985151112	0.0198548204479002	Not DEG	2
LOC119877698	69	0.0362014690451207	0	0.000295965922803207	0.0368420169597683	1	-0.513212704275429	0.0198548204479002	Not DEG	2
LOC119866165	62	0.0325288562434418	9	0.000296328283007279	0.0288254478208027	0.978847170809096	131796587351368	0.000598369839167641	Not DEG	2
KCNIP1	57	0.0299055613850997	99	0.000295514913368084	0.0224097993254223	0.870300751879699	0.833490734161075	7.38763e+09	Not DEG	2
LOC119864236	55	0.0288562434417629	97	0.000294308865463917	0.0156275391192013	0.775084175084175	100772827827025	0.00969240376783879	Not DEG	2
LOC119876352	51	0.0267576075550892	11	0.000294355358208551	0.0167784366546339	0.883137254901961	101895294627758	0.032337076852683	Not DEG	2
RNASE10	50	0.0262329485834208	39	0.000294691767193825	0.016609901654169	0.862040816326531	0.933514523548986	0.0110900497653306	Not DEG	2
LOC119866745	41	0.021511017838405	13	0.000291193321519062	0.0119833579395963	0.865853658536585	0.0834283785174231	0.0332099613748119	Not DEG	2
LOC102152479	40	0.0209863588667366	61	0.000291606962351399	0.0108035579715199	0.748717948717949	0.175662045548431	0.0389058758846952	Not DEG	2
LOC111090790	39	0.0204616998950682	24	0.000294542399184105	0.0175804980202643	0.94331983805668	0.505808328351254	0.00126739762336173	Not DEG	2
LOC111098228	37	0.0194123819517314	1973	0.000293655299441918	0.0106533923714677	0.711711711711712	132380473138794	7.38763e+09	Not DEG	2
LOC111097121	32	0.0167890870933893	8	0.000293080887899347	0.0137737518986735	0.915322580645161	-0.394195155685001	0.0419204436270024	Not DEG	2
ERCC2	32	0.0167890870933893	4	0.000291978444888585	0.0115403993521544	0.909274193548387	-0.650276569576475	0.0410105296857724	Not DEG	2
LOC111091298	26	0.0136411332633788	38	0.000289365896697839	0.007909534899053	0.849230769230769	0.763562794348644	0.0482409875481404	Not DEG	2
LOC111098090	21	0.0110178384050367	7	0.000290626811015895	0.0081325171727696	0.923809523809524	0.340722982571611	0.0269123752068975	Not DEG	2
LOC111092819	19	0.0099685204616999	0	0.000290590868458409	0.00893409334506757	1	102607353977763	0.0118639274734169	Not DEG	2
LOC111090369	15	0.00786988457502623	6	0.000291826359925712	0.00560792294295295	0.857142857142857	-0.923315119202612	0.0227729326798541	Not DEG	2
LOC111095596	14	0.00734522560335782	0	0.000287997160848196	0.00521451406818648	0.945054945054945	0.836564561126853	0.0422759715241185	Not DEG	2
GRIN1	14	0.00734522560335782	12	0.000286732431631987	0.0035705020430149	0.89010989010989	116045041718118	0.0016900245177933	Not DEG	2
WFDC5	14	0.00734522560335782	4	0.000288772319286913	0.00391841065817245	0.901098901098901	118689961231541	0.0228209428797788	Not DEG	2
LOC119866386	12	0.00629590766002099	6	0.000290312268641874	0.00543675722703275	0.924242424242424	-0.383167524366436	0.000515761235636629	Not DEG	2
LOC111096423	10	0.00524658971668416	4	0.000288048321825906	0.00346709445043347	0.844444444444444	158136823653941	0.0327814090925063	Not DEG	2
RHAG	9	0.00472193074501574	0	0.000288408734095986	0.00331585897254737	0.944444444444444	122155930235417	0.0110900497653306	Not DEG	2
MBD3L1	7	0.00367261280167891	0	0.000284247836197458	0.00245646523628043	1	0.787685855948513	0.0410105296857724	Not DEG	2
LOC102152642	6	0.00314795383001049	0	0.000285840105812619	0.00324320937058491	1	-104604546574262	0.026554855183613	Not DEG	2
LOC111093661	5	0.00262329485834208	0	0.000274271301590391	0.000845218564930222	0.9	0.46093419846951	0.0410105296857724	Not DEG	2
LOC111090984	4	0.00209863588667366	0	0.000278095850234932	0.000949185004438778	1	113739951071181	0.0141778391581818	Not DEG	2
LOC119865973	3	0.00157397691500525	0	0.000245071381130067	0.000607546093931468	1	0.312149185726778	0.0414910080151289	Not DEG	2
LOC119865949	2	0.00104931794333683	0	0.000226016722068988	0.000257274758737122	1	-0.911358667402563	0.0410105296857724	Not DEG	2
LOC111092363	1	0.000524658971668416	0	0.00023933738941333	0.000317727465173751	0	0.164513582851907	0.0410105296857724	Not DEG	2
LOC119869726	1	0.000524658971668416	0	0.000196155041315615	5.96569e+07	0	0.121528933881733	0.0405880940120951	Not DEG	2
LOC102154640	1	0.000524658971668416	0	0.000270662787900573	0.000490363291461555	0	0.973961592262226	0.00123204696624505	Not DEG	2
LOC111097804	1	0.000524658971668416	0	0.000236627977003318	0.000313099326931778	0	0.832039579823545	0.0269123752068975	Not DEG	2
LOC111091984	1685	0.88405036726128	189	0.000514564894852789	0.925788395733845	0.955683444110039	23041010433151	0.000649251719877536	Upregulated	2
LOC119867355	1613	0.846274921301154	660	0.000501003757853691	0.881726350265381	0.962624550219294	162657234789683	0.000803696906166809	Upregulated	2
LOC119876620	1358	0.712486883525708	125	0.000453031963110438	0.750500878647876	0.996346875362898	181629058992899	0.00395978418449661	Upregulated	2
LOC119876505	1227	0.643756558237146	749	0.000431238454514935	0.672037854101239	0.987999750050189	225075168821301	0.0048523899118908	Upregulated	2
LOC102151142	743	0.389821615949633	35	0.000364415398349332	0.409574969329782	0.999151106644949	150196559936855	0.0234215706014548	Upregulated	2
LOC119864174	39	0.0204616998950682	42	0.000294704685866421	0.0158944335518395	0.885290148448043	187374110316844	0.0386720410400309	Upregulated	2
LOC111091443	15	0.00786988457502623	9	0.000289617680219787	0.00512047748105441	0.828571428571429	223444864025495	0.0488271219132785	Upregulated	2
LOC111096323	8	0.00419727177334732	0	0.000281925735523202	0.00309646180876599	1	244245470745595	0.0410105296857724	Upregulated	2
LOC119866516	1624	0.852046169989507	92	0.00049969830577029	0.898822077323625	0.968858982180418	-190248669371309	0.0204080196605779	Downregulated	3
LOC119866368	1564	0.820566631689402	290	0.000486747420795198	0.86782847774724	0.975072529220317	-20436050964138	3.64623e+09	Downregulated	3
PRR29	1541	0.808499475341028	231	0.000485335627435554	0.8473255520715	0.97228144989339	-155199436372498	0.0419204436270024	Downregulated	3
LOC102152520	1493	0.783315844700944	377	0.000474942488597591	0.821920806305064	0.975365826942173	-182293656126877	0.0290617469793176	Downregulated	3
LOC119869680	1483	0.77806925498426	2079	0.000476160274870193	0.817213363520592	0.983689188217704	-240429708411131	2.30913e+09	Downregulated	3
LRRC36	1473	0.772822665267576	162	0.000473487090433681	0.809774827743855	0.98399543227368	-137732748493344	0.0410105296857724	Downregulated	3
LOC111093430	1465	0.768625393494229	505	0.000469008096322794	0.806135532386605	0.972520002238013	-182471266686117	2.11737e+08	Downregulated	3
LOC111096475	1360	0.713536201469045	466	0.000452511958727981	0.748314748950471	0.989308747781673	-205178259782239	2.81622e+07	Downregulated	3
LOC119865950	1227	0.643756558237146	328	0.000432322390846674	0.672378381321097	0.9961882653882	-136141674367921	0.0422759715241185	Downregulated	3
LOC119864681	1201	0.630115424973767	262	0.000426797442876379	0.65828822469513	0.98932556203164	-163318845114623	0.011394476700846	Downregulated	3
LOC119871239	1108	0.581322140608604	4743	0.000410994299709995	0.602928007215874	0.979612834636168	-215632005014006	0.0300664666342936	Downregulated	3
LOC119877747	826	0.433368310598111	1914	0.000372057187908581	0.447223114146288	0.988345439870864	-14975590010259	0.0370335703835786	Downregulated	3
LOC102153053	586	0.307450157397691	191	0.000343720779109513	0.315848177817597	0.987217409060413	-154127613638517	0.0423958095196824	Downregulated	3
LOC119873282	214	0.112277019937041	57	0.000307120688227104	0.110406378365352	0.986442016585494	-154079717040334	0.0141702990428978	Downregulated	3
LOC119865688	160	0.0839454354669465	24	0.000303469932416067	0.0860576776703636	0.996462264150943	-168166067332799	0.044764038080786	Downregulated	3
CALML6	159	0.0834207764952781	0	0.000301361079004676	0.0837129974179833	0.9994427195287	-132703644528659	0.0198548204479002	Downregulated	3
LOC119873615	7	0.00367261280167891	0	0.000282075186326911	0.00312361234054366	1	-204774569613633	0.0201258513635137	Downregulated	3
LOC119879328	2	0.00104931794333683	0	0.000273895466236184	0.00101048293580857	1	-174673761500256	0.010636192790853	Downregulated	3
LOC119867508	2	0.00104931794333683	1	0.000262600923267472	0.000463361239270674	0	-282520933322656	0.0352171314542996	Downregulated	3
LOC119866370	1	0.000524658971668416	0	0.000242046593872664	0.00033875624082174	0	-177824768303487	0.0410105296857724	Downregulated	3
LOC111090877	1794	0.941238195173137	9	0.000528592892846212	0.998671485753466	0.927186177386231	-0.100505724825097	0.024674920195422	Not DEG	3
LOC106559634	1793	0.940713536201469	2	0.000527878330436449	1	0.928801738905267	0.160103990115688	0.00952498638239106	Not DEG	3
LOC111095225	1792	0.940188877229801	5	0.00052746888494306	0.998323584256573	0.92794702680067	-0.246735314988903	0.000445508010971404	Not DEG	3
LOC119866357	1791	0.939664218258132	0	0.000527465144306999	0.998472527359473	0.930255248932434	0.18251639114683	0.00223590104922876	Not DEG	3
LOC119871806	1790	0.939139559286464	0	0.000527006581213869	0.99881408558202	0.931321452326602	0.0292883610360688	0.00992644299324603	Not DEG	3
LOC119866858	1790	0.939139559286464	20	0.000528115984395213	0.995581176417725	0.929195487007816	0.181402938816012	0.00532084539218139	Not DEG	3
LOC111094072	1790	0.939139559286464	10	0.000528593257565784	0.996473728482433	0.930512661172716	-0.0294942172407221	0.00240479354159485	Not DEG	3
LOC111092705	1789	0.938614900314795	1	0.000526820122391642	0.998345624181778	0.93158976744535	0.127177803791531	0.0496017488355533	Not DEG	3
LOC102153363	1789	0.938614900314795	4	0.000527750978224093	0.99757685657598	0.93167167490118	0.00821059397321012	0.0150679189814612	Not DEG	3
LOC111092639	1789	0.938614900314795	3	0.000528516783924996	0.994743403271639	0.931630408549388	-0.0585485376524855	6.61693e+09	Not DEG	3
LOC111096253	1789	0.938614900314795	4	0.000529715838202859	0.99190002797391	0.930685659192455	-0.28988767907734	0.0303835980323849	Not DEG	3
LOC119871935	1789	0.938614900314795	4	0.000529582515476074	0.991905147281346	0.930520593785288	-0.0693243727412717	0.0125922395263561	Not DEG	3
LOC119873924	1788	0.938090241343127	15	0.000527038470220187	0.997065999881235	0.931773597282887	0.0448926788308405	0.00989575272419017	Not DEG	3
LOC111098232	1788	0.938090241343127	4	0.000528186318871118	0.995352254977587	0.93135421243908	0.0603657936694497	97067.3	Not DEG	3
LOC111095197	1788	0.938090241343127	6	0.000527378575692307	0.996486641568154	0.931874374834906	0.271955317688555	1.35402e+06	Not DEG	3
LOC111090720	1788	0.938090241343127	4	0.000529254197507753	0.991289991668909	0.930745791441795	-0.0863868991927496	0.0175185673324129	Not DEG	3
LOC111094745	1787	0.937565582371459	0	0.000526600085818048	0.997617048696131	0.933193632499494	0.208208292545288	0.00561989922227057	Not DEG	3
LOC111096299	1787	0.937565582371459	0	0.000526794936185873	0.997350127749662	0.933336508352284	0.388692715035772	0.00017495841474043	Not DEG	3
LOC119872900	1787	0.937565582371459	11	0.000527105109349095	0.996484464209081	0.931308673880226	-0.130802928385524	0.000105944709669551	Not DEG	3
LOC102152839	1787	0.937565582371459	3	0.000528251890487209	0.993337445982217	0.931618238227938	0.0676055621345992	0.000101070437105187	Not DEG	3
LOC119874756	1787	0.937565582371459	9	0.000528408778757024	0.994483473667919	0.93222483395382	0.0915333741148817	0.0362100677205833	Not DEG	3
LOC119865340	1787	0.937565582371459	6	0.000528619749737049	0.991804041880827	0.930289116807903	-0.131255710210243	0.000629982715151181	Not DEG	3
LOC119864762	1787	0.937565582371459	13	0.000527314116723245	0.994558147176693	0.931055507895457	0.0478845347996627	0.000293486042538616	Not DEG	3
LOC119864712	1787	0.937565582371459	8	0.000527376552020618	0.99641290100418	0.931694689342151	-0.271403252492483	0.00374543000072098	Not DEG	3
BMERB1	1787	0.937565582371459	0	0.000528463669962519	0.993429440724703	0.932804483795184	0.0204334647948762	0.000104010668730267	Not DEG	3
LOC102155743	1787	0.937565582371459	4	0.000527930119444686	0.994268589832946	0.932286872153058	0.116210894313037	38858.1	Not DEG	3
LOC111095840	1786	0.93704092339979	0	0.00052658096379258	0.996987132279776	0.933762441146671	0.224606398047479	0.00930766365546721	Not DEG	3
LOC111093092	1786	0.93704092339979	4	0.000526636840054401	0.996455227532242	0.933012129823934	0.315029082797945	0.0148700937542615	Not DEG	3
LOC119872293	1786	0.93704092339979	0	0.000526618165679472	0.996998923613539	0.934019027543828	0.198392692700949	0.0165485905132982	Not DEG	3
LOC111097066	1786	0.93704092339979	13	0.00052942581848358	0.991112432293182	0.932234842425212	-0.105944520392308	8.04771e+08	Not DEG	3
LOC111096257	1786	0.93704092339979	0	0.000528493720601512	0.992103067279718	0.932594941672078	-0.0761436672777177	7.21937e+09	Not DEG	3
RAG2	1786	0.93704092339979	4	0.000528159861230657	0.993230651867382	0.931197831876312	-0.241815136629658	0.0375882100931436	Not DEG	3
LOC111094380	1786	0.93704092339979	1	0.000527880531258716	0.99396381509196	0.933381639329864	0.0314556560471284	0.0016900245177933	Not DEG	3
LOC111094751	1785	0.936516264428122	9	0.00052711897212929	0.994684795494257	0.933398022886284	-0.0249325655503234	0.00993301921947692	Not DEG	3
LOC102151598	1785	0.936516264428122	0	0.000527258361200965	0.995438556873283	0.933793068797026	0.320881200418153	0.04892735334949441	Not DEG	3
LOC111098329	1785	0.936516264428122	3	0.000527661069181027	0.9940235480026	0.934519727173381	0.21995225188266	0.00919858053822193	Not DEG	3
LOC119864205	1785	0.936516264428122	1	0.000527217315445735	0.994348582457344	0.933720214543216	0.29262554906017	0.00682654515387334	Not DEG	3
LOC119869524	1785	0.936516264428122	8	0.00053022591263297	0.988763361962055	0.932883018678323	-0.0949610060972531	0.0275710209036051	Not DEG	3
LOC119874198	1784	0.935991605456453	8	0.000526924035347252	0.994996707083998	0.933621975357701	-0.252244188582034	0.00910190646403747	Not DEG	3
LOC119871853	1784	0.935991605456453	27	0.000526942396890011	0.995697458469364	0.934445020107694	0.0807020946226539	0.00976501122163671	Not DEG	3
LOC111095426	1784	0.935991605456453	9	0.000526535448056404	0.995327987506875	0.934612269842986	0.301561366037017	5.1281e+07	Not DEG	3
LOC119877700	1784	0.935991605456453	4	0.000527420668068885	0.993810885588867	0.935517681943819	0.284197521201955	1.69087e+06	Not DEG	3
LOC111092284	1784	0.935991605456453	0	0.000527049406508938	0.994176288624661	0.934541848901811	0.435706228982619	0.000182501101684426	Not DEG	3
SPATA21	1784	0.935991605456453	2	0.000526721351956281	0.994006362613071	0.933751499588792	0.118160353760317	3.99648e+08	Not DEG	3
LOC111098392	1784	0.935991605456453	2	0.000527145648096993	0.993831751705331	0.934374599166518	0.031055341987598	0.0148700937542615	Not DEG	3
LOC119863995	1783	0.935466946484785	3	0.000527345056911141	0.994336056619414	0.935734235229468	0.111738732331463	0.00963326233174765	Not DEG	3
LOC119877365	1783	0.935466946484785	10	0.000526701731659508	0.994948400698326	0.934244293750744	-0.0966597357023145	0.00968552234676948	Not DEG	3
LOC119870840	1783	0.935466946484785	3	0.00052699080204737	0.993536173916617	0.934841655163211	0.207774325144881	0.00928184161678607	Not DEG	3
LOC119867492	1783	0.935466946484785	1	0.000527163519750987	0.992907457635145	0.934555249006548	0.354967967932384	0.00875052758801587	Not DEG	3
PKD1L3	1783	0.935466946484785	5	0.000529017661984593	0.989337041865367	0.935069521160379	0.0934545978820778	0.04963528634282075	Not DEG	3
LOC102155726	1783	0.935466946484785	0	0.000525866887311553	0.996164406286484	0.935581275457888	0.23882827001098	1.88221e+08	Not DEG	3
LOC111097420	1783	0.935466946484785	0	0.000526086495292923	0.995270610120556	0.934927262278169	0.0643477729656292	0.00848072540770768	Not DEG	3
LOC106560201	1783	0.935466946484785	2	0.000527694797964772	0.991894467445731	0.935089664010958	-0.0306348591391668	0.00189841826604867	Not DEG	3
LOC119864442	1783	0.935466946484785	0	0.000527729922727976	0.990742930943887	0.932765053161389	-0.0225225645778996	2.72563e+08	Not DEG	3
LOC111090657	1783	0.935466946484785	1	0.000527773286727757	0.991282180164207	0.933872280479123	0.249620500604652	2109.06	Not DEG	3
LOC119877473	1782	0.934942287513116	2	0.000525883448188354	0.995415250070291	0.93589586047007	0.0583627188904803	0.00985017895503116	Not DEG	3
LOC102151685	1782	0.934942287513116	2	0.000526096602831671	0.994489608627896	0.934991565161881	0.144662157101394	0.04954328577450922	Not DEG	3
LOC111096945	1782	0.934942287513116	1	0.000526285957456074	0.994278967996071	0.935671519613125	0.157921812709381	0.00110566665388662	Not DEG	3
LOC102154232	1782	0.934942287513116	12	0.000527242515808972	0.993546625951125	0.93596013790661	0.294278330685094	0.00111181212530105	Not DEG	3
LOC119876971	1782	0.934942287513116	7	0.000526879321604203	0.992230600068305	0.934039376861761	0.399903576638444	0.000193785361594559	Not DEG	3
LOC111098238	1782	0.934942287513116	0	0.000525602312150826	0.996111063290172	0.936193931327751	0.188792574290541	0.00147936444802881	Not DEG	3
LOC111091272	1782	0.934942287513116	2	0.000525628497548928	0.995803646622176	0.93616557363516	0.206666341002333	0.0126480723443015	Not DEG	3
LOC606856	1782	0.934942287513116	1	0.000526940319845562	0.993397799430006	0.936246865687255	0.178692712995884	0.0223974414974241	Not DEG	3
LOC111098263	1782	0.934942287513116	3	0.000526041261244616	0.994210109269384	0.935478057132558	0.0799569114811699	0.0185762626645027	Not DEG	3
LOC111093914	1782	0.934942287513116	0	0.000526115823256991	0.994865341912923	0.936190150302072	0.102215044201392	1.41311e+07	Not DEG	3
LOC111090664	1782	0.934942287513116	4	0.000526667312838922	0.99311240618846	0.935010470290276	0.333508671497715	1.95603e+06	Not DEG	3
LOC111095593	1782	0.934942287513116	5	0.000527064004343939	0.991392087557274	0.933511293608617	-0.0432472919734089	573767	Not DEG	3
LOC119869738	1782	0.934942287513116	9	0.000527722062404259	0.990872808216832	0.935057733111261	-0.21099996014812	11.1465	Not DEG	3
LOC102156093	1782	0.934942287513116	3	0.000527171271124171	0.991907522597217	0.934686562423789	0.151174897552222	0.000193785361594559	Not DEG	3
LOC119864690	1781	0.934417628541448	1	0.000526086078276525	0.993950672182124	0.936061674731403	0.0860462094388072	1.55724e+07	Not DEG	3
LOC111092080	1781	0.934417628541448	0	0.00052608646721636	0.994156647763138	0.936722205048294	-0.0324293404362067	0.00992560132067767	Not DEG	3
LOC119864862	1781	0.934417628541448	3	0.000526113755739576	0.994112388531108	0.936746178450435	0.375853278636872	0.0085660529086552	Not DEG	3
LOC111097452	1781	0.934417628541448	3	0.000526474919315452	0.992808117176291	0.935673053265114	0.692026020326621	0.000303819874549052	Not DEG	3
LOC119864424	1781	0.934417628541448	2	0.000526529260442646	0.993035825086465	0.936211823934288	0.129978790122802	0.0455753488630227	Not DEG	3
LOC119865648	1781	0.934417628541448	0	0.00052677096822836	0.991848061881572	0.935917203439552	0.48202071431523	1.16393e+09	Not DEG	3
LOC111092023	1781	0.934417628541448	2	0.000527559983037257	0.98972785422893	0.934233387378635	-0.126388567278089	0.000906239540790035	Not DEG	3
LOC111095221	1781	0.934417628541448	0	0.000526774482209164	0.992513439176609	0.936387208297321	0.354099625883995	0.0057446376367069	Not DEG	3
LOC119865951	1781	0.934417628541448	6	0.000526853072206513	0.991564322618759	0.935416916389606	-0.158597010494319	0.00114089674558855	Not DEG	3
LOC111098125	1781	0.934417628541448	2	0.000525996998458008	0.993810388630978	0.935741819076519	0.167099717616389	0.0140022542946913	Not DEG	3
LOC119871805	1781	0.934417628541448	0	0.000527832363134483	0.990033469017059	0.936860367550108	-0.00610317005770571	0.0191821512461043	Not DEG	3
LOC111093051	1780	0.93389296956978	7	0.000526246534309309	0.991921978614148	0.93514851797816	-0.254379858243418	0.0332850553759703	Not DEG	3
LOC111097484	1780	0.93389296956978	0	0.000524805087965579	0.995056087136731	0.936282218895857	-0.0103894611469432	0.00374543000072098	Not DEG	3
LOC119872879	1780	0.93389296956978	0	0.000526494095639757	0.991839418074072	0.936192533363649	0.133910003968216	0.0213074457307884	Not DEG	3
LOC102153326	1780	0.93389296956978	10	0.000527547118767043	0.988616134763647	0.933927026293019	-0.125370069004508	0.0121862571017	Not DEG	3
LOC111092405	1780	0.93389296956978	5	0.000528174886516889	0.98746044652649	0.934117134357769	0.0465127831748437	2.6155e+09	Not DEG	3
LOC111092442	1780	0.93389296956978	9	0.000526079088290838	0.99237472712416	0.935497786283166	-0.121447211780867	0.00249810461225179	Not DEG	3
LOC111090943	1780	0.93389296956978	20	0.000528516351823144	0.987662992121656	0.93574915840865	-0.0809673377541194	1.95603e+06	Not DEG	3
LOC102152721	1780	0.93389296956978	2	0.000527445530611051	0.989157362680328	0.934551667077199	0.230623654093987	0.0198548204479002	Not DEG	3
ANKMY1	1780	0.93389296956978	13	0.00052836317237841	0.987167733547522	0.935658209699932	0.0773971289373667	17878.5	Not DEG	3
LOC111092313	1780	0.93389296956978	3	0.000529051737268032	0.986143547247992	0.936157796009625	-0.0617165281025536	0.0214366117358205	Not DEG	3
LOC106557719	1779	0.933368310598111	0	0.000526403220083328	0.992226430649859	0.938062548252295	0.304565673085854	0.00886423233661349	Not DEG	3
LOC102155369	1779	0.933368310598111	2	0.000527388310878624	0.98838957122718	0.934806842230725	0.0818041135499472	0.00976496501822058	Not DEG	3
LOC119873225	1779	0.933368310598111	5	0.000525352721157601	0.994614153557763	0.938192169486403	0.0781524575389042	0.00976501122163671	Not DEG	3
LOC119876307	1779	0.933368310598111	1	0.000526072174869466	0.992551319035022	0.93739420852326	0.221726943879931	0.00918581485473782	Not DEG	3
LOC119867640	1779	0.933368310598111	10	0.000525873220634129	0.993771151709769	0.936905441625868	-0.176700962597431	0.00946335957482681	Not DEG	3
LOC119866896	1779	0.933368310598111	3	0.000525661885900954	0.9943799794166	0.937219694081242	-0.135361322928301	0.04957472764191704	Not DEG	3
LOC102156327	1779	0.933368310598111	0	0.000525837784077692	0.993249101765773	0.938030301018444	-0.210731905737544	0.0364906487306154	Not DEG	3
LOC106558818	1779	0.933368310598111	5	0.000528890165564645	0.985625431296408	0.935731895233163	0.0522296381906665	0.000867171468093208	Not DEG	3
LOC119871488	1779	0.933368310598111	5	0.000528823152726448	0.986517908586877	0.937019887691104	-0.0908474014930853	0.0480020792913839	Not DEG	3
LOC119870816	1779	0.933368310598111	0	0.000526104241925106	0.991763944642159	0.936434379092158	0.106824887501045	0.00265412303120336	Not DEG	3
LOC100685532	1778	0.932843651626443	6	0.00052638804620937	0.991788140074514	0.937575684300014	-0.145672427135267	0.00954328577450922	Not DEG	3
LOC119865407	1778	0.932843651626443	5	0.000525423782276132	0.993342302873914	0.938040313897173	0.246591239007301	0.04915951302785998	Not DEG	3
LOC111093558	1778	0.932843651626443	1	0.000525430090587684	0.99252105232663	0.937154099406679	-0.0835442103351149	3.25811e+09	Not DEG	3
LOC119864661	1778	0.932843651626443	0	0.000526685180975683	0.989409209807715	0.93598682832063	0.318757522812958	0.0150773231930509	Not DEG	3
PITX3	1778	0.932843651626443	7	0.000529557686299557	0.984138805949318	0.936892666131984	0.0260646032479439	0.00139970061868744	Not DEG	3
LOC111097029	1778	0.932843651626443	5	0.000526292011141048	0.990374444152548	0.936496401652663	0.160178209650628	0.00383691786222863	Not DEG	3
LOC111093378	1778	0.932843651626443	17	0.000528805003665752	0.985326867889782	0.937681397028523	0.0188182548596736	0.00969240376783879	Not DEG	3
LOC119868007	1777	0.932318992654774	1	0.000525627867377719	0.991520444411383	0.937820980800722	0.33923751980678	0.00882098021274397	Not DEG	3
LOC119872550	1777	0.932318992654774	0	0.000525404108639056	0.992701928316172	0.938982595426039	0.456941269140314	0.0414923303596694	Not DEG	3
LOC119876321	1777	0.932318992654774	17	0.000526238333760301	0.99027522008972	0.935743002428427	-0.312497361663067	0.0054622964420285	Not DEG	3
LOC111092098	1777	0.932318992654774	0	0.000526694518074996	0.988713796985632	0.936810826020168	0.14140392779146	0.00116985277018172	Not DEG	3
LOC111095149	1777	0.932318992654774	1	0.00052705454786009	0.988476009590551	0.937940754485493	-0.603811942706234	9.51942e+08	Not DEG	3
ASB14	1777	0.932318992654774	6	0.000526317894503251	0.990333968672846	0.938419215501377	0.0219263935186995	3.6509e+09	Not DEG	3
LOC111092927	1777	0.932318992654774	15	0.000528314490514386	0.984055131342529	0.934104194233626	-0.159588054474487	1.69087e+06	Not DEG	3
LOC119870761	1777	0.932318992654774	16	0.000528809922237597	0.984647262415646	0.938329860530198	-0.314853158553664	0.0269123752068975	Not DEG	3
LOC111096015	1776	0.931794333683106	9	0.000524441807881435	0.992975082025392	0.938476716152773	0.194221523647146	0.00940782174727308	Not DEG	3
SCAMPER	1776	0.931794333683106	4	0.000525670236150268	0.990361226299988	0.937743306686969	-0.21924181617379	0.00669427667105835	Not DEG	3
LOC102151875	1776	0.931794333683106	2	0.000525977554082064	0.990072031700883	0.937228143636594	-0.323111264292502	2.16254e+09	Not DEG	3
LOC111090617	1776	0.931794333683106	8	0.00052511798007021	0.99179422506069	0.938174724019795	-0.247608516292701	0.000467452853426542	Not DEG	3
LOC111092860	1776	0.931794333683106	1	0.000527431415668851	0.985897747429332	0.936819566044918	-0.050570315944126	0.000416309162685284	Not DEG	3
LOC111095481	1776	0.931794333683106	1	0.000526301033566222	0.989724377484558	0.939348432939982	-0.0370587773949799	3.25811e+09	Not DEG	3
LOC119866143	1776	0.931794333683106	0	0.000526769450827423	0.986996779373855	0.936909021697754	-0.521016855009123	0.00314459026604737	Not DEG	3
LOC119866422	1775	0.931269674711438	18	0.000526189929695566	0.989692855553417	0.940315353224193	-0.132125426390355	0.00953586865039065	Not DEG	3
LOC102152223	1775	0.931269674711438	1	0.000524511124968785	0.992578403447301	0.939465519157788	0.126371281912676	9.86134e+07	Not DEG	3
LOC102155368	1775	0.931269674711438	4	0.000528123433478158	0.983119453220949	0.935770201819712	0.0759994873474326	0.00044469661422121	Not DEG	3
LOC111090297	1775	0.931269674711438	0	0.00052777426034432	0.986084103299642	0.938258729377392	-0.202061442878617	0.000753450517425572	Not DEG	3
C32H4orf17	1775	0.931269674711438	4	0.000526486950629102	0.988349206519499	0.939323244994204	0.179928265920014	0.00270080501185576	Not DEG	3
LOC102152328	1775	0.931269674711438	13	0.000528444149139732	0.983889711486506	0.938421963574003	0.210661737825261	3.99648e+08	Not DEG	3
LOC119864231	1775	0.931269674711438	9	0.000525743003777927	0.989029742501383	0.93868428156311	0.233949977247735	0.0227729326798541	Not DEG	3
LOC111093575	1775	0.931269674711438	17	0.00052773814702363	0.985493552322406	0.938895787350938	-0.115615451516177	0.0327814090925063	Not DEG	3
LOC111096292	1774	0.930745015739769	3	0.000525804001273549	0.988741581222756	0.940003853366068	0.21334224705333	0.000445508010971404	Not DEG	3
LOC119873333	1774	0.930745015739769	2	0.000525692358372914	0.989279959295185	0.940543070267974	0.728571455659905	0.0411970323335728	Not DEG	3
LOC119870341	1774	0.930745015739769	1	0.000524866530394107	0.990943945066844	0.939654125422615	0.173697798029014	0.049306483742216	Not DEG	3
LOC111096307	1774	0.930745015739769	33	0.000528531411176037	0.981232040485724	0.934515668129801	-0.897303037685825	0.0342261274577038	Not DEG	3
LOC111096951	1774	0.930745015739769	5	0.000524345916657237	0.990994210648591	0.938715582796183	-0.114038867464724	0.0119493944549711	Not DEG	3
LOC106559871	1774	0.930745015739769	5	0.000525443733152846	0.990252090741161	0.938317528809634	-0.311656150427219	0.000225301437184062	Not DEG	3
LOC119873961	1774	0.930745015739769	1	0.000526708012843935	0.986413815629915	0.939573370061126	-0.010833985258893	0.0360544368148424	Not DEG	3
LOC106560136	1774	0.930745015739769	7	0.0005294577522987	0.981103208216039	0.9396121580694	-0.139227883579465	0.000680812732769918	Not DEG	3
LOC119877017	1773	0.930220356768101	21	0.000525280917170216	0.991084811831955	0.941442301693702	0.104808623324686	0.000629982715151181	Not DEG	3
LOC119876656	1773	0.930220356768101	1	0.000524443739270568	0.991526625014839	0.940870646861182	0.133450141331874	8.45306e+09	Not DEG	3
LOC119865398	1773	0.930220356768101	4	0.00052399521577607	0.992073742612615	0.941147562064018	0.0389361851078061	0.00532084539218139	Not DEG	3
LOC111092104	1773	0.930220356768101	1	0.000524687351545559	0.990867337821821	0.940847729740947	0.0882097330957329	0.00974403839514908	Not DEG	3
LOC111092943	1773	0.930220356768101	1	0.000526349485015958	0.987109837079327	0.939508351380565	-0.432512449505996	3.64623e+09	Not DEG	3
LOC111097370	1773	0.930220356768101	4	0.000524886217667973	0.988763343750118	0.937459815466255	-0.436434653115102	44.1562	Not DEG	3
LOC119870512	1773	0.930220356768101	26	0.000526853877205718	0.984658249596712	0.937674345175119	0.166874391884877	7928.22	Not DEG	3
LOC119866366	1773	0.930220356768101	7	0.000526909195758382	0.985317472065867	0.940015074372421	0.136749253268593	5.42636e+06	Not DEG	3
LOC119870349	1773	0.930220356768101	17	0.000526300999667156	0.987023274902054	0.940537712031106	0.154403835968439	0.0410105296857724	Not DEG	3
LOC111090549	1772	0.929695697796432	1	0.000523307408087507	0.992810090945942	0.941810177260172	0.0747007213090733	0.00979754328027241	Not DEG	3
LOC119866746	1772	0.929695697796432	0	0.000525306469321449	0.988145734803969	0.941217483076351	0.557682840145184	0.0445393139169751	Not DEG	3
LOC111092735	1772	0.929695697796432	4	0.000529390536718392	0.979871642081137	0.941033939071038	-0.437069737372976	0.0241539362560678	Not DEG	3
LOC102154020	1772	0.929695697796432	3	0.000527636762059661	0.983451860911772	0.941439902721677	0.0230070424942138	20.5692	Not DEG	3
LOC119873227	1772	0.929695697796432	7	0.000526631298573541	0.984589863130981	0.939903358982758	0.213332366015166	0.0110900497653306	Not DEG	3
LOC111090596	1772	0.929695697796432	2	0.000527524195461264	0.982846589050728	0.938960146733235	0.326107092832666	0.0410105296857724	Not DEG	3
LOC111095936	1772	0.929695697796432	49	0.000528218465728584	0.981323250108463	0.938809742617771	0.076691652063604	0.0413546782659653	Not DEG	3
SPINK7	1772	0.929695697796432	2	0.000528505113197974	0.981650966556826	0.940724208562073	-0.220851161725052	0.0489947807555478	Not DEG	3
LOC100855573	1771	0.929171038824764	3	0.000523726537222962	0.990589339062781	0.941217416825376	0.210369730962728	0.0057446376367069	Not DEG	3
LOC111091483	1771	0.929171038824764	0	0.00052581396432063	0.984685990943648	0.93878590090823	-0.285498899603384	0.00413349063817766	Not DEG	3
LOC111097649	1771	0.929171038824764	13	0.000528297188043612	0.980448442271976	0.939379264802994	-0.0607732605249296	3.30174e+09	Not DEG	3
LOC119868077	1771	0.929171038824764	28	0.000526901301885365	0.985077147970075	0.942323115351855	0.35903615409843	0.000208385952639665	Not DEG	3
LOC119873643	1771	0.929171038824764	6	0.00052606517019689	0.98597556662546	0.942069181125924	0.265072230845963	0.0439744629655386	Not DEG	3
LOC119866855	1771	0.929171038824764	13	0.000524388622406387	0.987876863111307	0.939246555458788	-0.195778982978758	0.0317800726575638	Not DEG	3
LOC119874207	1771	0.929171038824764	4	0.000526482061800529	0.98515587885952	0.941278667291932	-0.0737714633138506	0.0410105296857724	Not DEG	3
LOC111093141	1770	0.928646379853096	6	0.000524293720880956	0.987708732356566	0.940186450259172	0.00932594891796421	0.04997232007919655	Not DEG	3
LOC119870091	1770	0.928646379853096	2	0.000527851297559671	0.981756852871877	0.942440588541517	-0.191686302897123	0.00106793357274741	Not DEG	3
LOC102155869	1770	0.928646379853096	24	0.000526566175669714	0.983288830346812	0.940977857834073	0.330861344623361	0.00848072540770768	Not DEG	3
LOC111098350	1770	0.928646379853096	5	0.000525080113989901	0.987140041287624	0.942331362798734	-0.211032051171144	2.64095e+08	Not DEG	3
LOC111095448	1770	0.928646379853096	7	0.000524968223722645	0.987257389102266	0.941061533695503	0.326476512619874	2.81622e+07	Not DEG	3
LOC119868463	1770	0.928646379853096	10	0.000524484974216518	0.987059999952227	0.941000213980256	-0.119057507448638	0.0175185673324129	Not DEG	3
LOC119876901	1770	0.928646379853096	6	0.000528031953924932	0.981767491613871	0.942934978745692	0.0570149486152974	10.9273	Not DEG	3
LOC106559387	1770	0.928646379853096	15	0.000529295212254454	0.977562565857263	0.940098941915539	-0.0817775723046669	0.000515761235636629	Not DEG	3
LOC111092319	1770	0.928646379853096	5	0.000530364363215111	0.975976722869804	0.941304896315388	-0.122458525752831	0.0016900245177933	Not DEG	3
LOC119873354	1769	0.928121720881427	1	0.00052312848759147	0.990144395028437	0.941846634727292	0.0180736521607105	0.00994408221833944	Not DEG	3
LOC119866946	1769	0.928121720881427	2	0.000523723696228607	0.989599737246549	0.943421008878396	0.45402714705933	0.00777806937798561	Not DEG	3
LOC111096992	1769	0.928121720881427	6	0.000524825692621004	0.988840549623062	0.943504779395778	-0.00707389195912846	0.00997792137967154	Not DEG	3
LOC488190	1769	0.928121720881427	0	0.000525650795105658	0.986450362056587	0.94432649782964	0.238991915348987	0.0909106662494321	Not DEG	3
LOC119870404	1769	0.928121720881427	19	0.0005229499154599	0.988319650461462	0.940689194754303	-0.15351096593515	0.041121235625276	Not DEG	3
LOC119866168	1769	0.928121720881427	3	0.000524191751718131	0.986978148894332	0.940551708790661	-0.460445036316739	0.0268858589097694	Not DEG	3
LOC102157251	1769	0.928121720881427	2	0.000527419152350739	0.982403640878543	0.944716574284625	0.282252937982097	0.0189254729695504	Not DEG	3
LOC106557950	1769	0.928121720881427	4	0.000524626061936847	0.9869218656891	0.942121606654576	-0.124714633524299	0.0268858589097694	Not DEG	3
LOC119871855	1769	0.928121720881427	10	0.000525875820554295	0.984157902273654	0.94079790458602	-0.233772589717859	1.01438e+07	Not DEG	3
LOC111090367	1769	0.928121720881427	0	0.000525805435137427	0.983056885286729	0.94072500505181	0.535234130071021	8.04771e+08	Not DEG	3
LOC119877929	1769	0.928121720881427	7	0.000529028212289061	0.976002524109098	0.938884611547798	-0.431084554654199	0.00144307035843783	Not DEG	3
EPB42	1769	0.928121720881427	26	0.000527186615881768	0.981721910049994	0.940258192245024	-0.330380522569854	0.0470741413735538	Not DEG	3
LOC111096415	1768	0.927597061909759	5	0.000523313784839946	0.989995391124039	0.944402405078526	0.321805754863507	116.069	Not DEG	3
LOC111095846	1768	0.927597061909759	0	0.000523686145794502	0.988084435871931	0.942521516899825	0.19457719470806	0.00934458033021686	Not DEG	3
LOC102151658	1768	0.927597061909759	12	0.000527324555067828	0.981222800149872	0.941233447799911	-0.0302755204069528	0.00808144233340006	Not DEG	3
LOC119866595	1768	0.927597061909759	1	0.000524717172518889	0.985563021448681	0.94211051274369	0.111088802231261	2.64476e+07	Not DEG	3
LOC119869347	1767	0.92707240293809	16	0.000523367716272593	0.988641933605761	0.944116401038032	0.35586635151329	0.040812979916816	Not DEG	3
LOC119873267	1767	0.92707240293809	7	0.000522638316565499	0.99003247334058	0.943793378159167	0.0372750358538248	0.0383732662192564	Not DEG	3
LOC111093111	1767	0.92707240293809	11	0.000522998364066047	0.98927368159235	0.943811323874659	0.220933276586348	0.00932138046056384	Not DEG	3
LOC111097320	1767	0.92707240293809	3	0.000523173139074706	0.988599448983944	0.943558161102533	0.0849598332624204	0.00973839457911639	Not DEG	3
LOC111092378	1767	0.92707240293809	0	0.000523348426621338	0.988877930894412	0.943915793575562	0.218726538561523	1.55724e+07	Not DEG	3
LOC119869301	1767	0.92707240293809	5	0.000525032542991763	0.98431319723388	0.942893528710902	-0.158842435885843	0.00879013298039493	Not DEG	3
LOC111097412	1767	0.92707240293809	9	0.000526941531725036	0.979934188682046	0.941140616858333	-0.10613826613003	0.0410105296857724	Not DEG	3
LOC100684381	1767	0.92707240293809	17	0.000525973697416636	0.981923052375272	0.942163522641404	-0.135273724136089	0.0422759715241185	Not DEG	3
TMEM217	1767	0.92707240293809	11	0.000528888527518614	0.976709199400749	0.940901554291237	-0.227138075604153	0.0405880940120951	Not DEG	3
LOC102157198	1767	0.92707240293809	11	0.000529870682777334	0.974353127512291	0.943188992098117	-0.203398641362393	0.0410105296857724	Not DEG	3
LOC102152203	1766	0.926547743966422	2	0.000523606873405309	0.988562764860978	0.944792893143706	0.187810581054664	2.72563e+08	Not DEG	3
LOC111098029	1766	0.926547743966422	13	0.00052413100571546	0.98597616868834	0.94451570264903	-0.0406368770411426	0.00987602319246554	Not DEG	3
LOC119868035	1766	0.926547743966422	0	0.000523763588074808	0.986534695551552	0.944047943689264	0.33700235501548	2.31709e+07	Not DEG	3
C27H12orf60	1766	0.926547743966422	0	0.000526202553574759	0.979688947322072	0.941875334858309	-0.486670542457995	0.0348485437659601	Not DEG	3
LOC111095140	1765	0.926023084994753	12	0.000524936445036491	0.983586285335456	0.943897785743192	-0.0562989207765274	0.0185762626645027	Not DEG	3
LOC111098080	1765	0.926023084994753	10	0.000524650075191371	0.983168599741187	0.942909175001445	0.111291883269047	0.00968058895063179	Not DEG	3
LOC119873215	1765	0.926023084994753	7	0.00052284824988966	0.98801331467991	0.944689188234312	0.0114550743272366	0.00996849240281166	Not DEG	3
CFAP126	1765	0.926023084994753	29	0.000523751833708899	0.985579368268924	0.943798218059651	0.0355886764817222	0.00397038137088258	Not DEG	3
LOC119867276	1765	0.926023084994753	5	0.000529240858114362	0.97467997219227	0.944405902115331	-0.124910750226503	0.0327814090925063	Not DEG	3
LOC119872825	1764	0.925498426023085	18	0.000525860127626791	0.981204873483801	0.946083708582696	0.152959113131755	0.00939603331725382	Not DEG	3
LOC119865224	1764	0.925498426023085	6	0.000523484330974101	0.984498743169255	0.942888140319467	-0.423589205396156	0.000142061368134893	Not DEG	3
LOC111094234	1764	0.925498426023085	12	0.00052663796385448	0.976182852633573	0.938381289365813	-0.0213673265123795	0.0129766678440465	Not DEG	3
LOC119866448	1764	0.925498426023085	9	0.00052529843804477	0.981736732403973	0.945046386866337	-0.168230199652875	0.0341249429684149	Not DEG	3
LOC111090542	1763	0.924973767051417	3	0.000522793295088456	0.987138662603427	0.945805538619227	0.231682083892648	0.00929609588841569	Not DEG	3
LOC111095249	1763	0.924973767051417	132	0.000529258042889628	0.970896252423388	0.939087807582138	0.248941406171615	0.000926467577409834	Not DEG	3
LOC102155561	1763	0.924973767051417	12	0.000525543555084789	0.977437737361421	0.939548146636338	0.197056412993914	17817	Not DEG	3
LRP2BP	1763	0.924973767051417	14	0.000522129692467839	0.985271455557456	0.943716951357936	-0.0941122564194915	0.0375882100931436	Not DEG	3
LOC106559176	1763	0.924973767051417	2	0.000526670974174376	0.978203765256627	0.944973065336598	-0.234970769226253	0.0440584800836957	Not DEG	3
LOC111094969	1763	0.924973767051417	14	0.00052684004733057	0.975309867462945	0.940740521361342	0.00542012110189052	7.38763e+09	Not DEG	3
LOC119869570	1763	0.924973767051417	18	0.000526187303352101	0.978056533070087	0.943736266283287	-0.227860129912946	0.0410105296857724	Not DEG	3
LOC111094212	1763	0.924973767051417	13	0.000528564903473559	0.973647516674942	0.943744636084272	-0.210966106925	0.0016900245177933	Not DEG	3
RAB26	1763	0.924973767051417	24	0.000528878398642765	0.97183296550115	0.945594362102056	-0.0310783083452546	0.0219824708028777	Not DEG	3
LOC111098294	1762	0.924449108079748	92	0.000527701527629183	0.974761601837977	0.941925603358426	0.218482987681362	0.00933088160003344	Not DEG	3
LOC119872567	1762	0.924449108079748	0	0.00052265240225441	0.984888967421442	0.946185513983452	0.0210099418634435	0.0099346078357722	Not DEG	3
LOC102155086	1762	0.924449108079748	7	0.000526114008114211	0.97986398144329	0.947620953681126	0.159605423218663	0.0493366780061455	Not DEG	3
LOC111090864	1762	0.924449108079748	28	0.000523854594754145	0.983231885290298	0.944969225384659	-0.258919004462862	1.41311e+07	Not DEG	3
LOC111098576	1762	0.924449108079748	10	0.000522048009835222	0.987387346887673	0.946659267094269	0.131707284112477	0.00344688988400296	Not DEG	3
LOC111097656	1762	0.924449108079748	3	0.000523437663419232	0.98189047914189	0.943633048243536	-0.471375492397974	0.00110566665388662	Not DEG	3
LOC119871462	1762	0.924449108079748	13	0.000527032232233115	0.977568212613745	0.947114327905476	0.0995662442400533	9.86134e+07	Not DEG	3
LOC111098395	1762	0.924449108079748	12	0.000525672890350247	0.978458605643426	0.94301040129789	0.108704938925462	0.0327814090925063	Not DEG	3
LOC119866166	1761	0.92392444910808	7	0.00052503009924939	0.97907733035677	0.945035749315988	0.180245573808835	9.46656e+09	Not DEG	3
LOC119871207	1761	0.92392444910808	10	0.000524108733275476	0.978889911570735	0.943041789272624	-0.331855416363591	0.0150773231930509	Not DEG	3
LOC106559037	1761	0.92392444910808	2	0.000524987163199239	0.979719528513461	0.94622244592432	0.0243252077340833	0.0405880940120951	Not DEG	3
LOC111090926	1760	0.923399790136411	2	0.000522683162901866	0.984886100713347	0.946339604113908	-0.0455781996630517	0.00989474803050042	Not DEG	3
LOC111090541	1760	0.923399790136411	3	0.000523064045301861	0.980443682796545	0.944483565042121	0.0837562220121464	0.000583092590572279	Not DEG	3
LOC119876860	1760	0.923399790136411	0	0.000524319742233352	0.980350149857299	0.946621918445398	-0.276130183029856	0.0300664666342936	Not DEG	3
LOC111097643	1759	0.922875131164743	0	0.000522213619768894	0.985401334021108	0.949443169243048	0.137179211397984	0.0364906487306154	Not DEG	3
LOC119864149	1759	0.922875131164743	3	0.000523098663879944	0.9815838156681	0.945802539321584	-0.259831408460364	0.0091328836676299	Not DEG	3
LOC106558794	1759	0.922875131164743	5	0.000524077422734781	0.978837160507253	0.944586624549449	-0.0439822526366597	0.00669427667105835	Not DEG	3
LOC106559039	1759	0.922875131164743	13	0.000526320200108547	0.976064788454933	0.948181981048545	0.179040563835002	0.0422759715241185	Not DEG	3
LOC119872187	1759	0.922875131164743	15	0.000526614718171125	0.972522422966475	0.944875727689419	-0.118194216195234	0.0488271219132785	Not DEG	3
LOC111091088	1759	0.922875131164743	30	0.000530163225066467	0.96349780211865	0.939713910776433	0.0335449940615287	0.0177084337757226	Not DEG	3
LOC102155121	1759	0.922875131164743	20	0.000527769799287321	0.970986285537093	0.947594720084131	0.0359314036127689	0.0405880940120951	Not DEG	3
LOC119867534	1758	0.922350472193075	2	0.000522061712968792	0.984762438335454	0.949587640013649	0.244405386211922	0.00108131667265655	Not DEG	3
LOC119865673	1758	0.922350472193075	30	0.000522527783753438	0.982943351125693	0.947971481536879	0.0658831077391489	0.000293486042538616	Not DEG	3
LOC119873297	1758	0.922350472193075	18	0.00052126279081627	0.985299783198819	0.948224653798264	0.00266007918891183	0.00999308855523594	Not DEG	3
LOC119866612	1758	0.922350472193075	1	0.000524164667705015	0.978987546828157	0.947262469705122	-0.422481941304159	0.04835932065173828	Not DEG	3
LOC111096341	1758	0.922350472193075	3	0.000520905732812952	0.985904031811789	0.948101628914215	-0.312041143766517	0.00879013298039493	Not DEG	3
LOC111096042	1758	0.922350472193075	14	0.000525575260937254	0.975833473334683	0.947097357360741	0.0219154359792888	573767	Not DEG	3
LOC102152827	1758	0.922350472193075	12	0.000523849349538074	0.977995206567232	0.945218961631129	0.269493202617388	1.49405e+08	Not DEG	3
LOC119873373	1757	0.921825813221406	2	0.000523141311286403	0.981107060560049	0.949036914496262	0.591718601289525	0.0125656427156382	Not DEG	3
LOC111094184	1757	0.921825813221406	15	0.000521031777062141	0.983820532461332	0.946659829928577	-0.279629582325736	0.00129997984778739	Not DEG	3
LOC119867106	1757	0.921825813221406	11	0.000523306899851885	0.979114620957934	0.948348486950344	-0.300945226686316	573.823	Not DEG	3
LOC111093576	1757	0.921825813221406	8	0.000523684959870262	0.9772994269001	0.944346272573228	-0.0664997958852843	4.03567e+09	Not DEG	3
SPATA6L	1757	0.921825813221406	7	0.000525894125001381	0.974598386593788	0.949097848761155	-0.0574312402214509	0.000680812732769918	Not DEG	3
LOC119877401	1757	0.921825813221406	48	0.00052586863475726	0.973255442368745	0.944086977829003	0.0441294126567872	0.0200040310812187	Not DEG	3
LOC119869516	1756	0.921301154249738	12	0.000522917140976747	0.981685050604652	0.95032156740585	0.191390530640258	0.0119493944549711	Not DEG	3
LOC111091552	1756	0.921301154249738	11	0.000521278744852995	0.983720788228027	0.949329283725639	-0.190571211514805	0.00941095552458167	Not DEG	3
LOC111090891	1756	0.921301154249738	9	0.000525337031489764	0.975307503717802	0.948995710271337	-0.219246714484673	0.000629982715151181	Not DEG	3
LOC111097483	1756	0.921301154249738	2	0.00052317307567799	0.979248728888551	0.947928794398043	-0.107447255367737	0.0165485905132982	Not DEG	3
LOC102153284	1756	0.921301154249738	19	0.000525541808119258	0.971557111085767	0.942568256007892	-0.300243922630151	0.000781850991346955	Not DEG	3
LOC106558696	1756	0.921301154249738	1	0.00052394656958412	0.977502431467006	0.947686726502216	-0.12801608466453	0.00587506669110629	Not DEG	3
LOC119870450	1756	0.921301154249738	7	0.000521895883797781	0.981322337402181	0.945503572610634	-0.458336873472967	0.00366015869583866	Not DEG	3
LOC119865981	1756	0.921301154249738	2	0.000527342657701015	0.970104719080723	0.947536813140458	-0.221803039219703	0.023980146776437	Not DEG	3
LOC111090063	1756	0.921301154249738	30	0.000526941503978301	0.968786445354094	0.943877239777012	0.316494597181612	0.000680812732769918	Not DEG	3
LOC102153048	1756	0.921301154249738	6	0.000524090462991515	0.978049417414803	0.948264314779121	-0.0529958681487628	0.031740232439129	Not DEG	3
LOC111097734	1755	0.920776495278069	11	0.000525510744194655	0.972149423275306	0.945786431989397	-0.188564887179464	0.0016900245177933	Not DEG	3
LOC119871891	1755	0.920776495278069	23	0.000524964737062377	0.971700437865909	0.946569988987321	0.0161763695896216	0.0275710209036051	Not DEG	3
LOC119873867	1754	0.920251836306401	21	0.000523098676044679	0.979019349750557	0.950851480537355	0.0864112729470339	0.00589279988765346	Not DEG	3
LOC111098320	1754	0.920251836306401	6	0.000522813627404861	0.978336389932816	0.948767416795186	0.222638320273704	0.000501091567442146	Not DEG	3
LOC111095961	1754	0.920251836306401	4	0.000524284492439349	0.974091267275777	0.94785742766432	0.302031894334201	5.8049e+08	Not DEG	3
LOC102153929	1754	0.920251836306401	20	0.000523072605368745	0.976012556670359	0.946287224832361	-0.381374323134126	0.00360060487747239	Not DEG	3
LOC119872827	1754	0.920251836306401	16	0.000522693995800412	0.979902679876918	0.95100498835357	0.476765758945277	0.00270080501185576	Not DEG	3
LOC119870809	1754	0.920251836306401	10	0.000523035357168961	0.976818307620013	0.946657334779082	0.182019418097793	0.0313395145027685	Not DEG	3
LOC119871933	1754	0.920251836306401	2	0.000524745450614332	0.973515745620555	0.94772213263986	-0.184236139807327	0.0410105296857724	Not DEG	3
LOC119873942	1753	0.919727177334732	3	0.000522988222539174	0.976881641295623	0.948643160973882	-0.114019104725137	0.00266606926609943	Not DEG	3
LOC106557620	1753	0.919727177334732	11	0.0005223572903482	0.977700399017493	0.9474260693345	0.0557142633043323	0.010494171225433	Not DEG	3
LNP1	1753	0.919727177334732	0	0.000523138364548217	0.977754397948089	0.950814259703522	-0.407751093664208	97067.3	Not DEG	3
LOC119876458	1753	0.919727177334732	8	0.000526053058014491	0.972852572100222	0.952379091811298	0.0287403330952149	0.0332099613748119	Not DEG	3
LOC106558455	1753	0.919727177334732	20	0.000525949569674285	0.969715735654732	0.94735313500405	-0.0596762355237372	0.0201258513635137	Not DEG	3
LOC102152631	1752	0.919202518363064	3	0.000523507314537345	0.975241722728432	0.949495917531795	0.504547785891955	0.00722373564940619	Not DEG	3
LOC111093612	1752	0.919202518363064	25	0.000523686288619317	0.975025911715275	0.949826452724992	0.0233822387503858	0.04993398802477325	Not DEG	3
LOC106559410	1752	0.919202518363064	1	0.000523071325062218	0.975064402639874	0.947609193963528	-0.392832077013156	11.1465	Not DEG	3
LOC119864718	1752	0.919202518363064	3	0.000520473610188693	0.982382479036531	0.953006631566046	0.0268717944010785	0.0150679189814612	Not DEG	3
LOC119870209	1752	0.919202518363064	3	0.000523489596030248	0.975170113299239	0.949526558861342	0.244973313789422	0.014636536408998	Not DEG	3
LOC102157272	1752	0.919202518363064	66	0.000525845842896389	0.970176578135592	0.947016577611228	-0.514668574248373	0.00466190930764307	Not DEG	3
LOC111095251	1752	0.919202518363064	2	0.000522388672621104	0.976270956186024	0.947378406077154	-0.0765332795656225	0.00116985277018172	Not DEG	3
LOC119873614	1752	0.919202518363064	0	0.000523445949849357	0.975655593075507	0.95028802849774	0.201472970943252	0.000803696906166809	Not DEG	3
LOC111097030	1752	0.919202518363064	12	0.00052032416550398	0.979683361041543	0.947122844349869	-0.307219390036986	0.023980146776437	Not DEG	3
FAM166B	1752	0.919202518363064	7	0.000522711484964977	0.976432051106563	0.951878117918267	-0.0654665535649949	0.0386720410400309	Not DEG	3
IL24	1752	0.919202518363064	14	0.000524334401945837	0.972314533719692	0.950399510781836	0.384257461384549	0.0300664666342936	Not DEG	3
LOC119871857	1752	0.919202518363064	13	0.000526252656858053	0.969221950334829	0.950351918929561	-0.0913259848371299	0.000680812732769918	Not DEG	3
LOC111094300	1751	0.918677859391396	10	0.000520956809808632	0.980335429184677	0.951718038671779	0.201203402410027	9.46656e+09	Not DEG	3
LOC111093727	1751	0.918677859391396	23	0.000523001860178028	0.97272341256237	0.945364771151179	0.325925028112099	0.040812979916816	Not DEG	3
LOC119877047	1751	0.918677859391396	3	0.000522607322443415	0.975851676961417	0.951423676266623	0.153334755177373	0.011761830434456	Not DEG	3
LOC102153146	1751	0.918677859391396	18	0.000522648753988225	0.974811617816979	0.947392020886024	-0.116791719526643	0.0052910770168393	Not DEG	3
LOC119870368	1750	0.918153200419727	2	0.000522754866957555	0.97432866426151	0.949737809360451	0.947768817952924	0.0206070944270733	Not DEG	3
LOC111094499	1750	0.918153200419727	22	0.000522948300244818	0.971328866212579	0.94606158621253	-0.732547182168004	0.00265412303120336	Not DEG	3
LOC111098324	1749	0.917628541448059	7	0.000519976884848285	0.978226021719479	0.948102413540003	-106184549879155	0.0368030121718237	Not DEG	3
LOC119873710	1749	0.917628541448059	2	0.000523184421570883	0.974252291296166	0.952650288559792	0.0528013867220777	0.00987234533492769	Not DEG	3
LOC119872277	1749	0.917628541448059	49	0.000522818088829541	0.975361132421153	0.952920465830098	0.757078500377056	0.00395978418449661	Not DEG	3
GPR17	1749	0.917628541448059	13	0.000523667256288421	0.970357632560617	0.949130133858773	-0.279331955475084	212.441	Not DEG	3
LOC111096742	1748	0.91710388247639	9	0.000521123605986466	0.977996022833789	0.95311544209819	-0.104188235818158	0.0129627809230287	Not DEG	3
LOC119871534	1748	0.91710388247639	63	0.000525009604735249	0.96580339062472	0.946685982770071	0.60512180116867	0.0410105296857724	Not DEG	3
C35H6orf201	1748	0.91710388247639	3	0.000521059937697505	0.975503115126327	0.951375289970777	-0.240079918407695	0.0303835980323849	Not DEG	3
BBOF1	1747	0.916579223504722	5	0.000523080344678742	0.971030300737692	0.951233697302068	-0.0126425534263656	1707.29	Not DEG	3
LOC119864728	1747	0.916579223504722	10	0.00052334162948885	0.969273118017056	0.950804225997636	0.401915445930844	0.0422759715241185	Not DEG	3
LOC119868384	1747	0.916579223504722	17	0.000521976359177873	0.971710382145575	0.950553755710165	0.00548322073765191	0.0495649758160437	Not DEG	3
LOC111095437	1747	0.916579223504722	10	0.000522727482751776	0.970228373479589	0.949132894157945	-0.478270689350707	0.0303835980323849	Not DEG	3
LOC119872821	1747	0.916579223504722	91	0.000527247737927922	0.958931173030648	0.94221348854623	-0.116841907252635	0.0198548204479002	Not DEG	3
LOC106557570	1747	0.916579223504722	16	0.000526709419746531	0.963905007672557	0.952985677951599	-0.0485301547674005	0.0118639274734169	Not DEG	3
LOC106557914	1747	0.916579223504722	38	0.000527534629513038	0.961006136954318	0.949652193811548	0.124725730034436	0.0422759715241185	Not DEG	3
LOC111091480	1746	0.916054564533054	28	0.000522605848127459	0.970814409070825	0.950616554580753	0.313383080776277	0.00965176554605368	Not DEG	3
LOC111091224	1746	0.916054564533054	24	0.000522368549072793	0.973400484671171	0.953581661891117	-0.416511282321053	3.55184e+09	Not DEG	3
LOC119873262	1746	0.916054564533054	23	0.000523446009873487	0.969124929458165	0.951653718528146	-0.196581140242142	0.000619561522251779	Not DEG	3
SLC18A2	1746	0.916054564533054	25	0.000521721580077744	0.973679801209431	0.954287327235072	-0.0259231782288963	5.72006e+09	Not DEG	3
LOC119871953	1746	0.916054564533054	19	0.000522411144303297	0.967826860989627	0.947236581691431	-0.263589376758979	0.0470741413735538	Not DEG	3
KSR2	1745	0.915529905561385	8	0.000522810886561439	0.970612096647888	0.954020004731737	0.117974106502147	0.0150773231930509	Not DEG	3
LOC111093583	1745	0.915529905561385	20	0.000523860506622855	0.968145208016978	0.951822375857627	0.107761371265324	0.0249753333435513	Not DEG	3
LOC102153634	1745	0.915529905561385	62	0.000524220498133825	0.965402456374311	0.947582871112747	-0.616741956179216	0.0110900497653306	Not DEG	3
LOC119874455	1744	0.915005246589717	26	0.000520587363211574	0.972329633168948	0.950577539515862	0.125213023809261	0.00129997984778739	Not DEG	3
LOC119876427	1744	0.915005246589717	7	0.000521715637101083	0.969878268920399	0.950378841710222	-0.368633063666288	0.949886	Not DEG	3
LOC119864761	1744	0.915005246589717	14	0.000524443445297342	0.966653040986334	0.954730455241674	0.535078457804211	0.0410105296857724	Not DEG	3
LOC111098288	1743	0.914480587618048	15	0.000522068398601903	0.971019546871312	0.953565944934404	0.396651998444334	2.00367e+06	Not DEG	3
LOC106558567	1743	0.914480587618048	40	0.000523442280123105	0.966464138694203	0.95293096282127	-0.281102659041856	0.0386720410400309	Not DEG	3
LOC119872609	1743	0.914480587618048	41	0.000525469423512616	0.961184169794018	0.949984619468525	0.0196054517811194	0.000680812732769918	Not DEG	3
LOC102156091	1743	0.914480587618048	7	0.000522804529207632	0.968145521161236	0.954715367950398	-0.432428102237241	0.0489947807555478	Not DEG	3
LOC111097376	1742	0.91395592864638	14	0.000519931503679598	0.975306358694898	0.955026045049792	0.0508858555141667	0.000303819874549052	Not DEG	3
LOC119865644	1742	0.91395592864638	4	0.000518507520291993	0.976820026554489	0.955204097042293	-0.00209381508404548	0.000794467023709606	Not DEG	3
LOC102152865	1742	0.91395592864638	0	0.000518650481106124	0.975440701230289	0.953294324559766	-0.184234672339172	0.00945279224376451	Not DEG	3
LOC119874424	1742	0.91395592864638	16	0.000520959803785225	0.972204358203094	0.953565359259462	0.201939832225095	9.22419e+08	Not DEG	3
SHBG	1742	0.91395592864638	7	0.000520679464317339	0.968992349890429	0.949452358232695	-0.438089961929505	0.00223590104922876	Not DEG	3
LOC102156143	1742	0.91395592864638	23	0.000524978282893069	0.963333620017811	0.953486884492397	-0.0155260509579334	0.0414910080151289	Not DEG	3
LOC111097419	1741	0.913431269674711	23	0.000519674714625537	0.971367041203701	0.950751648874012	-0.542860767277281	0.00771664081545966	Not DEG	3
LOC119869693	1741	0.913431269674711	5	0.000520037967154781	0.971805686029946	0.953278932044604	-0.202606499363385	0.00932138046056384	Not DEG	3
LOC111091304	1741	0.913431269674711	45	0.000522427695965584	0.965147672071377	0.947830220444057	0.193475505134716	0.00314459026604737	Not DEG	3
LOC119872600	1741	0.913431269674711	5	0.00052126694753716	0.967858899370103	0.950723259851981	-0.346353466190167	0.0214366117358205	Not DEG	3
LOC111098321	1740	0.912906610703043	2	0.000518609081088633	0.972709215826677	0.951890702147489	-120033404375804	0.0276833472245733	Not DEG	3
SNAPC5	1740	0.912906610703043	4	0.00052205514639297	0.968135062447487	0.957678147700158	0.0637332579329377	0.0129766678440465	Not DEG	3
LOC119867844	1740	0.912906610703043	4	0.000523249218000792	0.963705681503529	0.952009676587813	-0.199119641996419	7.38763e+09	Not DEG	3
LOC111091730	1739	0.912381951731375	18	0.000521823726971213	0.964415298947387	0.95150315214953	-0.32884222720575	0.00721722139610048	Not DEG	3
ZYG11A	1739	0.912381951731375	30	0.000520944754552509	0.966250433600695	0.95131455917882	-0.303423913752477	0.00383691786222863	Not DEG	3
LOC119870210	1739	0.912381951731375	2	0.000520545257965813	0.968892738906192	0.954145438928633	-0.0711061592737772	6.75061e+09	Not DEG	3
SSMEM1	1739	0.912381951731375	33	0.000524327964360517	0.959337681572755	0.948689477372483	0.133734925403355	0.0422453354701778	Not DEG	3
SPINK4	1739	0.912381951731375	5	0.000521842567987479	0.96590804558295	0.953437388126319	-0.279239862621164	0.0422453354701778	Not DEG	3
LOC111095575	1738	0.911857292759706	34	0.000523629102476541	0.961970684856259	0.95401314250924	0.558911775340203	0.0126480723443015	Not DEG	3
LOC102154740	1738	0.911857292759706	28	0.000523870198906668	0.962577018834839	0.958550547781216	0.05776644727488	0.0227729326798541	Not DEG	3
LOC119868326	1738	0.911857292759706	36	0.000523703031516101	0.959901437768614	0.949292889543431	0.167710061236989	0.0227729326798541	Not DEG	3
LOC102153088	1738	0.911857292759706	8	0.000525082981199615	0.958074890770667	0.951626847606385	0.183837779260549	0.0214366117358205	Not DEG	3
LOC119868555	1737	0.911332633788038	5	0.000518338124154155	0.973989672170926	0.959429362028393	0.225162147115834	0.0057446376367069	Not DEG	3
LOC102153419	1737	0.911332633788038	16	0.000523785295317881	0.95908137205798	0.953369865412319	-0.29707449563426	0.00530080421653703	Not DEG	3
LOC102156729	1737	0.911332633788038	1	0.000523318627827282	0.963771144530561	0.958683863539287	0.152639654326348	0.00541285765859692	Not DEG	3
LOC119870963	1736	0.910807974816369	12	0.000519694091103219	0.966143208018233	0.952121542118753	-0.809822709934722	0.00357943685493373	Not DEG	3
LOC119871522	1736	0.910807974816369	35	0.000522650159533372	0.960473480836078	0.949972775202858	0.521888432964458	0.00904433016342286	Not DEG	3
LOC119873952	1736	0.910807974816369	13	0.000521373940462171	0.963905089073434	0.954719186177771	-0.0365611255172955	0.00427625742356871	Not DEG	3
LOC111096691	1735	0.910283315844701	4	0.000519229054865246	0.967120141803776	0.953115350225528	0.178641578700822	0.00721407389087973	Not DEG	3
LOC111095295	1735	0.910283315844701	12	0.000519088731175998	0.967002843053185	0.951909429647431	-0.211233403289788	0.0121862571017	Not DEG	3
LOC111093584	1735	0.910283315844701	150	0.000525734437039954	0.95480571534123	0.953899796908083	-0.0177959723151758	0.0327814090925063	Not DEG	3
LOC102154370	1735	0.910283315844701	56	0.000521970048309065	0.961945438295797	0.956531682006588	-0.114831356861614	0.000179311494346977	Not DEG	3
LOC119869534	1734	0.909758656873032	56	0.000521741906766386	0.962085118623899	0.954622628386747	-0.474844221790888	0.00812379395486643	Not DEG	3
LOC111097372	1734	0.909758656873032	28	0.000524490363169699	0.955176199328447	0.954606655125986	0.0254857788771963	0.0110900497653306	Not DEG	3
LOC119866354	1733	0.909233997901364	4	0.000520537833204258	0.962656319820642	0.952887102556141	0.423416053204129	7.21937e+09	Not DEG	3
MROH8	1733	0.909233997901364	25	0.000522319075759694	0.960153205973087	0.957557346922729	0.262124631245461	0.041121235625276	Not DEG	3
LOC102154431	1733	0.909233997901364	30	0.000521333587978531	0.961894278176118	0.953837942720376	0.35131361994056	0.000561083500947608	Not DEG	3
LOC111091724	1733	0.909233997901364	49	0.000520883756988131	0.962237045525101	0.953377514862291	0.128817683272993	0.0440584800836957	Not DEG	3
SH2D7	1732	0.908709338929696	34	0.000523303147139528	0.956243762656751	0.956210816746117	-0.224912773279702	0.00549520001198275	Not DEG	3
LOC119866590	1732	0.908709338929696	14	0.000522904219506929	0.95816944926323	0.957631053349931	0.476681158282679	0.0303835980323849	Not DEG	3
LOC119866197	1731	0.908184679958027	91	0.000518213459000726	0.964455107791218	0.95243352267225	-0.879159696100531	0.00136309807933324	Not DEG	3
LOC111091408	1731	0.908184679958027	10	0.000520540899769909	0.959189018331007	0.953299072005557	-0.612647528394141	0.00581031071037884	Not DEG	3
PPFIA2	1731	0.908184679958027	21	0.000522275369688226	0.958136728057117	0.957716312198836	-0.0430658739011457	0.0405880940120951	Not DEG	3
LOC111093439	1731	0.908184679958027	19	0.000521229445713766	0.959526129029982	0.954863872999336	-0.807435626104943	0.000680812732769918	Not DEG	3
LOC111095547	1731	0.908184679958027	38	0.000521920776954556	0.959269965579195	0.957034424954001	-0.00531545248026403	0.00365334949747121	Not DEG	3
LOC119871849	1730	0.907660020986359	22	0.00052022520991934	0.96117485025111	0.95700678998519	0.137577924041761	0.0172311432273231	Not DEG	3
LOC111090721	1729	0.90713536201469	10	0.000517322287835879	0.968842747217311	0.959567053317053	-0.309503494602234	0.00965176554605368	Not DEG	3
LOC119864741	1729	0.90713536201469	8	0.000517392655137065	0.964475197450456	0.953410502752608	-0.467249976491387	0.0241539362560678	Not DEG	3
CBR4	1729	0.90713536201469	28	0.000524426972992404	0.95226874981509	0.957374740269477	0.600289370623414	0.0327814090925063	Not DEG	3
LOC119865967	1729	0.90713536201469	12	0.000521904683304752	0.95672774858461	0.957598992138466	0.318360247242365	0.0110900497653306	Not DEG	3
LOC119874156	1729	0.90713536201469	25	0.00052072016838153	0.959090173969895	0.958064231090547	-0.425366955617142	0.0214366117358205	Not DEG	3
LOC119866603	1729	0.90713536201469	26	0.00052159373990817	0.959019113864516	0.960815500289185	0.0994891915411684	0.000222565736451735	Not DEG	3
LOC111097881	1728	0.906610703043022	6	0.000518224198025963	0.96530704877915	0.960862606961333	-0.338233290761153	0.04842655090381119	Not DEG	3
LOC119874195	1728	0.906610703043022	23	0.00051729188209231	0.967208266972993	0.960103958909691	0.0292402776577657	0.04992416400372624	Not DEG	3
LOC102154067	1728	0.906610703043022	18	0.000519286614027025	0.962969573938508	0.95855985545476	0.319587421674486	0.00357943685493373	Not DEG	3
LOC119872540	1728	0.906610703043022	3	0.000517446609165113	0.964856317126109	0.957419202642133	-0.285510370790736	1.97663e+07	Not DEG	3
LOC102152829	1728	0.906610703043022	5	0.000521230934036732	0.958170258623966	0.95975211241931	-0.349461284079901	0.0290617469793176	Not DEG	3
LOC111094605	1727	0.906086044071354	119	0.000519511027523798	0.957896184709131	0.950944745742924	-0.50255328405921	0.00766059894494937	Not DEG	3
LOC119864469	1727	0.906086044071354	7	0.000516932299731574	0.964023911629883	0.955855504659484	-0.650330550710748	1.01639e+06	Not DEG	3
LOC102154490	1726	0.905561385099685	40	0.00051886332893332	0.95813053830017	0.952215896686651	-0.256071775749362	0.0016720664582651	Not DEG	3
LOC111096215	1726	0.905561385099685	31	0.000520693704596562	0.954987173141115	0.95493039111962	-0.0539457484499329	0.026554855183613	Not DEG	3
LOC119869616	1726	0.905561385099685	36	0.000523820079403856	0.949449414867359	0.958488588845786	-0.369868960413329	0.0313395145027685	Not DEG	3
LOC111095283	1726	0.905561385099685	34	0.000518379038607407	0.959354142741373	0.95467445883084	-0.654611806747349	0.00686641783952637	Not DEG	3
LOC119866577	1726	0.905561385099685	19	0.00052109652270152	0.95683703184376	0.960493055905419	-0.599622410086091	0.0201258513635137	Not DEG	3
LOC119868026	1725	0.905036726128017	0	0.000516518268665694	0.965068603436903	0.958944147415851	-0.727485463766248	0.04574290251863169	Not DEG	3
LOC111092890	1724	0.904512067156348	19	0.000519050657963424	0.958872086753868	0.957829986816821	0.214949882213855	13494	Not DEG	3
LOC106557642	1723	0.90398740818468	38	0.000519707822699089	0.954615862624391	0.955940769920924	-0.0511127643746531	0.0125922395263561	Not DEG	3
LOC102155329	1723	0.90398740818468	108	0.000520793033872866	0.950022826021409	0.951452743944569	-0.063900597125525	0.031740232439129	Not DEG	3
LOC119876495	1722	0.903462749213012	30	0.000520714951130776	0.951081530173124	0.952393099925023	-0.2612275780226	0.00477729431857933	Not DEG	3
LOC119873902	1722	0.903462749213012	25	0.000520664457443931	0.953366149317468	0.960185074582546	-0.290926146650819	0.0445393139169751	Not DEG	3
LOC106558746	1722	0.903462749213012	93	0.000519748600946733	0.954527717829305	0.955814658171484	0.267187755349333	0.000515761235636629	Not DEG	3
LOC119873933	1721	0.902938090241343	17	0.000518585056373267	0.956902386851082	0.962024512519763	0.0039826602459955	0.0275710209036051	Not DEG	3
LOC119874654	1721	0.902938090241343	28	0.000520721040311141	0.948639259407101	0.950584435766118	0.55985765738336	0.0303835980323849	Not DEG	3
LOC102154540	1720	0.902413431269675	37	0.000521565299710535	0.950771782108833	0.962925984550239	0.0858648499041064	0.0440584800836957	Not DEG	3
LOC100687594	1718	0.901364113326338	37	0.000516055926366862	0.95931777722096	0.960111275114363	-0.225471014188417	0.00909695337294767	Not DEG	3
LOC111091321	1718	0.901364113326338	14	0.000514884073804867	0.959520575310504	0.956653420597829	-0.623119004617623	0.00493139913887758	Not DEG	3
LOC119876399	1718	0.901364113326338	26	0.000520444283823589	0.949561513161938	0.959938382388537	-0.225910885286236	0.0016900245177933	Not DEG	3
LOC119864667	1716	0.900314795383001	37	0.000519559072690946	0.949182986454085	0.958336221601528	-0.299444740789088	0.0422759715241185	Not DEG	3
LOC119868028	1715	0.899790136411333	102	0.000518296963105743	0.949399344425851	0.954299185918742	-0.957617773346437	91.7627	Not DEG	3
LOC102154031	1715	0.899790136411333	67	0.000519516276313016	0.949733653391927	0.961500386118775	-0.241095741478581	8.45306e+09	Not DEG	3
LOC119868457	1714	0.899265477439664	102	0.000520153430520209	0.94994996804965	0.965572487416905	0.211673762763618	0.00708157654523683	Not DEG	3
LOC106558485	1714	0.899265477439664	196	0.000520779350954861	0.943616133824532	0.958672135178786	-0.126327031954327	0.00265412303120336	Not DEG	3
LOC119873203	1713	0.898740818467996	33	0.000515436722025178	0.956054660680461	0.961396086005314	-0.766141356939014	0.00569838876842556	Not DEG	3
LOC119872858	1713	0.898740818467996	43	0.000517712277796589	0.948884855079179	0.956037803274574	-0.496724263748857	0.0234215706014548	Not DEG	3
LOC102153393	1713	0.898740818467996	48	0.000519711287417351	0.947929830651693	0.963701845698916	0.530412606232782	0.0332099613748119	Not DEG	3
LOC111098460	1713	0.898740818467996	38	0.000518286038065558	0.950246289766698	0.963279020792074	-0.0449313845548674	0.0410105296857724	Not DEG	3
LOC481727	1713	0.898740818467996	49	0.000518975411373862	0.94854228091313	0.963101025145806	-0.0615463441742037	0.0386720410400309	Not DEG	3
LOC102156445	1712	0.898216159496327	71	0.000520364605538035	0.943517451770216	0.959959470605264	0.11253605238318	0.0118639274734169	Not DEG	3
LOC119871832	1711	0.897691500524659	26	0.00051638410126554	0.949719197158254	0.958041704690325	-0.499554983678609	0.000781850991346955	Not DEG	3
LOC119864441	1711	0.897691500524659	83	0.000518148703079172	0.94537288606706	0.953999747078587	-0.203100260219416	0.0016900245177933	Not DEG	3
CENPK	1711	0.897691500524659	48	0.000519997696753472	0.944726365258927	0.963926570761601	-0.0477849549191147	0.0290617469793176	Not DEG	3
LOC119869395	1711	0.897691500524659	23	0.000519712567830957	0.944441125603595	0.961437687341283	0.139823300743604	0.0440584800836957	Not DEG	3
LOC119873741	1710	0.897166841552991	12	0.000518749938101676	0.946137953822593	0.963064478047078	-0.0647234890793112	0.0480020792913839	Not DEG	3
DDB2	1710	0.897166841552991	50	0.000520386725479275	0.945085352616708	0.967590910179682	0.192621043302153	0.0386720410400309	Not DEG	3
LOC119871478	1709	0.896642182581322	49	0.000516594879965552	0.950111145352771	0.96273071478589	-0.216156774510514	0.0165287331856511	Not DEG	3
LOC102153438	1709	0.896642182581322	76	0.000516715302388098	0.946933427470444	0.956085909696975	-0.310264758350423	0.00136309807933324	Not DEG	3
NPAT	1709	0.896642182581322	116	0.000519084736871112	0.945080722252701	0.96502672858801	-0.239943078900762	0.00499226453166615	Not DEG	3
LOC111090959	1709	0.896642182581322	104	0.000520407381506584	0.938459035977028	0.95708009532123	0.205755643456386	0.0177084337757226	Not DEG	3
LOC119866943	1709	0.896642182581322	61	0.000519570467250755	0.944042353799101	0.963795473200839	-0.158850853990103	0.0313395145027685	Not DEG	3
LOC111094421	1708	0.896117523609654	56	0.000516822386166132	0.944852149971733	0.955517918366171	-0.451761537482299	0.00965176554605368	Not DEG	3
LOC119876779	1708	0.896117523609654	79	0.000514756311011539	0.950256523017623	0.958056713710867	-110818989554227	0.0489703478729069	Not DEG	3
LOC119877201	1708	0.896117523609654	22	0.000517568739899301	0.947242969802357	0.965192230915819	-0.392054802326825	0.0422453354701778	Not DEG	3
LOC119869807	1707	0.895592864637985	38	0.000513755503401175	0.952502815912844	0.960464839970029	-114456237619902	0.0175612021451348	Not DEG	3
FER1L5	1707	0.895592864637985	40	0.00051869936396415	0.944892454290654	0.968399892587655	-0.129479087828046	0.000680812732769918	Not DEG	3
LOC119871569	1706	0.895068205666317	60	0.000516465817672453	0.945766387995235	0.9568870262967	-0.147839229417869	91.7627	Not DEG	3
LOC119872245	1706	0.895068205666317	120	0.000518884101250803	0.941796797069598	0.959324516197791	-0.46097514135124	0.0201708496739396	Not DEG	3
LOC119870193	1706	0.895068205666317	16	0.000515540314300106	0.947943988156072	0.960456969192741	-0.340310704786049	0.0198548204479002	Not DEG	3
LOC119873679	1704	0.89401888772298	49	0.000513858563146143	0.949619884484402	0.960321332969435	-128009482343446	0.000227458593663062	Not DEG	3
LOC100684512	1704	0.89401888772298	36	0.000513679516207486	0.950204275030741	0.96185687229661	-127942962410999	0.00114089674558855	Not DEG	3
LOC111091322	1704	0.89401888772298	26	0.000511761074865666	0.951386840779186	0.959075947168625	-0.621496458209298	0.000104491435803972	Not DEG	3
LOC119877096	1704	0.89401888772298	111	0.00051527367537865	0.945866316753868	0.960089761508964	-0.475222316268971	0.036431230205292	Not DEG	3
LOC119872924	1703	0.893494228751312	8	0.000514645703790364	0.947225541438301	0.962273667882695	0.105752488087045	0.000205245177410602	Not DEG	3
LOC119864946	1702	0.892969569779643	33	0.000519765576546124	0.935960712000121	0.961213110971565	0.0978235554146443	0.00123204696624505	Not DEG	3
LOC119873323	1702	0.892969569779643	11	0.00051549393752072	0.946325009085424	0.965745593764917	-0.0607663142008029	0.026554855183613	Not DEG	3
LOC119873308	1701	0.892444910807975	52	0.000516974664907853	0.940729655397557	0.960862468444168	-0.163428495986832	0.0227729326798541	Not DEG	3
LOC119866299	1700	0.891920251836306	26	0.000515636058829074	0.943892150915706	0.966421078142852	0.712405251576185	5.51469e+09	Not DEG	3
LOC119866153	1700	0.891920251836306	122	0.000515240967968147	0.940629566775241	0.956933144063982	-0.281139576802797	0.203609	Not DEG	3
LOC119867967	1700	0.891920251836306	108	0.00051963590111538	0.932957601339641	0.962715091922584	0.688694050242037	0.026554855183613	Not DEG	3
LOC111096657	1699	0.891395592864638	39	0.000514782356397959	0.94099513831584	0.959143846134115	-0.710805336322383	0.0405880940120951	Not DEG	3
LOC106558182	1698	0.89087093389297	73	0.000516682862812182	0.938855252027518	0.96164713868373	0.192407404071408	0.00937644108800067	Not DEG	3
LOC106558564	1698	0.89087093389297	100	0.000517123757186208	0.938642214885251	0.965403507749073	0.0794880528334552	0.0410105296857724	Not DEG	3
LOC111097806	1697	0.890346274921301	42	0.000515702775989617	0.941449909765768	0.967057571074371	-0.0834836039197425	0.0422453354701778	Not DEG	3
LOC119863983	1696	0.889821615949633	33	0.000514336833405301	0.942888997189466	0.967151583458563	0.145706329367793	2.11737e+08	Not DEG	3
LOC111097343	1696	0.889821615949633	96	0.000516880362225935	0.936680716291285	0.964867534925141	-0.323517896123396	0.0410105296857724	Not DEG	3
LOC106558874	1696	0.889821615949633	102	0.00051733185000571	0.934936208262257	0.961324233316636	0.275463301182078	0.00178473941463516	Not DEG	3
LOC111098797	1696	0.889821615949633	48	0.00051629296974062	0.935953856426853	0.961525296376691	-0.575969704493074	0.026554855183613	Not DEG	3
LOC119877743	1695	0.889296956977964	33	0.000510660563235316	0.947052457321969	0.963166198242626	-0.376410694570802	0.00871455406892569	Not DEG	3
LOC119873586	1695	0.889296956977964	50	0.000516505607618162	0.936956710338091	0.9661536639815	-0.172401309063385	0.00101118844720996	Not DEG	3
LOC111093101	1695	0.889296956977964	194	0.000520302218674687	0.928563695590059	0.964352408117493	0.479467518027965	0.0327814090925063	Not DEG	3
LOC111098400	1694	0.888772298006296	53	0.000512184667590431	0.942049084514192	0.960644950281421	-0.581738139006298	1.65168e+06	Not DEG	3
LOC111098756	1694	0.888772298006296	86	0.000517490213081919	0.9335553422136	0.965559972970165	-0.323181326166707	0.0410105296857724	Not DEG	3
LOC119867515	1693	0.888247639034627	209	0.000514228166577418	0.9362412998452	0.958302089398846	-0.859345241409116	0.011394476700846	Not DEG	3
LOC119873914	1693	0.888247639034627	74	0.000514327760161421	0.93929130045021	0.965957027895422	0.28002738801191	7.38763e+09	Not DEG	3
LOC119870957	1692	0.887722980062959	42	0.000510710643957807	0.944354653378765	0.962172843855595	-107025246954642	0.00942113379179035	Not DEG	3
LOC111091235	1691	0.887198321091291	79	0.000514612440818462	0.933907786744039	0.961778157247383	-0.581232025470907	1.01639e+06	Not DEG	3
LOC111098721	1691	0.887198321091291	129	0.000516356299777494	0.933405101172524	0.964197509264152	0.461003415508062	0.023980146776437	Not DEG	3
LOC111091931	1690	0.886673662119622	73	0.000512741513164863	0.939106095418925	0.967123153296128	-0.426014325986163	0.0219824708028777	Not DEG	3
LOC111090712	1690	0.886673662119622	100	0.000516691187671394	0.933129914891811	0.970571151306224	0.35059836395455	0.0201708496739396	Not DEG	3
LOC119864006	1690	0.886673662119622	66	0.000516991826153649	0.929567174625264	0.965550148717248	-0.243774274648175	0.0125922395263561	Not DEG	3
LOC106559951	1688	0.885624344176285	82	0.000510520066186815	0.939533110064269	0.961884441098222	-129502846825798	0.011761830434456	Not DEG	3
ZFHX2	1688	0.885624344176285	119	0.000516920284170264	0.931330841948525	0.972368853541299	0.246796320335859	0.0200040310812187	Not DEG	3
ZC2HC1B	1686	0.884575026232949	111	0.000516948023730193	0.929008228737823	0.971150793231746	0.388557721892985	0.044764038080786	Not DEG	3
LOC119869554	1686	0.884575026232949	106	0.000516996422440223	0.927993189888839	0.968948681936422	-0.0588351236004012	0.00123204696624505	Not DEG	3
LOC119870472	1685	0.88405036726128	86	0.000516495002550865	0.927910828010912	0.96646884272997	-0.377450657128629	0.00265412303120336	Not DEG	3
LOC119868487	1684	0.883525708289612	82	0.000514432840880736	0.93184111242484	0.97208920277245	-0.0599636937791391	0.0370335703835786	Not DEG	3
LOC102156824_1	1683	0.883001049317943	72	0.000514595199470898	0.930413339454933	0.970693858922159	0.601742576412336	0.00866873108947787	Not DEG	3
LOC119877623	1680	0.881427072402938	67	0.000512508441234637	0.928620112181973	0.963312913015117	-0.867548508295336	0.0410105296857724	Not DEG	3
LOC111095118	1679	0.88090241343127	29	0.000512543953807695	0.930858174764052	0.971049513694016	0.746024205444324	0.0110900497653306	Not DEG	3
LOC119873705	1679	0.88090241343127	37	0.000512830117984956	0.928875432134085	0.968564210066012	-0.0426184354851864	0.0327814090925063	Not DEG	3
LOC102153360	1678	0.880377754459601	137	0.000512433931101963	0.931796741723328	0.974164234191398	0.178203023038846	0.00257305686372227	Not DEG	3
LOC119873698	1678	0.880377754459601	37	0.000513648285916735	0.92593625492015	0.967474127631569	-0.0387779239435943	0.0341249429684149	Not DEG	3
LOC111090595	1678	0.880377754459601	192	0.000515509875401783	0.923788945052672	0.971945333449893	0.139313036364228	0.00499226453166615	Not DEG	3
LOC119867306	1676	0.879328436516264	293	0.000509717193350215	0.927425836982281	0.957097567057315	-0.729600715409511	0.0268858589097694	Not DEG	3
LOC119866817	1674	0.878279118572928	123	0.00051191319605617	0.92916189436727	0.975923033690614	-0.897133540933805	0.00427625742356871	Not DEG	3
LOC111093883	1672	0.877229800629591	36	0.000509791966300498	0.928064043482971	0.970812967623891	-0.412470153003742	0.0410105296857724	Not DEG	3
LOC119867862	1671	0.876705141657922	67	0.000508551602104115	0.929664509280664	0.967030391640417	0.871673017890541	0.00106793357274741	Not DEG	3
LOC119873278	1671	0.876705141657922	190	0.00051010660209985	0.921713787900597	0.959059976993948	-110876933948949	1.95603e+06	Not DEG	3
LOC106559289	1671	0.876705141657922	75	0.000510180463956516	0.926164963650425	0.968618597634175	-0.698434115035667	1.95603e+06	Not DEG	3
LOC111095453	1668	0.875131164742917	94	0.000509579983157099	0.920811523287656	0.961622783356998	-0.33212264516939	0.0303835980323849	Not DEG	3
LOC119872146	1667	0.874606505771249	64	0.000508700579135109	0.924445791171746	0.966890655482349	0.382965394985813	0.00836949285815271	Not DEG	3
LOC119878735	1667	0.874606505771249	111	0.000511248869253103	0.922162495109377	0.97374858761741	-0.0276343582695413	0.0228209428797788	Not DEG	3
LOC111095162	1664	0.873032528856243	128	0.000509021740491152	0.922218603506283	0.96541742795689	-0.859457271407589	0.0140022542946913	Not DEG	3
LOC119872605	1664	0.873032528856243	101	0.000508484490972373	0.918646943160854	0.962767126139044	-0.320764429415046	0.00659962025596555	Not DEG	3
LOC119878133	1662	0.871983210912907	280	0.000510788987769739	0.915923953911218	0.965212408108145	0.365555837589402	0.0265917321715918	Not DEG	3
LOC106559925	1661	0.871458551941238	150	0.000506668663813601	0.925300420288362	0.969746052240268	0.0588462518372103	0.000977460870222135	Not DEG	3
LOC102154586	1661	0.871458551941238	407	0.000509878215588858	0.915935852573969	0.965600632511986	0.124309871572207	0.0370335703835786	Not DEG	3
LOC102151805	1660	0.87093389296957	216	0.000507965387028283	0.914469415556856	0.961176350973514	-106156794464071	100.292	Not DEG	3
LOC119877826	1660	0.87093389296957	174	0.000509508428070395	0.915927963056874	0.967336979019151	0.57032547707878	0.0161305633407039	Not DEG	3
LOC111097075	1659	0.870409233997901	159	0.00051178668570912	0.913333538432839	0.973374022312044	0.478179097688824	0.0110900497653306	Not DEG	3
LOC119865375	1658	0.869884575026233	105	0.000509204933050974	0.919677761987529	0.978791587103875	-0.385599628595711	0.0422759715241185	Not DEG	3
LOC111093317	1656	0.868835257082896	379	0.000507318482642259	0.91428329899151	0.959353882977947	0.0727362481248995	5.66143e+07	Not DEG	3
LOC119871243	1654	0.867785939139559	113	0.000508058779963193	0.91269816165042	0.967592541793127	-0.0199489724124074	0.044764038080786	Not DEG	3
LOC119877771	1654	0.867785939139559	111	0.000510593925009502	0.909671136900822	0.972626809487129	-0.0682301557618852	0.0434808905025187	Not DEG	3
LOC111093353	1649	0.865162644281217	109	0.000503477825352488	0.91465456270614	0.964499667347672	-100940410207374	0.00397038137088258	Not DEG	3
LOC119877549	1648	0.864637985309549	127	0.000507971783716711	0.907977168011276	0.970061777518406	-0.0919687085313282	0.026554855183613	Not DEG	3
LOC119864738	1648	0.864637985309549	162	0.000508793776584099	0.907407838541601	0.970017566508097	0.309540699468614	0.00414020471809236	Not DEG	3
LOC111094513	1644	0.862539349422875	107	0.000506728178414131	0.909344685049883	0.975647626959763	0.163329485792384	0.0268858589097694	Not DEG	3
LOC119867312	1644	0.862539349422875	215	0.000506930443917158	0.908296220994195	0.97400903042177	0.501904481154606	0.0410105296857724	Not DEG	3
LOC119866919	1642	0.861490031479538	91	0.000506992614553622	0.905090678100141	0.974402881104701	123559938005636	0.0110900497653306	Not DEG	3
LOC111096392	1639	0.859916054564533	56	0.000503490846215982	0.908015266441233	0.969728258318862	-0.423584963898929	0.0118639274734169	Not DEG	3
LOC119864641	1638	0.859391395592865	130	0.000504555482020275	0.906178579274203	0.969668897585819	0.504254906822227	0.0206070944270733	Not DEG	3
LOC102152600	1638	0.859391395592865	304	0.00050730074612611	0.904102015884517	0.981998996049088	0.27491926192879	0.00254041314989828	Not DEG	3
LOC119873996	1637	0.858866736621196	69	0.000500847460791128	0.908961162515463	0.967194298115253	-135651928169618	0.0468164203600424	Not DEG	3
LOC111097974	1635	0.857817418677859	152	0.000504486190049967	0.900254027688149	0.96683922308438	-112081164070481	1.55724e+07	Not DEG	3
LOC119867337	1629	0.854669464847849	104	0.000503175217851238	0.90083079056319	0.977757265050083	-0.766965792891657	0.000385223330062466	Not DEG	3
LOC111096057	1627	0.853620146904512	111	0.000502306654252736	0.897714299394094	0.971191856970813	-0.0970251282430637	0.0410105296857724	Not DEG	3
CCDC152	1626	0.853095487932844	36	0.000499999193421946	0.90184809129594	0.971504588892043	-12607335576425	0.00464258304007095	Not DEG	3
LOC111096014	1625	0.852570828961175	53	0.000500505609579974	0.897650248850663	0.968300113679424	-0.814180639183391	0.00662620509053755	Not DEG	3
LOC102156973	1625	0.852570828961175	88	0.000503046448546275	0.893711283504904	0.968433497536946	-0.126770588291264	0.000515761235636629	Not DEG	3
LOC119868066	1624	0.852046169989507	132	0.000504524553062022	0.893120448969341	0.977197399451845	0.341469230026585	0.00427625742356871	Not DEG	3
LOC119864640	1622	0.85099685204617	115	0.000500751746440912	0.897129136949717	0.966625615857225	0.614708406258588	0.00589279988765346	Not DEG	3
LOC119876531	1620	0.849947534102833	127	0.000499197502922591	0.900537684091521	0.974363842945272	-0.764013963085577	0.0269123752068975	Not DEG	3
LOC119876159	1620	0.849947534102833	210	0.000501981547949819	0.892365161663869	0.970269713815112	-0.215573971470946	0.000680812732769918	Not DEG	3
LOC119869713	1616	0.847848898216159	477	0.000503896334485333	0.888575053224324	0.979145081690832	-0.264070556833318	0.000680812732769918	Not DEG	3
CYP8B1	1613	0.846274921301154	47	0.00049841327934634	0.891343429559127	0.969956417999535	-128756646829778	0.0238116882581997	Not DEG	3
LOC119869611	1613	0.846274921301154	216	0.00049894102136932	0.890623658454116	0.966283561447852	0.325374923316871	2.31709e+07	Not DEG	3
LOC111092740	1612	0.845750262329486	158	0.000500004504690796	0.893024447449918	0.978178866447023	-0.348335704313352	0.0343943910888992	Not DEG	3
LOC102155048	1612	0.845750262329486	641	0.000504300820452578	0.882495914423592	0.972780188314519	0.0393987891879592	0.00229312493130533	Not DEG	3
LOC111096642	1611	0.845225603357817	134	0.000496947085417155	0.891217919066076	0.964218050591624	-114004786403721	0.0451539868547782	Not DEG	3
LOC102151124	1611	0.845225603357817	71	0.0005013925624649	0.889983351282198	0.982415150498707	-0.531429893566888	0.000222565736451735	Not DEG	3
LOC106559008	1611	0.845225603357817	604	0.000499510572745819	0.886605407419556	0.966767294724545	-0.213340202478979	0.000680812732769918	Not DEG	3
CDCA3	1609	0.844176285414481	187	0.000501171139738864	0.888584968858026	0.983555652440099	-0.102976042153727	0.00126739762336173	Not DEG	3
LOC119872905	1602	0.840503672612802	194	0.00049659698362897	0.884590543883411	0.970127128721827	-0.843103684893338	17878.5	Not DEG	3
LOC119865384	1602	0.840503672612802	136	0.000497453952982708	0.885655161208294	0.973705572593908	0.143714346834658	0.0482409875481404	Not DEG	3
LOC119877742	1602	0.840503672612802	167	0.000497325674449191	0.887492529989521	0.977878994167971	-0.283318675073951	0.0161305633407039	Not DEG	3
LOC111091590	1597	0.83788037775446	66	0.000495397746817414	0.881570633452799	0.972395767126018	-11517539784389	0.0177824123037793	Not DEG	3
LOC119868480	1597	0.83788037775446	124	0.000498442848862501	0.879063633460843	0.97739809762352	-0.0866390789006297	0.0269123752068975	Not DEG	3
CDHR4	1595	0.836831059811123	512	0.000498305525303476	0.875174866845432	0.975363726828271	-0.758245192269903	0.0269123752068975	Not DEG	3
WNT8A	1595	0.836831059811123	142	0.000497578706653375	0.878881819715494	0.977057382110815	-0.0352383666417124	0.0110900497653306	Not DEG	3
LOC106558104	1593	0.835781741867786	146	0.00049460460173871	0.878581895226203	0.970462008725359	-108743766724227	0.0129766678440465	Not DEG	3
LOC106559306	1592	0.835257082896118	219	0.000497615457040116	0.877764615960657	0.980540666879337	-0.441567354498129	0.0125922395263561	Not DEG	3
LOC111091234	1589	0.833683105981112	285	0.000493873104214917	0.876205981634936	0.970706985842529	-0.565134735942099	0.0269123752068975	Not DEG	3
LOC119865665	1589	0.833683105981112	436	0.000497619511677349	0.873997715211677	0.982986780970558	-0.385334299443316	0.0428730941365373	Not DEG	3
LOC111095748	1584	0.83105981112277	78	0.000495133067905804	0.876330349153573	0.981258414849697	-0.180867808473007	0.00144307035843783	Not DEG	3
LOC119866913	1578	0.82791185729276	93	0.000491466675171318	0.87351286214876	0.973214450758809	-0.696059137317401	0.0141702990428978	Not DEG	3
LOC102151670	1577	0.827387198321091	155	0.000492880776358115	0.873328338200218	0.978556759766826	0.176923269755773	0.00872907894188662	Not DEG	3
LOC119877917	1577	0.827387198321091	255	0.000494732696638151	0.869369336154257	0.981155184456769	0.154152390898901	0.0269765141388664	Not DEG	3
FSIP1	1576	0.826862539349423	1716	0.000490694478788382	0.879243936658679	0.984614454919023	0.98405182084289	0.0208436581683329	Not DEG	3
LOC111097807	1574	0.825813221406086	293	0.00049446800281019	0.86301895550149	0.975310816017758	0.046734582268742	0.00427625742356871	Not DEG	3
ANAPC10	1574	0.825813221406086	620	0.000493807055322632	0.866994117436808	0.979409524286502	-0.0535131130468495	0.00144307035843783	Not DEG	3
LOC111095762	1572	0.824763903462749	257	0.000492760994835687	0.863113156728016	0.970392920021445	-0.664376278794539	0.0234215706014548	Not DEG	3
FAM151A	1572	0.824763903462749	376	0.000493510138297805	0.868369757259877	0.983384434477967	0.5392686593973	0.0386720410400309	Not DEG	3
LOC119877066	1571	0.824239244491081	515	0.000490206958673317	0.86908537048509	0.970769561356919	-139766294573849	0.0232082287455616	Not DEG	3
LOC111097795	1569	0.823189926547744	264	0.000491685357866759	0.861558801842848	0.973351673365331	-0.907770709968096	0.00872907894188662	Not DEG	3
LOC111093309	1566	0.821615949632739	295	0.000490089297049149	0.863580275867168	0.974370713116995	-0.681350118464674	0.0125922395263561	Not DEG	3
LOC102154811	1566	0.821615949632739	405	0.000494704245903073	0.860376260879796	0.983013640499594	0.510553090726344	0.0327814090925063	Not DEG	3
SLC35A5	1563	0.820041972717733	267	0.00049087533712367	0.859113496321879	0.977607165706974	-0.679292547956911	0.00133777951715871	Not DEG	3
LOC111090528	1562	0.819517313746065	219	0.000490562283403823	0.864738006149537	0.985484041632592	0.0647307038085277	0.0164468014272597	Not DEG	3
LOC119877091	1558	0.817418677859391	363	0.000491550638763156	0.85874524499079	0.984733321625884	0.0225032259107616	0.0410105296857724	Not DEG	3
LOC119872509	1558	0.817418677859391	307	0.000490944599398235	0.855394292225505	0.980275421859786	-0.820075948218667	0.0422759715241185	Not DEG	3
LOC119864760	1557	0.816894018887723	366	0.000492255057584376	0.856255714769258	0.984134178013549	-0.131632397882403	0.0110900497653306	Not DEG	3
LOC102152000	1556	0.816369359916055	244	0.000489443227944949	0.859509160146433	0.978626869126047	0.0533151130245816	0.00181537424736834	Not DEG	3
LOC111090957	1553	0.814795383001049	707	0.000487198018386774	0.853721001003496	0.971916676070924	-120178372160686	0.000170864658203129	Not DEG	3
LOC111097111	1552	0.814270724029381	253	0.000488496886135038	0.857367707125451	0.979367318723537	0.133736377382389	0.0352171314542996	Not DEG	3
LOC102155349	1552	0.814270724029381	144	0.000488797472523844	0.854028075928764	0.97722121411527	-0.193986325527437	0.0141778391581818	Not DEG	3
LOC106559496	1546	0.81112277019937	126	0.000484598789732665	0.856245133153251	0.977236589256333	-0.384944376868993	0.0140022542946913	Not DEG	3
LOC111096340	1546	0.81112277019937	440	0.000487711069177086	0.852712639587451	0.979109676501003	-0.234792215698383	0.0489947807555478	Not DEG	3
LOC102156733	1544	0.810073452256034	192	0.000488211217354125	0.849353678369831	0.983822981272603	-0.503253778079236	0.0405880940120951	Not DEG	3
LOC111095166	1540	0.80797481636936	123	0.000484742252221856	0.851670154095851	0.980859556298153	-0.283938570997002	0.0405880940120951	Not DEG	3
LOC102157377	1540	0.80797481636936	94	0.000487189956665142	0.848028037488308	0.983296625401889	0.0155558933745655	0.0410105296857724	Not DEG	3
LOC111096284	1537	0.806400839454355	261	0.000485407685488514	0.848517566138263	0.979835922251139	-0.121739707469755	0.00965936434557837	Not DEG	3
LOC111091797	1537	0.806400839454355	469	0.000484982041065771	0.848177347445609	0.97491138717198	-0.0242929275233311	0.000803696906166809	Not DEG	3
LOC102154417	1534	0.804826862539349	506	0.000486550581213441	0.84502174326804	0.9825907394981	-0.172270813115955	0.0141778391581818	Not DEG	3
LOC111092669	1533	0.804302203567681	201	0.000483720326537292	0.84751374168572	0.976589870541729	-0.0983849369225671	0.0410105296857724	Not DEG	3
LOC119867813	1533	0.804302203567681	792	0.000484990219281933	0.84408883458568	0.973649340275471	0.400747919198129	0.0110900497653306	Not DEG	3
LOC111090251	1530	0.802728226652676	456	0.000487145819131715	0.84109035232634	0.989431342626434	0.225323225261217	0.0201708496739396	Not DEG	3
LOC111098841	1527	0.80115424973767	230	0.000484724214371093	0.84382886630937	0.98828170261634	-0.0760972671030377	0.000179311494346977	Not DEG	3
LOC102151298	1516	0.795383001049318	392	0.000483141768543973	0.83289231033592	0.983828382838284	-0.366929332146523	0.0405880940120951	Not DEG	3
LOC119868486	1499	0.786463798530955	451	0.000480333554509119	0.823053452279459	0.983185051716721	0.857206599791416	0.0234215706014548	Not DEG	3
LOC111097756	1498	0.785939139559287	515	0.000477421442563424	0.826891824830395	0.978057583792418	100355701393307	0.000182501101684426	Not DEG	3
LOC119870121	1496	0.78488982161595	595	0.000475619246621372	0.824618144951115	0.970671400211042	-0.785033220559612	0.0214366117358205	Not DEG	3
LOC119863990	1495	0.784365162644281	167	0.000477861755212756	0.825187139810291	0.985379197951225	-0.54823878141784	130366	Not DEG	3
LOC119865190	1494	0.783840503672613	216	0.000478147197742142	0.82530463370577	0.986760168604761	-0.153846703780918	0.0401577252789344	Not DEG	3
TRAPPC3L	1490	0.781741867785939	563	0.000477738277159021	0.81453194590622	0.978524391398218	-0.115574495740044	0.0261728941400929	Not DEG	3
LOC111093338	1485	0.779118572927597	245	0.000475018842835699	0.815215881642147	0.977397515133364	-0.721561284166243	0.0413546782659653	Not DEG	3
LOC111096834	1480	0.776495278069255	473	0.000474493320662974	0.816192040742995	0.988574274071231	-0.893433400327759	0.00254041314989828	Not DEG	3
LOC119865237	1460	0.766002098635887	291	0.00046891452218976	0.807512878233101	0.981792746016694	-0.371827861684318	0.000518698937373934	Not DEG	3
LOC119873343	1457	0.764428121720881	389	0.000471983387978784	0.80377570934124	0.993792754945809	0.410397768313964	0.0422453354701778	Not DEG	3
LOC119873634	1451	0.761280167890871	293	0.000471318043095	0.798651318413343	0.99122317545569	0.631462440940591	0.0410105296857724	Not DEG	3
LOC119870288	1451	0.761280167890871	274	0.000469779185447121	0.798214185852604	0.985139380688705	-0.365116546502992	0.0209588860762025	Not DEG	3
LOC111097377	1448	0.759706190975866	373	0.000468840121945511	0.798243145444706	0.985331625347929	0.414923096533651	0.0228209428797788	Not DEG	3
LOC119874750	1447	0.759181532004197	219	0.000470405556602765	0.798880653356322	0.995985398320176	0.671382996226996	0.00499226453166615	Not DEG	3
LOC119874174	1446	0.758656873032529	467	0.000466379906149849	0.797492454054351	0.975381316793254	-0.718331453942032	0.0473133626658733	Not DEG	3
LOC111095124	1443	0.757082896117524	445	0.000469065275109664	0.795905679924003	0.990380650574825	-0.277323353246559	0.0401577252789344	Not DEG	3
LOC106559497	1431	0.750786988457503	304	0.000463632377242435	0.786879484938666	0.979964130907527	-0.575966052568627	0.000225301437184062	Not DEG	3
CLEC1B	1429	0.749737670514166	194	0.000464757873778195	0.781229713146913	0.977877225067774	-0.757252155414839	7.38763e+09	Not DEG	3
LOC119864290	1423	0.746589716684155	157	0.000463790007460126	0.786220332560334	0.985291864714016	-0.767386613516988	0.000803696906166809	Not DEG	3
LOC111095589	1421	0.745540398740818	475	0.00046159621372808	0.780687920671251	0.974554717467366	-160182868315645	0.00969240376783879	Not DEG	3
LOC119867830	1412	0.740818467995803	329	0.000463284033657664	0.776792774983576	0.986800392705633	-0.261311296964858	0.0386720410400309	Not DEG	3
LOC119872477	1411	0.740293809024134	728	0.000461120486082146	0.773219318135617	0.97973370327367	-102167204674581	0.0167070572880066	Not DEG	3
LOC119876645	1389	0.728751311647429	501	0.000461037549816788	0.759873067591419	0.988109539133123	0.780410635987356	0.0422759715241185	Not DEG	3
LOC119876419	1381	0.724554039874082	245	0.000456457229424798	0.760835493444591	0.984427373568827	-0.841244822171918	0.0201708496739396	Not DEG	3
SAXO2	1378	0.722980062959077	356	0.000456916432901726	0.756572081892281	0.990584483000317	0.374600981188855	0.0327814090925063	Not DEG	3
LOC111098861	1363	0.71511017838405	527	0.000451698752433793	0.748398028954456	0.976827267311138	-129928890191794	0.0227729326798541	Not DEG	3
LOC111095882	1362	0.714585519412382	2697	0.00045199144223799	0.745800196995222	0.975595598382031	-11697295268327	0.00532084539218139	Not DEG	3
LOC119873925	1361	0.714060860440713	1722	0.000453903193695234	0.746729528024593	0.991561135843022	-0.383112704142071	0.044764038080786	Not DEG	3
LOC111092079	1360	0.713536201469045	239	0.00045450778224744	0.745423365191365	0.987488637839242	-102145131729477	0.0422453354701778	Not DEG	3
LOC102153011	1358	0.712486883525708	450	0.00045263243908231	0.751601933327338	0.993611915741538	-0.78345847650026	0.0369151458916963	Not DEG	3
TMEM52	1357	0.71196222455404	348	0.000451921354983079	0.742750383711874	0.987122383011284	-104244148055846	0.0422759715241185	Not DEG	3
PHF7	1349	0.707764952780693	982	0.000451771022883239	0.738215118496455	0.985505253919268	-109900360032426	0.000680812732769918	Not DEG	3
LOC119871130	1333	0.699370409233998	381	0.000448445916524805	0.733192119640246	0.988115272061258	0.0990510686246707	0.0341249429684149	Not DEG	3
TMEM252	1318	0.691500524658972	618	0.000447382380559726	0.722130971348123	0.988888159160644	-102900583972951	0.0107655890988116	Not DEG	3
LOC111096233	1300	0.68205666316894	1928	0.000442974570549854	0.709824514055735	0.982211168354355	-0.773189894011886	0.0410105296857724	Not DEG	3
LOC111093449	1290	0.676810073452256	282	0.000440560117165218	0.70930563600609	0.984233917284597	0.509386826793357	0.0269765141388664	Not DEG	3
LOC119867204	1289	0.676285414480588	376	0.000442478142030643	0.709524254652915	0.992392629463834	-0.437640342509613	0.0214366117358205	Not DEG	3
LOC111095857	1281	0.67208814270724	280	0.000439471932233345	0.707289589968434	0.991732533177205	0.385057633551878	0.0214366117358205	Not DEG	3
LOC102156875	1278	0.670514165792235	1484	0.000439225667277673	0.700112054566844	0.98580274827421	-0.0825464270789967	0.0327814090925063	Not DEG	3
LOC111098957	1255	0.658447009443861	545	0.00043348366758813	0.689841031249387	0.989562642571659	-0.573988128032044	0.000232947840719891	Not DEG	3
LOC119873675	1242	0.651626442812172	1054	0.000431113576994914	0.681807317594277	0.981988189359524	-163214364480155	0.00530080421653703	Not DEG	3
LOC111090065	1232	0.646379853095488	123	0.000429237957570237	0.676309492947916	0.986395813771931	-12530700572472	0.0129766678440465	Not DEG	3
LOC119869732	1203	0.631164742917104	218	0.000425942630184295	0.660565274101341	0.992291871541335	131686028392626	0.0141702990428978	Not DEG	3
LOC119873570	1192	0.625393494228751	574	0.000423763005177809	0.653772536587821	0.985443116438163	-0.410012686607017	0.0269123752068975	Not DEG	3
LOC100685931	1188	0.623294858342078	1194	0.000425357937128036	0.651273368848803	0.989101914965436	-0.0314824770862847	0.000680812732769918	Not DEG	3
LOC119865948	1180	0.61909758656873	160	0.000424292188896366	0.647630500637758	0.995852561061514	-0.0474777838185122	0.0341249429684149	Not DEG	3
LOC111099003	1173	0.615424973767051	1823	0.000423625662967953	0.645379027005272	0.997214051075245	-0.741294299919453	0.00178473941463516	Not DEG	3
LOC119871962	1150	0.603357817418678	555	0.000418731338563519	0.631793902563912	0.993135808075075	0.0843108742499348	7.38763e+09	Not DEG	3
LOC111092086	1125	0.590241343126968	107	0.000414736633877314	0.620390751075161	0.998189007512851	0.120408444446865	0.00126739762336173	Not DEG	3
LOC106557985	1112	0.583420776495278	810	0.000414483065918129	0.606692877617887	0.9884639543091	0.485196503925458	0.00254041314989828	Not DEG	3
LDLRAD2	1108	0.581322140608604	492	0.0004101612382292	0.607866187588756	0.99242757770538	-0.455014097105728	0.0410105296857724	Not DEG	3
LOC119867824	1061	0.556663168940189	503	0.00040553937878049	0.582393704711819	0.993820354596056	0.600408093878967	0.0219824708028777	Not DEG	3
LOC119869724	1018	0.534102833158447	1476	0.000396870106963986	0.554818460542358	0.986224362652201	-0.935572216197416	17878.5	Not DEG	3
WNT8B	994	0.521511017838405	415	0.000396599358772517	0.546818079148108	0.998190553188213	-0.718751767526723	0.026554855183613	Not DEG	3
LOC119870213	954	0.500524658971668	657	0.000389076526425016	0.521036647145961	0.991453668323137	-0.102379876436025	0.0470741413735538	Not DEG	3
LOC119868878_1	922	0.483735571878279	104	0.00038516917909116	0.509989833261009	0.999691460522256	-0.664111179448277	0.0201708496739396	Not DEG	3
LOC111091268	860	0.451206715634837	244	0.000377849913233183	0.471896087017376	0.997373906922598	-0.460212492509236	0.0269123752068975	Not DEG	3
LOC119870691	793	0.416054564533054	217	0.000369512042152333	0.433102846902839	0.996630873680054	-123223746949632	0.026554855183613	Not DEG	3
LOC111092296	596	0.312696747114376	606	0.000347007830662694	0.326113983336946	0.990457391010095	-0.408541732839152	0.0219824708028777	Not DEG	3
LOC111090688	596	0.312696747114376	626	0.000345048061275562	0.319877112188848	0.984400203034234	-141269443446797	0.0048523899118908	Not DEG	3
LOC119864012	583	0.305876180482686	0	0.000344388389336516	0.320792902754376	0.99999410561558	0.437696670672804	0.000803696906166809	Not DEG	3
LOC106559462	519	0.272298006295908	125	0.000336801844334718	0.277967526467736	0.990544632163129	-0.161253275251912	0.0290617469793176	Not DEG	3
LOC119866379	434	0.227701993704092	22	0.000328805118187523	0.235550874619982	0.999382722618959	-0.715550110964202	0.0016900245177933	Not DEG	3
LOC119870818	384	0.201469045120672	0	0.000324651600034034	0.208477808585178	0.999687228024369	0.511847842748446	0.031740232439129	Not DEG	3
LOC119876665	189	0.0991605456453305	16	0.000304636293900558	0.0984768507188585	0.994427558257346	-122431714436642	0.0214366117358205	Not DEG	3
LOC111094288	162	0.0849947534102833	229	0.000305917009865607	0.0837626553293165	0.937504792577256	0.100234166147734	0.00686641783952637	Not DEG	3
LOC111091400	91	0.0477439664218258	0	0.000296661165102509	0.0489890795502454	1	0.153588443922087	0.0488271219132785	Not DEG	3
LOC111093104	65	0.034102833158447	0	0.000291377090855003	0.03075421135433	0.996634615384615	-0.689239240108581	0.0198548204479002	Not DEG	3
SYN2	41	0.021511017838405	0	0.000289013683517369	0.0197118838991412	1	-103456747015874	0.0227729326798541	Not DEG	3
LOC111095544	18	0.00944386149003148	0	0.000284534499880064	0.00836062698346622	1	-147715956716447	0.00499226453166615	Not DEG	3
LOC111090938	11	0.00577124868835257	0	0.0002812765690581	0.00477597210729981	1	-146695584986323	0.00365334949747121	Not DEG	3
LOC119870753	11	0.00577124868835257	4	0.000283775176086521	0.00431774396364804	0.763636363636364	-129847055103551	0.0290617469793176	Not DEG	3
LOC119864470	7	0.00367261280167891	0	0.000280694651343412	0.00332985061359361	1	0.334396511408041	2.81622e+07	Not DEG	3
LOC119871597	5	0.00262329485834208	33	0.00024600677626537	0.000574824079839679	0.4	-0.917203489556241	0.0227729326798541	Not DEG	3
LOC119877538	4	0.00209863588667366	0	0.00027096870539287	0.00171116948308199	1	-0.992921875985456	0.0107655890988116	Not DEG	3
LOC111098518	3	0.00157397691500525	0	0.000265101775225589	0.00132926063278249	1	-170136558775951	0.0269123752068975	Not DEG	3
LOC102151895	708	0.371458551941238	29	0.000359311516754253	0.387684847480973	0.998877248499668	16588918752123	10.9273	Upregulated	3
LOC119867051	2	0.00104931794333683	1877	0.000203843247312985	7.18878e+09	0	-50758584040027	0.0360544368148424	Downregulated	4
LOC102154767	1	0.000524658971668416	0	0.000150826589670015	4.10108e+06	0	-392428620632162	0.044764038080786	Downregulated	4
LOC119873274	1	0.000524658971668416	0	109838255628424	0	0	-31661903814212	0.0410105296857724	Downregulated	5
LOC111097357	1	0.000524658971668416	0	109838255628424	0	0	-201926332735454	0.031740232439129	Not DEG	5
LOC119873426	5	0.00262329485834208	0	0.213921968064136	0	0.5	-435274762260028	0.0495649758160437	Downregulated	6
LOC119865855	3	0.00157397691500525	0	0.155274714409777	0	1	-484361091943571	0.0198548204479002	Downregulated	6
LOC111092804	3	0.00157397691500525	0	0.154904846574024	0	1	-548852441488669	10.9273	Downregulated	6
LOC119876644	2	0.00104931794333683	0	0.135128903153365	0	1	-452587994661816	0.0386720410400309	Downregulated	6
LOC106560001	2	0.00104931794333683	0	0.135822649100215	0	1	-489061197383038	7.38763e+09	Downregulated	6
LOC111093496	5	0.00262329485834208	5	0.215126307278423	0	0.5	-405765856731565	0.0110900497653306	Not DEG	6
LOC119879273	13	0.0068205666316894	11	0.0638616412349316	0	0.628205128205128	-0.0314851889106957	0.000598369839167641	Not DEG	7
LOC119878294	12	0.00629590766002099	0	0.0597680945631087	0	0.742424242424242	0.00631196627120606	0.0410105296857724	Not DEG	7
LOC119879511	12	0.00629590766002099	6	0.0602980062569536	0	0.742424242424242	-0.0405021558945517	0.0352171314542996	Not DEG	7
RPPH1	12	0.00629590766002099	1	0.0597443941379104	0	0.742424242424242	0.332663260740982	0.0214366117358205	Not DEG	7
LOC119879272	12	0.00629590766002099	6	0.0596562638915217	0	0.742424242424242	0.064898825501524	0.0269123752068975	Not DEG	7
LOC119865060	11	0.00577124868835257	2	0.0566701017120045	0	0.709090909090909	0.339889093235186	0.044764038080786	Not DEG	7
LOC119877203	10	0.00524658971668416	11	0.054455982788542	0	0.755555555555556	0.246837504874218	0.044764038080786	Not DEG	7
LOC119865099	10	0.00524658971668416	6	0.0539925923294663	0	0.755555555555556	0.489848518944643	0.0370335703835786	Not DEG	7
LOC119864306	9	0.00472193074501574	2	0.051523240864165	0	0.888888888888889	0.0201535936692179	0.0198548204479002	Not DEG	7
LOC119878274	9	0.00472193074501574	1	0.0517981660642677	0	0.833333333333333	0.212986665952566	0.044764038080786	Not DEG	7
LOC119878330	9	0.00472193074501574	0	0.0515927359890177	0	0.833333333333333	0.52021251820287	0.0227729326798541	Not DEG	7
LOC119878322	8	0.00419727177334732	4	0.0495005469643552	5.35022e-05	0.892857142857143	127745667593817	0.00969240376783879	Not DEG	7
LOC119878422	5	0.00262329485834208	0	0.0393263117428238	0	1	0.258212954963488	0.00229312493130533	Not DEG	7
RN7SL1	5	0.00262329485834208	0	0.040327271028439	0	1	0.0844253323977393	0.0177084337757226	Not DEG	7
MIR8858	4	0.00209863588667366	1	0.0403736599079792	0	0.666666666666667	-0.0220847695061091	0.0386720410400309	Not DEG	7
LOC119877202	3	0.00157397691500525	1	0.0376427953117457	0	0.666666666666667	0.0455239396240596	0.0489947807555478	Not DEG	7
LOC491264	3	0.00157397691500525	2	0.364294206108744	0	0.333333333333333	-2147113466667	0.000680812732769918	Downregulated	8
CSN2	2	0.00104931794333683	0	0.272315219217818	1.33755e-05	1	-26161248687869	0.0303835980323849	Downregulated	8
CSN3	2	0.00104931794333683	0	0.27393874857427	0	1	-329324468095534	17878.5	Downregulated	8
LOC119876592	1	0.000524658971668416	0	0.217701984964291	0	0	-302588772598787	0.000803696906166809	Downregulated	8
