# Supplementary material for: Diagnostic and prognostic values of differentially expressed genes in canine mammary carcinoma: An integrated bioinformatics analysis
Source: PLoS One. 2026 Jul 20;21(7):e0354033. doi: 10.1371/journal.pone.0354033 (PMC13384312; doi:10.1371/journal.pone.0354033)
Supplement: S13 Table — (XLSX) [file pone.0354033.s019.xlsx]

## Sheet: S13Table-Top10 Hub Genes All
Gene	Degree	Degree Centrality	Betweenness	Closeness	Eigen centrality	Clustering	Log2Fold Change	padj	DEG_status	Module
LOC119865006	1794	0.941238195173137	4	0.00052894964356889	0.997929680757186	0.926954880275766	0.189615643759638	0.00175605101323738	Not DEG	1
LOC119863994	1792	0.940188877229801	0	0.000528202307135548	0.997423168308342	0.929442599904283	0.281350055322018	0.0087898524241759	Not DEG	1
LOC119864777	1792	0.940188877229801	1	0.000528623991602487	0.99756773433133	0.928929742960836	0.00883419502947038	0.00997232007919655	Not DEG	1
TMEM262	1789	0.938614900314795	10	0.000530119052159826	0.991519543315875	0.929365135935114	0.277669471947972	0.0482409875481404	Not DEG	1
LOC102153138	1788	0.938090241343127	10	0.00052880848116069	0.994522654750887	0.931928832269848	0.468174502045571	976301	Not DEG	1
LOC111091531	1788	0.938090241343127	9	0.000529662059813641	0.992189163934464	0.930563640711126	0.0445232105191205	0.00160098795071175	Not DEG	1
LOC119873640	1787	0.937565582371459	0	0.000527161202195724	0.997327070222058	0.93275247197158	0.393818272842056	0.00833049346193843	Not DEG	1
LOC111091316	1787	0.937565582371459	2	0.000528018813203137	0.995142965009902	0.932055012216512	0.175052794753012	0.00944896410066507	Not DEG	1
LOC119871253	1787	0.937565582371459	5	0.000530808549374037	0.987936516922686	0.931405177745707	0.320897564403469	0.000101070437105187	Not DEG	1
LOC111094981	1786	0.93704092339979	5	0.000527655753030311	0.995907204179841	0.933860935191546	0.00115910674318051	0.000979366696148585	Not DEG	1
LOC111093717	1803	0.945960125918153	21	0.000530899688104681	0.998568804314285	0.919967522374535	0.176093768093455	0.00682654515387334	Not DEG	2
LOC119870485	1800	0.944386149003148	5	0.000530587384426086	0.996951305787733	0.921551479216849	0.349505733211937	0.00587506669110629	Not DEG	2
LOC111094674	1800	0.944386149003148	5	0.000530982101093391	0.996347403450833	0.922161077141622	0.192052844723585	2.12826e+08	Not DEG	2
LOC119870708	1799	0.94386149003148	7	0.000531092328331624	0.993903914945072	0.920705545844589	0.585624364108595	0.014636536408998	Not DEG	2
LOC111092647	1799	0.94386149003148	1	0.00053001486907139	0.99778276259837	0.923199824893449	0.285732656525844	0.000753450517425572	Not DEG	2
LOC111096736	1799	0.94386149003148	0	0.0005297494318519	0.997966581753046	0.922303887773519	0.363411274768276	0.00997801950214436	Not DEG	2
LOC119873572	1799	0.94386149003148	1	0.000532085446554237	0.992594685128467	0.921122907856979	0.206081814624951	0.000977460870222135	Not DEG	2
LOC119871948	1799	0.94386149003148	9	0.000530432986748014	0.996183249145099	0.921781412365416	0.444868228193725	212.441	Not DEG	2
LOC119872852	1798	0.943336831059811	23	0.000530127871024407	0.996845667179186	0.92328147951443	0.140500083812091	0.000416309162685284	Not DEG	2
LOC111092799	1798	0.943336831059811	19	0.000533974268810589	0.987873913967383	0.919685695414988	0.266784203947485	0.000194800848799645	Not DEG	2
LOC111090877	1794	0.941238195173137	9	0.000528592892846212	0.998671485753466	0.927186177386231	-0.100505724825097	0.024674920195422	Not DEG	3
LOC106559634	1793	0.940713536201469	2	0.000527878330436449	1	0.928801738905267	0.160103990115688	0.00952498638239106	Not DEG	3
LOC111095225	1792	0.940188877229801	5	0.00052746888494306	0.998323584256573	0.92794702680067	-0.246735314988903	0.000445508010971404	Not DEG	3
LOC119866357	1791	0.939664218258132	0	0.000527465144306999	0.998472527359473	0.930255248932434	0.18251639114683	0.00223590104922876	Not DEG	3
LOC119871806	1790	0.939139559286464	0	0.000527006581213869	0.99881408558202	0.931321452326602	0.0292883610360688	0.00992644299324603	Not DEG	3
LOC119866858	1790	0.939139559286464	20	0.000528115984395213	0.995581176417725	0.929195487007816	0.181402938816012	0.00532084539218139	Not DEG	3
LOC111094072	1790	0.939139559286464	10	0.000528593257565784	0.996473728482433	0.930512661172716	-0.0294942172407221	0.00240479354159485	Not DEG	3
LOC111092705	1789	0.938614900314795	1	0.000526820122391642	0.998345624181778	0.93158976744535	0.127177803791531	0.0496017488355533	Not DEG	3
LOC102153363	1789	0.938614900314795	4	0.000527750978224093	0.99757685657598	0.93167167490118	0.00821059397321012	0.0150679189814612	Not DEG	3
LOC111092639	1789	0.938614900314795	3	0.000528516783924996	0.994743403271639	0.931630408549388	-0.0585485376524855	6.61693e+09	Not DEG	3
LOC119867051	2	0.00104931794333683	1877	0.000203843247312985	7.18878e+09	0	-50758584040027	0.0360544368148424	Downregulated	4
LOC102154767	1	0.000524658971668416	0	0.000150826589670015	4.10108e+06	0	-392428620632162	0.044764038080786	Downregulated	4
LOC119873274	1	0.000524658971668416	0	109838255628424	0	0	-31661903814212	0.0410105296857724	Downregulated	5
LOC111097357	1	0.000524658971668416	0	109838255628424	0	0	-201926332735454	0.031740232439129	Not DEG	5
LOC119873426	5	0.00262329485834208	0	0.213921968064136	0	0.5	-435274762260028	0.0495649758160437	Downregulated	6
LOC119865855	3	0.00157397691500525	0	0.155274714409777	0	1	-484361091943571	0.0198548204479002	Downregulated	6
LOC111092804	3	0.00157397691500525	0	0.154904846574024	0	1	-548852441488669	10.9273	Downregulated	6
LOC119876644	2	0.00104931794333683	0	0.135128903153365	0	1	-452587994661816	0.0386720410400309	Downregulated	6
LOC106560001	2	0.00104931794333683	0	0.135822649100215	0	1	-489061197383038	7.38763e+09	Downregulated	6
LOC111093496	5	0.00262329485834208	5	0.215126307278423	0	0.5	-405765856731565	0.0110900497653306	Not DEG	6
LOC119879273	13	0.0068205666316894	11	0.0638616412349316	0	0.628205128205128	-0.0314851889106957	0.000598369839167641	Not DEG	7
LOC119878294	12	0.00629590766002099	0	0.0597680945631087	0	0.742424242424242	0.00631196627120606	0.0410105296857724	Not DEG	7
LOC119879511	12	0.00629590766002099	6	0.0602980062569536	0	0.742424242424242	-0.0405021558945517	0.0352171314542996	Not DEG	7
RPPH1	12	0.00629590766002099	1	0.0597443941379104	0	0.742424242424242	0.332663260740982	0.0214366117358205	Not DEG	7
LOC119879272	12	0.00629590766002099	6	0.0596562638915217	0	0.742424242424242	0.064898825501524	0.0269123752068975	Not DEG	7
LOC119865060	11	0.00577124868835257	2	0.0566701017120045	0	0.709090909090909	0.339889093235186	0.044764038080786	Not DEG	7
LOC119877203	10	0.00524658971668416	11	0.054455982788542	0	0.755555555555556	0.246837504874218	0.044764038080786	Not DEG	7
LOC119865099	10	0.00524658971668416	6	0.0539925923294663	0	0.755555555555556	0.489848518944643	0.0370335703835786	Not DEG	7
LOC119864306	9	0.00472193074501574	2	0.051523240864165	0	0.888888888888889	0.0201535936692179	0.0198548204479002	Not DEG	7
LOC119878274	9	0.00472193074501574	1	0.0517981660642677	0	0.833333333333333	0.212986665952566	0.044764038080786	Not DEG	7
LOC491264	3	0.00157397691500525	2	0.364294206108744	0	0.333333333333333	-2147113466667	0.000680812732769918	Downregulated	8
CSN2	2	0.00104931794333683	0	0.272315219217818	1.33755e-05	1	-26161248687869	0.0303835980323849	Downregulated	8
CSN3	2	0.00104931794333683	0	0.27393874857427	0	1	-329324468095534	17878.5	Downregulated	8
LOC119876592	1	0.000524658971668416	0	0.217701984964291	0	0	-302588772598787	0.000803696906166809	Downregulated	8
