# Supplementary material for: Diagnostic and prognostic values of differentially expressed genes in canine mammary carcinoma: An integrated bioinformatics analysis
Source: PLoS One. 2026 Jul 20;21(7):e0354033. doi: 10.1371/journal.pone.0354033 (PMC13384312; doi:10.1371/journal.pone.0354033)
Supplement: S14 Table — (XLSX) [file pone.0354033.s020.xlsx]

## Sheet: S14 Table-OS Analysis
DEGs Upregulated								DEGs Downregulated
Gene	HR	CI lower	CI upper	pvalue_cox	pvalue_logrank	FDR		Gene	HR	CI lower	CI upper	pvalue_cox	pvalue_logrank	FDR
LOC111096851	12.6646	1.61848	99.1006	0.0155775	0.00183854	0.929182		GADD45A	6.40303	1.37429	29.8327	0.0180344	0.00681244	0.929182
LOC111095420	12.3415	1.57463	96.7295	0.0167498	0.00221429	0.929182		LOC111097805	6.15925	1.32204	28.6953	0.0205827	0.00840855	0.929182
STOML1	12.3291	1.57565	96.4728	0.0167057	0.00216431	0.929182		LOC111092820	5.97785	1.28487	27.8119	0.0226363	0.00956269	0.929182
LOC480552	12.1937	1.55615	95.5474	0.017267	0.00236854	0.929182		FAM20A	5.83397	1.25845	27.0454	0.0242145	0.0106832	0.929182
LOC119874434	12.0622	1.54235	94.3341	0.0176503	0.0024443	0.929182		MIR29B-2	5.76084	1.24106	26.741	0.0253714	0.0115365	0.929182
LOC119871545	11.9807	1.52554	94.0889	0.0181954	0.00271114	0.929182		ITGB2	5.65712	1.2209	26.2127	0.0267545	0.0124488	0.929182
LOC111090939	11.9531	1.52225	93.8581	0.0182949	0.00274079	0.929182		DHDDS	5.63509	1.21491	26.137	0.0271998	0.0128099	0.929182
SLC6A13	11.9154	1.52411	93.1535	0.0181957	0.00261187	0.929182		PIGQ	5.48536	1.18297	25.4352	0.0296567	0.0146009	0.929182
LOC119871897	6.49776	1.37288	30.7535	0.0182984	0.00723551	0.929182		MFHAS1	5.33985	1.15076	24.7784	0.0324123	0.0164173	0.929182
LOC111092134	6.23116	1.31278	29.5763	0.0213093	0.00907465	0.929182		MBOAT1	5.31684	1.14664	24.6537	0.0327785	0.0166631	0.929182
STAP1	6.02492	1.29447	28.0421	0.022084	0.00918118	0.929182		ZCCHC17	5.27618	1.1376	24.4709	0.0336154	0.0173134	0.929182
LOC119869257	5.69458	1.21957	26.5899	0.0269371	0.0126117	0.929182		SFN	5.15919	1.1056	24.0749	0.0368253	0.0200633	0.929182
TM4SF5	5.68528	1.22537	26.3776	0.02645	0.0122829	0.929182		LOC111092518	5.15127	1.10904	23.9266	0.0364342	0.0192282	0.929182
LOC119873395	5.61585	1.21172	26.0273	0.0274259	0.0129408	0.929182		LOC119871949	5.08271	1.09548	23.5822	0.037854	0.0202908	0.929182
LOC119867511	5.49179	1.18542	25.4422	0.0294496	0.0144083	0.929182		LOC111095434	5.03701	1.08064	23.4781	0.0395214	0.0221762	0.929182
TM4SF4	5.38025	1.15255	25.1157	0.0323089	0.0168702	0.929182		UBXN2A	4.76781	1.02715	22.1311	0.0461335	0.0270366	0.929182
PPBP	5.20864	1.12181	24.1842	0.0351447	0.0185438	0.929182		ATP6V1FNB	4.27557	1.06746	17.1253	0.0401533	0.0272086	0.929182
SIDT1	5.15983	1.11343	23.9114	0.0359671	0.0191012	0.929182		LOC111092804	4.24945	1.27549	14.1575	0.01846	0.0108818	0.929182
NELFE	5.15284	1.11186	23.8804	0.0361275	0.0192287	0.929182		KRT73	4.17709	1.05605	16.5221	0.0415808	0.0262892	0.929182
RANBP3	5.15284	1.11186	23.8804	0.0361275	0.0192287	0.929182		LOC106558660	3.92179	1.03449	14.8677	0.0444489	0.0305952	0.929182
FAM131A	5.14827	1.10464	23.9939	0.0369159	0.0204415	0.929182		FYN	3.55136	0.93599	13.4746	0.0624995	0.047364	0.929182
LOC111095623	5.08271	1.09548	23.5822	0.037854	0.0202908	0.929182		WASF3	3.39845	0.987502	11.6956	0.0523775	0.039816	0.929182
DUSP26	5.00889	1.07872	23.2581	0.0397162	0.0221887	0.929182		LOC111097134	3.19899	0.969011	10.5608	0.056352	0.0429642	0.929182
LOC111097691	4.92846	1.05818	22.9543	0.0421529	0.0242952	0.929182
VTI1B	4.76759	1.02774	22.1163	0.0460517	0.0273971	0.929182
PPM1N	4.7452	1.01933	22.0899	0.0472153	0.0285296	0.929182
RANBP17	4.03749	1.22375	13.3208	0.0219348	0.0132737	0.929182
LOC119867810	3.77922	0.981461	14.5523	0.0532657	0.0390372	0.929182
FADS3	3.65249	0.96273	13.8572	0.0568928	0.0420523	0.929182
LOC102155326	3.41827	0.99467	11.7472	0.0510002	0.0380854	0.929182
